# Supplementary material for: Custom Workflow for the Confident Identification of Sulfotyrosine-Containing Peptides and Their Discrimination from Phosphopeptides
Source: J Proteome Res. 2023 Nov 8;22(12):3754–72. doi: 10.1021/acs.jproteome.3c00425 (PMC10696596; doi:10.1021/acs.jproteome.3c00425)
Supplement: Supplementary file 3 — pr3c00425_si_003.xlsx [file pr3c00425_si_003.xlsx]

## Sheet: Legend
Table S2: Gene ontology analysis of DDA total protein identifications. All proteins identified at a 1% FDR by PEAKs11 were included. All GOterms were identified by DAVID [accessed May 2023] using the human proteome as a background. DAVID analysis tab contains all GOterms identified, CC only is filtered for all cellular compartment GOterms.

## Sheet: DAVID analysis
Category	Term	Count	%	PValue	Genes	List Total	Pop Hits	Pop Total	Fold Enrichment	Bonferroni	Benjamini	FDR
GOTERM_CC_DIRECT	GO:0070062~extracellular exosome	984	36.0572	0	P04114, Q9H0E2, Q9Y265, Q71UI9, P21926, O00391, Q92973, Q9Y274, P05452, P28799, P08962, Q12830, Q9UGM5, P28332, P49257, B9A064, Q9Y277, P27482, O00154, P52209, P15259, O00159, P16104, P62244, O00161, P14174, P62241, P49006, P61158, P33908, P67936, Q9Y281, P10809, P62249, P07602, Q12841, O95336, Q9H8S9, P30626, Q9Y287, Q12846, Q9NQW7, P17405, P61163, P19823, Q9HCH3, P61160, P62491, P19827, P63104,…	2667	2219	20587	3.42301	0	0	0
UP_KW_PTM	KW-0007~Acetylation	1155	42.3232	4.45503e-165	P04114, Q9H0E2, O75947, Q92979, Q9Y265, P30405, Q9Y266, Q71UI9, P52434, O00148, Q9HCJ3, P13073, O00151, O60684, Q9UMY4, Q92973, Q8N3U4, Q92734, Q00839, Q9H0D6, P05455, P48163, O75935, Q12830, Q9Y277, O00154, P52209, Q5VTR2, P55957, P51114, P38117, O00159, P19623, P16104, O00161, P14174, P62241, Q9UKV3, Q9H0C8, Q9Y285, P61158, P67936, O75937, Q9Y281, P10809, P62249, Q9Y282, O95336, Q9UGN5, P27694,…	2427	3468	14104	1.93542	1.55926e-163	1.60381e-163	8.01905e-164
GOTERM_MF_DIRECT	GO:0003723~RNA binding	541	19.8241	9.4076e-118	Q7KZF4, Q71RC2, Q92979, Q92616, O75821, P67809, Q96PZ0, A5YKK6, O00148, Q9HCJ3, Q92973, Q9Y2X3, Q9UK45, P26378, Q00839, Q9H0D6, P05455, P04003, P28799, Q9BQ67, P30876, Q8NF91, Q8NE71, Q05048, P51114, P62244, Q99598, P62241, Q92841, Q9UKV3, O15523, Q9Y285, P49368, P10809, P62249, P50395, Q9UK59, P25398, Q9H1E3, P27695, O95218, Q12849, Q9BQ52, P18621, P62495, Q7L1Q6, P39687, Q8N6Y1, P63220, P40429,…	2641	1466	18913	2.64275	1.90504e-114	1.90504e-114	1.80908e-114
GOTERM_CC_DIRECT	GO:0005829~cytosol	1197	43.8622	1.31888e-103	P04114, Q9H0E2, Q9Y265, Q9Y266, Q9H4M3, P52434, P13073, Q8IUF8, O60684, Q92973, Q8N3U4, O14786, Q8N1Q1, Q92734, P26378, Q00839, P05455, P48163, O75935, P28332, Q9BQ67, O00154, P52209, Q8NE71, P55957, P15259, Q9BPU6, P51114, O00159, P19623, P62244, P14174, Q99598, P62241, Q9UKV3, Q9H0C8, Q17R89, Q9Y285, P61158, P33908, P67936, O75937, P10809, P62249, O95336, Q9NZH6, Q9H8S9, P30626, Q12846, Q06124,…	2667	5521	20587	1.67358	1.54441e-100	7.72205e-101	6.54825e-101
GOTERM_BP_DIRECT	GO:0002181~cytoplasmic translation	85	3.11469	4.66239e-66	Q9Y3U8, Q9Y2S6, P23396, P62917, P62081, Q8WU90, P62280, P18124, Q8NHW5, P39019, P63244, P62750, P62277, P47914, P62273, P39023, P30050, P62910, Q6P5R6, P46783, P83731, P62913, P62753, Q07020, P46782, P46781, P36578, P62244, P84098, P63173, P61353, P83881, P62241, P62888, P61313, P62847, P05386, P46777, P46776, P05387, P62841, P60866, P27635, P46779, P05388, P46778, P49207, P61513, Q9UNX3, P62249,…	2600	90	19357	7.03139	3.08231e-62	3.08231e-62	2.98206e-62
GOTERM_CC_DIRECT	GO:0005925~focal adhesion	194	7.10883	6.54896e-62	Q15654, O14672, Q15417, P62917, P13987, P52799, P13861, P21926, O00151, O15511, P46783, O14786, P61026, Q8WUM4, Q9Y275, P27348, Q14451, P46782, P46781, P51911, O75131, Q9Y4L1, O00161, P62241, P61158, P46777, P67936, P62249, P50395, Q15555, P62937, O75369, Q9BR76, P61160, P23528, P17096, P40429, P63104, P62258, P05556, P31946, P08708, P07737, Q14118, P62829, Q7L576, P17302, P17655, P62140, Q6UVK1,…	2667	426	20587	3.5153	7.66883e-59	2.55628e-59	2.16771e-59
GOTERM_CC_DIRECT	GO:0005576~extracellular region	539	19.7508	2.69876e-61	Q9H0E2, P04114, P26022, P10915, P09923, P67809, P21802, O00391, P21926, Q8N2S1, O15511, Q9Y275, P05452, O14669, P07996, P04003, P28799, P08962, P04004, O95445, Q9UGM5, P08603, Q08431, P14174, P06312, P07602, P50395, Q12841, Q9NZH6, P05546, P28300, P04217, Q9Y287, Q13813, P25391, P17405, P19823, P16442, P61160, P19827, O00295, Q92832, Q9GZX9, Q92824, P08949, P54760, P07858, Q13822, P17538, Q99460,…	2667	2119	20587	1.96349	3.16025e-58	7.23488e-59	6.13513e-59
GOTERM_CC_DIRECT	GO:0022626~cytosolic ribosome	74	2.71162	3.08919e-61	Q9Y3U8, P23396, P62917, P62081, P62280, P18124, P39019, P62750, P62277, P05090, P47914, P39023, P30050, P62910, P46783, P83731, P62913, P62753, Q07020, P46782, P46781, P36578, P62244, P84098, P63173, P61353, P83881, P62241, P62888, P61313, P62847, P05386, P46777, P46776, P62841, P60866, P27635, P46779, P05388, P46778, P49207, P61513, P62249, P61927, P25398, P32969, P18621, P42766, Q02878, P50914,…	2667	76	20587	7.51602	3.61744e-58	7.23488e-59	6.13513e-59
GOTERM_CC_DIRECT	GO:0016020~membrane	800	29.3148	3.32702e-58	P54852, Q9Y265, P30405, O00148, Q9BYG0, P13073, P21926, O60684, Q9Y274, Q8N3U4, O14786, Q9Y275, P26378, Q00839, Q9H0D6, P28799, P30876, P49257, Q9Y277, Q8NE71, Q53EZ4, P55957, P51114, O00159, P62244, P62241, Q9Y285, P61158, P33908, P67936, P10809, P62249, Q9Y282, P30626, Q9Y287, Q12846, Q96P70, Q7L1Q6, P61160, P62491, Q9BYE2, P40429, Q9Y295, P48147, Q8N684, P26599, P62258, P31943, P31946, P08708,…	2667	3739	20587	1.6516	3.89594e-55	6.49324e-56	5.50622e-56
UP_SEQ_FEATURE	CROSSLNK:Glycyl lysine isopeptide (Lys-Gly) (interchain with G-Cter in SUMO2); alternate	164	6.00953	1.39881e-55	Q9H8M2, Q16629, P23396, Q9Y265, P52272, P55265, P62081, Q8NHW5, O00148, P42224, P57053, P63165, Q9Y2X3, P83731, P09651, P62913, P27348, P07355, Q00839, Q13765, P51991, P07910, Q13523, Q15029, P52565, Q15424, P62805, P46782, O75533, P62807, Q99880, P10242, Q9UBT2, P19338, P22626, Q99877, P63173, P62888, Q92841, Q9UKV3, P09661, P61956, P46777, P08579, Q14980, Q99879, P05787, Q6ZMR3, P62937, P11388,…	2653	345	20516	3.67604	1.45616e-51	1.45616e-51	1.44091e-51
GOTERM_MF_DIRECT	GO:0045296~cadherin binding	157	5.75302	4.94966e-52	Q9UHN6, Q15019, Q7KZF4, P22061, Q92616, O95433, Q9Y265, Q9Y266, P15529, Q9H444, P42224, P62750, P47914, Q9NTK5, P83731, P46940, Q12792, P25685, P47756, P13639, Q01082, P41091, Q05682, Q9UHX1, Q13492, P61313, Q16643, P60228, P49768, P26641, Q13813, O75369, Q06124, P33176, Q9BR76, O00567, Q7L1Q6, P42167, P35241, Q9Y570, Q9Y5X1, P63104, P62258, P05556, P62826, P31946, Q9BY44, P07737, O75874, Q16658,…	2641	316	18913	3.55799	1.00231e-48	5.01153e-49	4.7591e-49
UP_KW_MOLECULAR_FUNCTION	KW-0687~Ribonucleoprotein	150	5.49652	2.0438e-44	P23396, Q6DKI1, P52272, P62917, Q96E39, Q06787, P62081, P57721, P18124, Q8NHW5, Q8TD47, Q9NX20, P62750, A8MWD9, P47914, P62910, Q6P5R6, P46783, Q9Y2X3, P83731, P09012, P09651, P62913, Q9UK45, P62753, Q00839, Q9UQ80, P51991, P07910, Q15029, P55795, Q5JNZ5, P46782, P46781, P36578, P22626, P62244, P84098, P63173, Q9UHX1, P62241, P62888, P61313, P09661, P46777, P46776, P60866, P08579, P27635, P46779,…	1794	306	11735	3.20649	2.2073e-42	2.2073e-42	1.65547e-42
GOTERM_CC_DIRECT	GO:0005737~cytoplasm	1036	37.9626	7.63476e-44	P04114, Q9H0E2, Q92979, P30405, Q9Y266, O14793, Q9H4M3, O00142, O00148, Q9HCJ3, Q96IK1, O00151, O60684, Q92973, Q56UQ5, Q9Y275, Q8N1Q1, P05452, Q92734, P26378, P05455, P48163, Q12830, P49257, Q8NE71, Q53EZ4, Q9BPU6, P51114, O00159, P62244, O00161, P14174, Q99598, P62241, Q17R89, Q9Y285, P49006, P61158, Q9Y281, P10809, P62249, O95336, P27695, Q9H8S9, P30626, Q9BQ50, Q12849, Q06124, Q9NQW7, Q96P70,…	2667	5634	20587	1.41943	8.9403e-41	1.27719e-41	1.08304e-41
GOTERM_BP_DIRECT	GO:0006412~translation	115	4.214	2.54293e-42	Q71RC2, O00425, Q92616, P23396, Q15813, P62917, P62081, P18124, Q8TD47, Q9NX20, Q04637, P62750, P47914, P62910, Q6P5R6, P46783, P83731, P62913, P62753, Q13765, O43324, Q5JNZ5, P46782, P46781, P36578, Q8NE71, P62244, P84098, P63173, P68104, P62241, P62888, P61313, Q9Y285, P46777, P46776, P60866, P27635, P46779, P46778, P62249, P25398, P18621, Q8IYD1, P12081, P63220, P62899, P40429, Q8N442, P49591,…	2600	221	19357	3.8741	1.68113e-38	8.40567e-39	8.1323e-39
GOTERM_CC_DIRECT	GO:0072562~blood microparticle	89	3.26127	1.06536e-41	P01042, P0DMV8, P54652, P0DMV9, Q6B0I6, P0C0L5, P0C0L4, P00747, P62195, P02649, P01834, P02647, P02768, P01876, P02765, P07477, P69905, P04003, P27105, P02760, P04004, P08603, P02042, P60709, P68032, P00738, P11142, P00739, P00736, P00734, P01700, P02679, P06396, Q9NZP8, P01861, P02675, P02751, P01860, P01024, P08697, P01023, P06312, P01780, P00450, P02790, P04217, A5A3E0, Q08380, Q14624, O00560,…	2667	145	20587	4.73797	1.24754e-38	1.55943e-39	1.32238e-39
UP_KW_CELLULAR_COMPONENT	KW-0963~Cytoplasm	1064	38.9886	1.16222e-39	P04114, Q9H0E2, Q9Y265, Q9Y266, O00148, Q9HCJ3, Q96IK1, O00151, Q92973, O14786, P26378, Q00839, P48163, O75935, Q12830, P28332, O00154, P52209, Q8NE71, Q53EZ4, P55957, Q9P225, Q9BPU6, P51114, O00159, Q6ZRF8, P14174, Q99598, P62241, Q9H0C8, Q9Y285, P49006, P61158, P67936, Q9Y281, O95336, Q9NZH6, P27695, P30626, Q12849, Q06124, Q9NQW7, Q96P70, P62495, P61163, P39687, P61160, P40429, Q9Y295, P48147,…	2468	5561	17662	1.36925	7.67068e-38	7.67068e-38	4.53268e-38
GOTERM_CC_DIRECT	GO:1904813~ficolin-1-rich granule lumen	79	2.89483	1.02705e-38	Q13510, Q14004, P0DMV8, P07900, P06737, P0DMV9, P28482, P63172, P51665, Q12905, P42025, P04080, P36871, Q13162, O15511, P09972, P09211, Q13442, P55072, Q13200, P01034, P06744, O43242, Q14974, P13639, P22392, Q14019, O00231, P14923, P37108, Q86VP6, O00232, P12268, Q99436, P16278, P18206, P16035, P11142, P35573, P14174, P68104, P06396, P09668, Q16769, P50990, P09429, P00491, P04217, P28066, P14618,…	2667	124	20587	4.91785	1.20268e-35	1.33631e-36	1.13318e-36
UP_KW_BIOLOGICAL_PROCESS	KW-0945~Host-virus interaction	222	8.13485	1.35985e-38	Q7KZF4, O95433, P13747, P52799, Q04637, O60684, Q92973, P63208, O14786, Q8WUM4, Q9BY67, Q96QK1, Q00839, Q9HAV4, P08603, P16104, P08174, P68104, P61956, P10809, P05787, P29992, P62937, Q8N6I4, P17405, P39687, P23528, Q01105, Q9HB58, Q16531, Q9BXS5, P61289, P62136, Q93009, P62258, Q13263, P05556, Q14114, P62826, P31946, Q14118, O75475, Q9ULZ1, P01889, P20023, Q14240, P61978, O15162, Q14004, P28482,…	1597	662	11248	2.36192	2.33895e-36	2.33895e-36	1.99899e-36
GOTERM_MF_DIRECT	GO:0005515~protein binding	2040	74.7527	2.29816e-37	P04114, Q9H0E2, P54852, O75947, Q92979, Q9Y265, P30405, Q9Y266, Q9H4M3, Q9H8U3, Q6B0I6, Q9BYG0, P13073, P21926, Q92973, Q56UQ5, Q8N3U4, Q9Y275, Q00839, P08962, Q9H0D6, P05455, P48163, O75935, Q12830, Q9UGM5, Q9BQ67, P30876, Q9Y277, Q8NE71, P15259, Q9BPU6, P19623, P16104, P62487, Q99598, Q9UKV3, Q9H0C8, P61158, Q9Y285, P49006, Q9Y281, O75937, P10809, Q9Y282, P07602, Q12841, Q9UGN5, P27694, P27695,…	2641	12623	18913	1.15734	4.65377e-34	1.55126e-34	1.47312e-34
GOTERM_CC_DIRECT	GO:0022625~cytosolic large ribosomal subunit	52	1.90546	2.60651e-37	Q9Y3U8, Q6DKI1, P62917, P18124, Q8NHW5, P62750, P47914, P39023, P30050, P62910, P83731, P62913, Q07020, P36578, P84098, P63173, P61353, P83881, P62888, P61313, P05386, P46777, P46776, P05387, P27635, P46779, P05388, P46778, P49207, P61513, Q9UNX3, P61927, P32969, P18621, P42766, Q02878, P50914, P62899, P40429, P26373, P62906, P62829, Q96L21, P35268, P18077, Q9BYD6, P61254, A6NKH3, Q02543, P62987,…	2667	59	20587	6.80333	3.05223e-34	3.05223e-35	2.58827e-35
GOTERM_BP_DIRECT	GO:0006457~protein folding	97	3.55442	1.27807e-36	Q14568, Q58FF3, O95433, P07900, P30405, Q9Y266, P0DN37, Q15813, P38646, Q9UBS4, O00391, Q8N2S1, P62879, Q14696, P62873, P25685, P07237, Q9HAV7, P31689, P23284, P49257, Q9BS26, Q9HAV0, O43447, Q9Y4L1, Q6UX04, A0A0B4J2A2, Q32P28, P49368, P10809, P62937, Q99471, P30101, Q9BTT0, Q9Y3C6, P61604, Q58FG1, P0DN26, P34932, Q02790, Q96AY3, Q58FF8, Q16543, Q99614, Q58FF7, Q58FF6, Q99615, P62942, Q9UL15, O95…	2600	183	19357	3.94626	8.4493e-33	2.81643e-33	2.72484e-33
UP_KW_PTM	KW-0488~Methylation	339	12.4221	2.60507e-36	Q9BZZ5, Q71RC2, Q15654, Q14444, Q9UBB4, Q9BYX7, P55265, Q15417, Q9NRW1, Q9UBB6, P52799, Q04637, Q9H0U4, O75390, Q9Y2G7, P07196, Q9BVA1, P60174, P46783, P07197, Q16630, Q9UJS0, Q8WUM4, P09012, Q92734, P26378, Q00839, Q9H0D6, P32019, Q12830, P20290, Q15424, P30876, O94910, P13639, P62805, P62807, Q5JRA6, Q9BPU6, P51114, P38117, O00159, P68104, Q9H270, Q9NRH2, P63218, Q92841, Q9UKV3, O15523, P05787,…	2427	1041	14104	1.89244	9.11775e-35	4.68913e-35	2.34457e-35
GOTERM_CC_DIRECT	GO:0005788~endoplasmic reticulum lumen	127	4.65372	1.98998e-35	P04114, P02452, P55268, P55145, O14672, P12259, Q9HCB6, P14314, P11047, O60568, Q9NYU2, P0C0L4, Q8NBJ5, Q9UBS4, O00391, Q8NBJ4, P04085, P39060, P07996, P07237, P23284, P78536, Q14697, Q9BS26, P10768, Q5JRA6, Q9Y4L1, Q08431, O60613, Q9P2K2, Q32P28, P02679, P08572, P05067, Q06481, P00450, Q12841, P05546, P12111, P30101, P19823, O76061, Q8NG11, Q8IXB1, Q14993, P05155, Q9NRA1, Q05707, P23141, P24593,…	2667	306	20587	3.2037	2.33027e-32	2.11843e-33	1.79641e-33
GOTERM_CC_DIRECT	GO:0005615~extracellular space	437	16.0132	2.48872e-34	P04114, P26022, Q9UBB4, O14793, A5YKK6, O60568, O00391, P21926, P60174, Q8N2S1, O14786, Q9Y275, P05452, O14669, P07996, P04003, P28799, O75828, P08962, P27105, P04004, Q9UGM5, P08603, Q9NS98, Q08431, P14174, Q9Y281, P10809, P06312, P07602, Q12841, Q9NZH6, P05546, P28300, P04217, Q9Y287, P25391, Q12846, P17405, P63104, Q92954, Q9GZX9, Q92824, P08949, P07858, Q13822, O00299, P17538, Q96HF1, P19835,…	2667	1946	20587	1.73344	2.91429e-31	2.42858e-32	2.05942e-32
UP_KW_BIOLOGICAL_PROCESS	KW-0648~Protein biosynthesis	86	3.15134	6.04425e-33	Q6IS14, Q71RC2, P54577, Q9NSD9, P54136, O75821, O75822, P23193, P46199, P78344, Q5VTE0, P29692, Q12904, O00303, Q04637, O60841, P41252, Q9P2J5, P63241, P41250, P23588, P15170, Q9NSE4, O15371, O15372, P13639, O43324, Q9GZV4, P49411, O60739, Q5JTZ9, P41091, Q9ULC4, Q05639, Q2VIR3, P68104, Q7L2H7, Q9Y285, P20042, P60228, P41567, P26641, P55884, P26640, Q8TEQ6, O43776, P56537, P62495, Q8IYD1, P12081,…	1597	155	11248	3.90784	1.03961e-30	5.19805e-31	4.44252e-31
GOTERM_CC_DIRECT	GO:1990904~ribonucleoprotein complex	91	3.33455	7.21424e-32	P52597, P23396, P0DMV8, Q9Y265, P0DMV9, P67809, P52272, Q06787, P62081, P57721, P18124, Q12905, P10155, Q12906, A8MWD9, P42704, Q13283, Q6P5R6, Q16630, Q92499, Q9Y230, P46940, P09651, Q99729, Q9UK45, P45973, P62753, P26378, Q00839, Q9UQ80, P05455, P38919, P51991, Q15029, P06748, P13639, P55795, P60709, P04406, P46782, P46781, P36578, P38159, P19338, P37198, P22626, P11142, P61353, Q9UHX1, P62241,…	2667	187	20587	3.75638	8.44788e-29	6.49837e-30	5.51057e-30
GOTERM_CC_DIRECT	GO:0034774~secretory granule lumen	69	2.5284	1.5863e-31	P07900, P06737, P63172, P51665, P42025, P04080, Q13162, P02647, O15511, P09972, P09211, P02765, P55072, Q13200, P06744, O43242, P13639, P22392, Q14019, O00231, P37108, Q86VP6, O00232, P12268, Q99436, P18206, P11142, P35573, P01308, P14174, P68104, P06396, P09668, P01024, P50990, P09429, P50395, P00491, P04217, P28066, P14618, P12956, P62937, P35998, O00487, O00764, P13010, P20618, Q7Z6Z7, P02787,…	2667	115	20587	4.6315	1.85756e-28	1.32683e-29	1.12514e-29
GOTERM_MF_DIRECT	GO:0003735~structural constituent of ribosome	93	3.40784	2.71348e-30	Q9Y3U8, P23396, Q6DKI1, Q15813, P62917, P62081, P62280, P18124, Q8NHW5, Q8TD47, P39019, Q9NX20, P62750, P62277, P47914, P62273, P39023, P30050, P62910, Q6P5R6, P46783, P83731, P62913, P62753, Q07020, Q5JNZ5, P46782, P46781, P36578, P62244, P84098, P63173, P61353, P83881, P62241, P62888, P61313, P62847, P05386, P46777, P46776, P05387, P62841, P60866, P27635, P46779, P05388, Q6NVV1, P46778, P49207,…	2641	190	18913	3.50527	5.49479e-27	1.3737e-27	1.3045e-27
UP_KW_DOMAIN	KW-0732~Signal	731	26.7864	8.34629e-30	P04114, Q92859, P26022, P10915, P09923, O14672, O14793, P52799, P54855, P21802, O60568, O00391, Q8N2S1, Q9ULW2, O14786, P05452, O14669, P07996, P04003, P28799, P04004, O95445, Q9UGM5, P28332, P08603, P49257, B9A064, Q92729, Q5VV52, Q9NS98, P51114, Q08431, Q92841, O60330, P06312, Q06481, Q8N2Q7, P07602, Q12841, P05546, P28300, P04217, P25391, P17405, P19823, P16442, P19827, Q8N6Y1, Q92954, Q92832,…	1742	4357	14500	1.39653	2.58735e-28	2.58735e-28	1.66926e-28
GOTERM_CC_DIRECT	GO:0022627~cytosolic small ribosomal subunit	41	1.50238	9.87829e-30	P25398, P23396, P62081, P62280, Q8TD47, P39019, P63244, P62277, P62273, P63220, P61247, P46783, P62857, P62979, P62851, P69905, P08865, P62753, P62854, Q9BY44, P08708, Q5JNZ5, P46782, P46781, Q7Z478, P42677, Q9NQ39, P62244, P62266, P62861, P15880, P62263, P62241, P62987, P62701, P62847, P62841, P62269, P60866, P62249	2667	46	20587	6.88012	1.15675e-26	7.71165e-28	6.53943e-28
GOTERM_CC_DIRECT	GO:0000502~proteasome complex	45	1.64896	9.55943e-28	P54578, O43396, Q5VYK3, P28066, P28062, Q06323, P51665, P35998, O00487, P62333, P62195, P20618, P25789, P25788, P61289, P55072, Q13200, P25787, P25786, Q15008, O43242, Q9UL46, P55036, O75832, O00231, P62191, Q9UNM6, P28074, P54727, P17980, Q99460, O00232, P28072, P54725, P28070, Q99436, O14818, P48556, P49721, Q9UMX0, P49720, P04792, P60900, P43686, Q16186	2667	58	20587	5.989	1.11941e-24	6.99631e-26	5.93282e-26
UP_KW_MOLECULAR_FUNCTION	KW-0689~Ribosomal protein	93	3.40784	7.36544e-27	Q9Y3U8, P23396, Q6DKI1, P62917, P62081, P62280, P18124, Q8NHW5, Q8TD47, P39019, Q9NX20, P63244, P62750, P62277, P47914, P62273, P39023, P30050, P62910, Q6P5R6, P46783, P83731, P62913, P62753, Q07020, Q5JNZ5, P46782, P46781, P36578, P62244, P84098, P63173, P61353, P83881, P62241, P62888, P61313, P62847, P05386, P46777, P46776, P05387, P62841, P60866, P27635, P46779, P05388, Q6NVV1, P46778, P49207,…	1794	193	11735	3.152	7.95468e-25	3.97734e-25	2.983e-25
GOTERM_CC_DIRECT	GO:0005654~nucleoplasm	722	26.4566	1.31444e-26	Q92859, Q92979, Q9Y265, Q9Y266, P67809, P52434, O00148, Q6B0I6, P15374, P13073, Q8IUF8, O60684, P63208, Q9Y2X3, Q9ULW2, P07992, Q8N3U4, Q9UK45, Q00839, Q9H0D6, O75828, P08962, Q12830, P09936, Q9BQ67, P30876, Q8NF91, O00154, Q5VTR2, Q8NE71, Q05048, Q6P2E9, O00159, P16104, P62244, P62487, O00161, Q99598, P14174, P62241, Q92841, Q9UKV3, Q9H0C8, O15523, O75937, P62249, P05787, Q12962, Q9UK59, P25398,…	2667	3962	20587	1.40667	1.53921e-23	9.05418e-25	7.67788e-25
UP_KW_PTM	KW-1017~Isopeptide bond	480	17.5889	3.31035e-26	Q7KZF4, O95433, Q9Y265, O75822, P67809, O00148, Q9BVA1, P60174, P63208, Q9Y2X3, P07992, P61026, P27348, Q00839, Q12830, P52565, Q9Y277, Q5VV52, P51114, P16104, Q99598, Q5JTV8, P62241, Q92841, Q9UKV3, O15523, P49368, P10809, P05787, O95696, P27694, P62495, Q7L1Q6, Q9Y2Z0, O60784, P63220, Q8N684, O14686, P26599, P62258, P26358, P31942, P55854, Q9C005, P29401, Q9UIS9, P05556, P31943, P31946, P08708,…	2427	1823	14104	1.53013	1.15862e-24	3.97242e-25	1.98621e-25
UP_KW_CELLULAR_COMPONENT	KW-0647~Proteasome	43	1.57567	5.34034e-26	P54578, O43396, Q5VYK3, P28066, P28062, Q06323, Q9Y5K5, P51665, P35998, O00487, P62333, P62195, P20618, P25789, P25788, P61289, Q13200, P25787, P25786, Q15008, O43242, Q9UL46, P55036, O00231, P62191, Q9UNM6, P28074, P54727, P17980, Q99460, O00232, P28072, P54725, P28070, Q99436, O14818, P48556, P49721, Q9UMX0, P49720, P60900, P43686, Q16186	2468	54	17662	5.69862	3.52463e-24	1.76231e-24	1.04137e-24
GOTERM_CC_DIRECT	GO:0042470~melanosome	59	2.16196	2.87587e-25	Q7KZF4, P07900, P13667, P51148, P35613, P61020, P02649, P63000, Q8WUM4, P27824, P07355, P07237, P08962, P27105, P23284, Q14697, P04843, P11021, P11142, P54709, P30040, P49327, P09543, P08133, P06396, P05023, P50991, O43852, Q15758, O00560, P55209, P30101, Q15084, P23526, Q00610, Q15286, P49755, P63104, P02786, P62258, P35749, P05556, P07339, P62826, P31946, P07858, P21281, P14625, Q06830, P11279,…	2667	104	20587	4.37914	3.36764e-22	1.87091e-23	1.58652e-23
UP_SEQ_FEATURE	CROSSLNK:Glycyl lysine isopeptide (Lys-Gly) (interchain with G-Cter in ubiquitin); alternate	57	2.08868	1.31648e-24	P27694, P23396, P62937, P45880, P58876, P57053, Q9BVA1, Q16576, Q93009, P07437, A0A2R8Y619, Q13885, P62826, P53396, Q16777, P0DP23, P62805, P07737, O15156, Q9Y277, P0DP24, P62807, P0DP25, Q99880, Q5QNW6, Q09028, O60814, P12004, Q99877, P63279, P15880, Q93079, Q93077, Q6FI13, Q8N257, P61956, P60866, P21796, Q99879	2653	100	20516	4.40789	1.37046e-20	6.85228e-21	6.78053e-21
GOTERM_CC_DIRECT	GO:0032991~macromolecular complex	187	6.85233	1.80365e-24	Q9H0E2, Q14568, P07900, O00429, Q86UW1, P62081, P13861, Q9NYU2, P42224, P21926, P11171, P49810, Q5JPE7, P62913, P27348, P62995, P45973, Q00839, P07237, P07910, P23284, Q9BQ67, Q13884, Q2VPK5, P62805, Q13404, O96019, P10644, Q9BPU6, Q5T890, Q32P28, P05067, P46777, P27635, P10809, Q14980, P49768, P62937, Q06124, P15104, P11388, P52732, Q99623, Q5SYB0, Q9Y2Z0, P62491, Q01105, Q16531, P61201, P05154,…	2667	683	20587	2.11345	2.11208e-21	1.11162e-22	9.42646e-23
GOTERM_CC_DIRECT	GO:0005840~ribosome	76	2.7849	1.20536e-23	Q9Y3U8, Q92616, P23396, Q15813, P62917, P62081, P62280, P39019, Q9NX20, Q9UHB9, P62750, P62277, P47914, P62273, P39023, P62910, Q6P5R6, P46783, P83731, P27824, P62913, P62753, Q07020, P46782, P46781, P36578, P62244, P63173, P61353, P83881, P62241, P61313, P62847, P05386, P46777, P46776, P62841, P60866, P27635, P46779, P05388, Q6NVV1, P46778, P61513, P62249, P61927, P27695, P32969, Q02878, P50914,…	2667	171	20587	3.43074	1.41148e-20	7.05739e-22	5.98462e-22
UP_SEQ_FEATURE	CROSSLNK:Glycyl lysine isopeptide (Lys-Gly) (interchain with G-Cter in SUMO2)	288	10.5533	2.48183e-23	Q7KZF4, O95433, Q9Y265, O75822, P55265, P67809, P62917, P30085, Q96E39, Q9Y3I0, O00148, Q9Y2G7, P62910, Q9Y2X3, P83731, P07992, Q9BQG0, P62913, Q00839, Q13242, P38919, Q12830, Q15424, P55036, P46781, Q5VV52, P51114, P10243, P16104, P10244, Q9UBT2, Q99598, Q5JTV8, P62241, Q92841, Q9UKV3, Q13492, O15523, P20042, P49368, P61956, P46779, P10809, P05787, O95696, Q14103, P35637, P31153, O75362, P62495,…	2653	1267	20516	1.75781	2.58358e-19	8.61194e-20	8.52176e-20
UP_SEQ_FEATURE	CARBOHYD:N-linked (GlcNAc...) (complex) asparagine	61	2.23525	7.64478e-23	Q14126, P01042, Q12860, Q9Y4K0, P0C0L4, P05090, O00391, Q8NBJ4, P01876, P02765, Q9UBG0, Q15223, P02760, P29622, P04004, P01033, P03951, P08603, P10643, P00738, Q02487, P00734, P02679, Q9NZP8, P01861, P02751, P01023, P05543, P07602, Q8N2Q7, P00450, P05546, P02790, P04217, O43852, Q08380, O75882, P19823, P40189, P01859, P02749, P19827, P01857, P15151, P02748, P06681, P02787, P43652, P05155, P05156,…	2653	120	20516	3.93101	7.95821e-19	1.98955e-19	1.96872e-19
UP_KW_CELLULAR_COMPONENT	KW-0964~Secreted	451	16.5262	1.80342e-22	P04114, P26022, P10915, O14793, P67809, P21802, O60568, O00391, P21926, Q8N2S1, O14786, Q9Y275, P05452, P07996, P04003, P28799, P08962, P04004, O95445, Q9UGM5, P08603, B9A064, Q9NS98, Q08431, P14174, P06312, Q8N2Q7, P07602, Q12841, Q9NZH6, P28300, P04217, Q9Y287, P25391, P17405, P19823, P16442, P19827, O00295, Q92954, Q92832, Q9GZX9, Q92824, P08949, P07858, Q13822, P17538, A0A0G2JMI3, Q96HF1, P19…	2468	2133	17662	1.51314	1.19025e-20	3.96752e-21	2.34444e-21
GOTERM_MF_DIRECT	GO:0051082~unfolded protein binding	65	2.38182	1.85963e-22	Q14568, Q58FF3, P0DMV8, P54652, P07900, Q9H009, P0DMV9, Q9Y266, Q7Z6W7, O60925, P50454, P38646, Q9NYU2, P17987, Q9UBS4, O60884, Q15185, Q9Y230, P48643, P27824, P25685, P48723, Q9HAV7, Q13765, P31689, P23284, P06748, P49257, Q9Y4L1, Q99832, P11021, P11142, P49368, P61758, P10809, P27797, P50990, P50991, P62937, Q7Z4Q2, Q99471, Q8WW22, Q9BZK3, Q8N163, P78371, O15212, P48741, P61604, P40227, Q58FG1,…	2641	128	18913	3.6366	3.76574e-19	7.53149e-20	7.15213e-20
UP_KW_MOLECULAR_FUNCTION	KW-0694~RNA-binding	215	7.87834	2.49536e-22	Q71RC2, Q92979, Q16629, Q14444, Q7RTV0, O75821, P55265, P67809, P62917, Q96E39, Q8TD47, Q01130, O00148, Q04637, Q9HCJ3, A8MWD9, Q7L2E3, Q16630, P09012, P62913, Q9UK45, P26378, Q00839, P05455, Q14451, Q13242, P38919, Q15424, Q9HAV4, P46781, P51114, Q9NVP1, P62487, Q92841, Q9UKV3, O15523, P46777, Q14103, P27695, P35637, O95218, Q12849, Q8N684, Q53EL6, P26599, P31942, Q13148, P31943, Q9NZI8, P18077,…	1794	748	11735	1.88017	2.69499e-20	8.98329e-21	6.73747e-21
UP_KW_CELLULAR_COMPONENT	KW-0544~Nucleosome core	54	1.97875	2.73969e-22	A0A2R8Y619, Q5TEC6, Q16777, P62805, P62807, P0C0S5, Q99880, Q5QNW6, P58876, O60814, Q71UI9, P16104, Q99877, Q99525, P57053, Q93079, P84243, Q9UG63, Q71DI3, P68431, Q93077, Q6FI13, Q8N257, Q99879	2468	93	17662	4.15533	1.8082e-20	4.5205e-21	2.6712e-21
GOTERM_MF_DIRECT	GO:0030527~structural constituent of chromatin	55	2.01539	4.99573e-22	Q5TEC6, P58876, Q71UI9, Q99525, P57053, P84243, Q71DI3, P68431, P17096, A0A2R8Y619, Q16777, P62805, P62807, P0C0S5, Q99880, Q5QNW6, O60814, P16403, P16104, Q99877, Q93079, Q93077, Q6FI13, Q8N257, Q99879	2641	97	18913	4.06053	1.01164e-18	1.68606e-19	1.60113e-19
UP_KW_LIGAND	KW-0547~Nucleotide-binding	412	15.0971	1.91081e-21	Q9Y265, Q9NRW1, O00142, P30520, O00148, P21802, P61020, Q9BVA1, P61026, Q00839, Q9Y277, Q8NE71, Q9P225, O00159, Q92841, O15523, Q9Y285, P61158, P49368, P10809, Q12965, P29992, P15104, A0AVT1, P61163, P61160, P62491, P12081, Q9Y295, Q8N442, P54886, O95347, Q9NVA2, P54764, P30613, P49591, A6PVC2, P54760, Q9P241, Q8NEV1, P17540, P04350, P49589, P49588, P41743, Q9UHJ6, P28482, P50570, Q13838, Q08881,…	1044	1858	6850	1.45493	9.36298e-20	9.36298e-20	8.40757e-20
GOTERM_BP_DIRECT	GO:0006413~translational initiation	38	1.39245	2.30271e-21	P55884, P23396, O75821, O75822, P78344, O00303, P56537, Q04637, O60841, P61221, Q14152, P61247, Q9UBQ5, P05198, P47813, B5ME19, Q14232, Q6PKG0, O14602, O15371, O15372, Q13347, Q9BY44, P08708, P46782, O00571, Q8NE71, O60739, P41091, Q9H074, Q99613, Q7L2H7, Q14240, Q9Y262, P60228, P41567, P60842, P06730	2600	52	19357	5.44058	1.52232e-17	3.80581e-18	3.68204e-18
UP_KW_PTM	KW-0379~Hydroxylation	92	3.3712	5.75294e-21	Q14766, P06733, Q14568, P02452, P01042, P62917, P57053, Q9NYQ6, P08123, P39060, P62753, P06744, A0A2R8Y619, Q16836, P12109, P62805, P62807, Q99880, P11413, P14324, O60814, Q99877, P12110, P00736, P08572, Q8N257, P46776, P27797, Q99879, Q9HCU4, Q5TEC6, P14618, Q07092, P58876, P12111, P62495, P23526, P84243, Q71DI3, P68431, Q14031, Q9Y295, P00367, Q14993, Q05707, P02461, Q16777, P14625, P20908, Q5Q…	2427	200	14104	2.67319	2.01353e-19	5.17765e-20	2.58882e-20
GOTERM_BP_DIRECT	GO:0032200~telomere organization	26	0.95273	3.77438e-20	P84243, P62805, P68431	2600	27	19357	7.16926	2.49524e-16	4.99048e-17	4.82818e-17
KEGG_PATHWAY	hsa03010:Ribosome	85	3.11469	6.2895e-20	Q9Y3U8, P23396, P62917, P62081, P62280, P18124, Q8TD47, P39019, Q9NX20, P62750, P62277, P47914, P62273, P39023, P30050, P62910, Q6P5R6, P46783, P83731, P62913, P62753, Q07020, P46782, P46781, P36578, P62244, P84098, P63173, P61353, P83881, P62241, P62888, P61313, P62847, P05386, P46777, P46776, P05387, P62841, P60866, P27635, P46779, P05388, P46778, P49207, P61513, Q9UNX3, P62249, P61927, P25398,…	1593	166	8205	2.63739	2.16359e-17	2.16359e-17	1.76735e-17
GOTERM_CC_DIRECT	GO:0000139~Golgi membrane	173	6.33932	6.83377e-20	Q9Y3Q3, Q9BRR3, Q9Y662, P13747, O94985, O14672, Q9NRW1, Q9Y663, P13987, Q8IV08, Q9UJJ9, Q9NXS2, Q9H0U4, Q9BYG0, P13591, O00391, Q8NCL4, Q96EK6, P49810, P04085, Q5VSG8, P01116, P48444, P61026, Q9Y274, Q15382, Q9H4D0, P01112, P01111, P78536, Q9Y678, Q86SR1, P49257, Q8WUD1, P52848, P08174, P05181, P52292, P33908, Q13530, Q14980, P49768, Q9Y282, Q15436, P15907, O15260, Q9Y287, P49641, O94766, Q8WVM8,…	2667	669	20587	1.99614	8.00235e-17	3.81064e-18	3.2314e-18
GOTERM_CC_DIRECT	GO:0005634~nucleus	975	35.7274	1.19873e-19	Q92979, Q9Y265, Q71UI9, P52434, O00148, Q6B0I6, Q9HCJ3, Q8IUF8, O60684, Q92973, Q8N3U4, Q00839, Q9H0D6, P05455, Q12830, Q9BQ67, P30876, Q9Y277, P52209, Q5VTR2, P15259, P51114, P16104, Q96MR9, P62487, Q99598, P62241, Q9UKV3, Q9H0C8, P61158, O75937, Q9UGN5, P27694, P27695, P28300, Q9H8S9, Q9H944, Q9BQ50, Q06124, Q9BQ52, Q9BRX5, Q9C010, A0AVT1, P39687, P61160, P40429, Q9Y295, P48147, Q8N684, P63104,…	2667	5991	20587	1.25625	1.40371e-16	6.3805e-18	5.41062e-18
GOTERM_CC_DIRECT	GO:0000786~nucleosome	62	2.27189	1.59686e-19	Q5TEC6, Q96L91, Q9Y265, Q05BQ5, P58876, Q71UI9, Q99525, P57053, P84243, Q9UG63, Q71DI3, P68431, Q9Y230, Q9UBU8, A0A2R8Y619, Q16777, P62805, P60709, P62807, O96019, P0C0S5, Q99880, Q5QNW6, O60814, P16403, P16104, Q99877, Q93079, Q93077, Q6FI13, Q8N257, Q99879	2667	139	20587	3.44308	1.86993e-16	8.13012e-18	6.89428e-18
GOTERM_BP_DIRECT	GO:0006335~DNA replication-dependent nucleosome assembly	28	1.02602	2.50088e-19	P62805, P49321, P68431, O14929, Q09028, Q8TEX9	2600	32	19357	6.51437	1.65333e-15	2.75555e-16	2.66594e-16
GOTERM_CC_DIRECT	GO:0071013~catalytic step 2 spliceosome	47	1.72224	4.39761e-19	Q13435, P52597, Q96BP3, O75643, P52272, Q86V81, P11940, O60506, Q9Y5S9, Q9Y3C6, Q96DI7, A8MWD9, P17844, P62310, P42285, P62316, P62318, Q96A72, P09651, Q9UK45, P62314, Q00839, P61326, Q13523, P38919, P07910, P51991, Q12874, Q15029, Q9UMS4, P31943, Q01081, O75533, Q9Y333, P38159, P22626, Q6UX04, Q07955, Q6P2Q9, P62306, P09661, Q15393, P62308, P61978, P08579, P62304, O43390	2667	87	20587	4.17012	5.1496e-16	2.14567e-17	1.81951e-17
UP_KW_MOLECULAR_FUNCTION	KW-0143~Chaperone	91	3.33455	6.14276e-19	Q9UL15, Q14568, Q58FF3, O95433, P0DMV8, P54652, P07900, P0DMV9, O95757, Q15813, Q86V81, O75347, Q7Z6W7, O60925, P50454, P38646, P17987, Q9UBS4, P61221, O60884, Q15185, P48643, P27824, Q14696, P25685, P07237, Q9HAV7, Q13765, P31689, P20290, P06748, Q9BS26, Q14019, P50502, O43447, Q08752, Q9Y4L1, Q99832, O75061, P11021, P11142, Q14061, P49368, P61758, P10809, O75937, P27797, Q92688, P50990, Q6Y2X3,…	1794	231	11735	2.57686	6.63418e-17	1.65854e-17	1.24391e-17
GOTERM_BP_DIRECT	GO:0000398~mRNA splicing, via spliceosome	75	2.74826	8.26419e-19	Q13435, P52597, Q16629, Q7RTV0, Q53GS9, P52272, Q86V81, Q13838, Q2TAY7, Q01130, O00148, Q96DI7, A8MWD9, O43719, P62310, P62316, P84103, P09012, P62318, Q96A72, P09651, Q9UK45, P62995, Q9Y4C8, P62314, Q00839, Q13242, P38919, P51991, Q13523, P07910, Q12874, Q15029, Q01081, O75533, O43447, P38159, Q9BWF3, P22626, P11142, Q6UX04, Q6P2Q9, P09661, Q15393, P08579, Q9UK59, Q96BP3, Q9Y4Y9, O75643, O95777,…	2600	190	19357	2.93882	5.46345e-15	7.80493e-16	7.5511e-16
KEGG_PATHWAY	hsa05171:Coronavirus disease - COVID-19	103	3.77428	2.82199e-18	P23396, P55265, P62917, P62081, P18124, Q8TD47, P42224, P0C0L5, P62750, P0C0L4, P47914, P62910, Q6P5R6, P46783, P83731, O14786, P62913, P62753, P78536, P46782, P46781, P36578, P10643, P62244, P84098, P63173, P62241, P62888, P02679, P61313, P46777, P46776, P60866, P02675, P27635, P46779, P46778, P62249, P25398, P48551, P18621, P02748, P63220, P62899, P40429, P08708, P26373, P62829, P18077, P42677,…	1593	232	8205	2.28672	9.70765e-16	4.85382e-16	3.9649e-16
UP_KW_PTM	KW-0013~ADP-ribosylation	70	2.56504	4.00985e-18	Q9Y2S6, P35659, P63092, Q6B0I6, P42224, P57053, P83731, P61224, P61586, P62753, Q00839, Q92804, Q14974, P06748, P13639, P04406, P62807, O43684, Q99880, O60814, A6NIZ1, Q99877, P08134, P49448, Q8N257, Q14980, Q9Y5B9, Q99879, P09429, Q8TAQ2, Q9UGN5, Q5TEC6, P29992, P04899, P12956, P58876, P13010, P84243, P15153, Q71DI3, P68431, P17096, P61247, P00367, P62979, P09874, Q13263, P05114, Q5QNW6, P16403,…	2427	142	14104	2.86472	1.40345e-16	2.88709e-17	1.44354e-17
GOTERM_MF_DIRECT	GO:0003729~mRNA binding	87	3.18798	1.34682e-17	O00425, P23396, P07900, O95758, P67809, P52272, P78344, Q86V81, Q06787, P52758, P57721, O95232, P18124, Q04637, Q9HCJ3, P62277, Q96DE0, Q9BPZ3, Q13283, Q16630, P83731, Q99729, P62995, P62633, P05455, P38919, P51991, Q07021, Q9HAV4, Q5JNZ5, O75533, P46782, Q12996, P26196, P38159, P51114, O43809, Q9BWF3, Q9Y3F4, Q9UKA9, P12270, P20042, Q15631, P00374, P27797, Q15397, Q8WVV9, P14618, P11940, P52815,…	2641	242	18913	2.57452	2.72732e-14	3.89617e-15	3.69992e-15
UP_SEQ_FEATURE	CROSSLNK:Glycyl lysine isopeptide (Lys-Gly) (interchain with G-Cter in SUMO1); alternate	69	2.5284	2.63575e-17	P08758, P78347, Q14247, Q9Y265, P52272, P55265, O95232, Q8NHW5, P42224, P39023, P63165, Q9Y2X3, P07355, Q00839, Q13523, P07910, P52565, P46060, O43242, Q15029, Q15424, P06748, P13639, O75533, P36578, Q9NR30, O00232, Q9UBT2, P19338, P11021, P11142, Q92841, P61956, P46777, P05388, Q14980, Q92766, P21333, P05787, O43175, P00492, P14618, Q5JVS0, P11388, P61086, Q9Y2Z0, Q96T23, P17844, O15212, P02545,…	2653	181	20516	2.94799	2.74382e-13	5.48764e-14	5.43018e-14
GOTERM_BP_DIRECT	GO:0006334~nucleosome assembly	63	2.30854	5.57528e-17	P26583, P49321, P55209, P58876, Q99525, Q96T23, P57053, P84243, Q71DI3, P68431, Q01105, O14929, P49736, A0A2R8Y619, Q9BQ67, P06748, P62805, P62807, Q99880, Q5QNW6, Q09028, O60814, P16403, P16104, Q99733, Q99877, Q8WXX5, Q93079, Q08945, P0DME0, Q8N257, Q9Y5B9, Q99879, Q92688	2600	153	19357	3.06559	7.33968e-13	4.60727e-14	4.45744e-14
UP_KW_MOLECULAR_FUNCTION	KW-0396~Initiation factor	39	1.42909	6.29901e-17	P55884, O75821, O75822, P46199, P78344, O00303, P56537, Q04637, O60841, P23588, P55010, Q14152, Q9UBQ5, P05198, P47813, B5ME19, Q14232, O14602, O15371, O15372, Q13347, O43583, Q9BY44, Q7Z478, O60739, P41091, Q9Y5P6, Q99613, Q9ULC4, Q2VIR3, Q7L2H7, Q14240, Q9Y262, P20042, P60228, P41567, Q15056, P60842, P06730	1794	61	11735	4.18211	1.19904e-14	1.36059e-15	1.02044e-15
GOTERM_CC_DIRECT	GO:0042788~polysomal ribosome	26	0.95273	7.46613e-17	Q9Y3U8, P62917, Q02878, P62273, P63220, P62899, P62910, P83731, P62857, P62913, P26378, Q6PKG0, P62854, Q07020, O15372, P20290, P62906, Q8NE71, Q08211, P62266, P84098, P63173, Q02543, P83881, P62888, P62424	2667	32	20587	6.27182	1.30007e-13	3.49714e-15	2.96555e-15
KEGG_PATHWAY	hsa03050:Proteasome	36	1.31916	1.14216e-16	P28066, P28062, Q06323, P51665, P35998, O00487, P62333, P62195, P20618, P25789, P25788, P61289, Q13200, P25787, P25786, Q15008, O43242, Q9UL46, P55036, O00231, P62191, Q9UNM6, P28074, P17980, Q99460, O00232, P28072, P28070, Q99436, O14818, P48556, P49721, P49720, P60900, P43686, Q16186	1593	46	8205	4.03095	3.81917e-14	1.30968e-14	1.06983e-14
UP_SEQ_FEATURE	DOMAIN:RRM 2	49	1.79553	1.4061e-16	P52597, O00425, O95758, P52272, Q9HCJ3, O43719, P09012, P09651, Q99729, Q9Y4C8, P26378, Q13242, P51991, P55795, Q8WXF1, P31483, Q01085, P19338, Q9BWF3, P22626, Q9UKA9, Q9UHX1, P08579, Q15233, Q8WVV9, Q14103, P11940, Q12926, Q12849, Q15717, Q86U06, O60506, Q96PK6, P26599, P23246, Q13148, P31942, Q9BQ04, Q9NZI8, P31943, P14866, O14979, Q07955, Q13151, P43243, P26368, Q13310, Q4VXU2, O43390	2653	105	20516	3.6088	1.15574e-12	2.09107e-13	2.06917e-13
UP_SEQ_FEATURE	DOMAIN:RRM 1	49	1.79553	1.4061e-16	P52597, O00425, O95758, P52272, Q9HCJ3, O43719, P09012, P09651, Q99729, Q9Y4C8, P26378, Q13242, P51991, P55795, Q8WXF1, P31483, Q01085, P19338, Q9BWF3, P22626, Q9UKA9, Q9UHX1, P08579, Q15233, Q8WVV9, Q14103, P11940, Q12926, Q12849, Q15717, Q86U06, O60506, Q96PK6, P26599, P23246, Q13148, P31942, Q9BQ04, Q9NZI8, P31943, P14866, O14979, Q07955, Q13151, P43243, P26368, Q13310, Q4VXU2, O43390	2653	105	20516	3.6088	1.15574e-12	2.09107e-13	2.06917e-13
GOTERM_MF_DIRECT	GO:0042802~identical protein binding	356	13.0451	1.67517e-16	P26022, Q14566, Q92979, O75822, Q8N5I2, O14793, Q9Y2G1, Q96GX9, O00148, P21802, Q04637, Q6UY11, Q8IUF8, P07196, Q5TDH0, P09493, P07195, Q9UJS0, P43034, P09012, Q14696, P27348, Q92734, P24752, Q00839, P07996, Q9H0D6, Q14451, Q9HAV7, P27105, P48163, P04004, P03951, P08603, P55036, Q8NF91, P62807, Q5VTR2, P35520, Q53EZ4, P15259, P19623, Q00266, P14174, P67936, Q16881, P07602, Q06481, Q8N2Q7, Q9BZX2,…	2641	1698	18913	1.50143	4.4964e-13	4.24027e-14	4.02668e-14
INTERPRO	IPR009072:Histone-fold	55	2.01539	1.7441e-16	Q5TEC6, P58876, Q71UI9, Q99525, P57053, P84243, Q9UG63, Q71DI3, P68431, A0A2R8Y619, Q16777, P62805, P62807, P0C0S5, Q99880, Q5QNW6, O60814, P16104, Q99877, Q93079, Q93077, Q9HBM6, Q6FI13, Q8N257, Q99879	2664	121	19139	3.2656	7.14984e-13	5.61602e-13	5.44335e-13
GOTERM_CC_DIRECT	GO:0043202~lysosomal lumen	47	1.72224	1.81186e-16	P04114, P07602, Q13510, P10619, P07900, O14594, O00462, O75487, O00584, P17405, Q8IV08, P51884, Q9Y625, P10253, P50897, O00468, P13473, P17900, P06280, P38571, P04062, Q9BWS9, Q8NHP8, P04066, P98160, P06865, P61916, P07711, P07339, P34059, P13611, P51654, P54802, Q9UBX1, O00754, O60911, P35052, P16278, P13284, P11142, Q8NBS9, Q6UVK1, O14773, Q99519, P07686, P02774, Q99538	2667	98	20587	3.70205	2.60014e-13	8.16033e-15	6.9199e-15
GOTERM_MF_DIRECT	GO:0003743~translation initiation factor activity	38	1.39245	2.82426e-16	P55884, O75821, O75822, P46199, P78344, O00303, P56537, Q04637, O60841, P23588, P55010, Q14152, Q9UBQ5, P05198, P47813, B5ME19, Q14232, O14602, O15371, O15372, Q13347, O43583, Q9BY44, Q7Z478, O60739, P41091, Q99613, Q9ULC4, Q2VIR3, Q7L2H7, Q14240, Q9Y262, P20042, P60228, P41567, Q15056, P60842, P06730	2641	64	18913	4.25202	6.7446e-13	6.35458e-14	6.0345e-14
UP_KW_BIOLOGICAL_PROCESS	KW-0508~mRNA splicing	97	3.55442	7.61923e-16	Q16629, Q7RTV0, P67809, P52272, Q86V81, Q96E39, Q06787, Q96PZ0, Q01130, O00148, Q96DI7, A8MWD9, P09012, P09651, Q9UK45, P62995, P26378, Q00839, Q13242, P38919, P51991, P07910, Q13523, Q15029, P54105, Q01081, O75533, O43447, P22626, Q9UHX1, Q92841, Q9UKV3, P09661, Q15393, P08579, O95218, O75643, P11940, Q9Y3C6, Q8N163, P42285, P49756, P26599, P83876, P61326, P23246, Q13148, O43143, Q9UMS4, P31943,…	1597	298	11248	2.29259	1.33671e-13	4.36836e-14	3.73342e-14
GOTERM_CC_DIRECT	GO:0005604~basement membrane	45	1.64896	1.83032e-15	P24043, P07942, P55268, O95631, Q16787, P25391, P35555, O75882, Q9Y4K0, P11047, O00468, P48509, Q96RW7, Q14031, P39060, P62736, Q9H4F8, Q14112, P98160, P07355, P04004, P01033, P03950, P23142, Q86XX4, Q92626, O15230, Q14118, Q9Y6N6, P52803, P20908, Q9UHI8, P35443, P35625, Q8IVL5, P36955, P14543, Q6PCB0, Q5SZK8, P24821, P02458, P08572, P09486, Q16363, P02751	2667	95	20587	3.65644	2.08011e-12	7.93815e-14	6.73149e-14
KEGG_PATHWAY	hsa05322:Systemic lupus erythematosus	68	2.49176	2.72377e-15	P12814, P58876, Q71UI9, P10155, Q99525, P0C0L5, P0C0L4, P57053, P84243, Q71DI3, P68431, P02748, P06681, P62318, P04440, P62314, P05455, A0A2R8Y619, P01031, Q16777, P62805, P62807, P0C0S5, Q99880, Q5QNW6, P10643, O60814, P16104, Q99877, O43707, Q93079, P00736, Q93077, Q6FI13, P08311, Q8N257, P01024, Q99879	1593	136	8205	2.57533	9.54792e-13	2.34244e-13	1.91345e-13
GOTERM_CC_DIRECT	GO:0005681~spliceosomal complex	53	1.9421	6.5132e-15	Q9BZZ5, Q13435, Q7RTV0, Q53GS9, P52272, Q96E39, Q13838, Q01130, O43719, P62310, P62316, P09012, P62318, Q96A72, P09651, Q15382, P62995, P62314, P07910, P54105, Q12874, Q15029, Q01081, O75533, O43447, P38159, P19338, P22626, P11142, Q9UKA9, Q6P2Q9, P09661, Q15393, P08579, P98179, Q9Y4Y9, O75643, O95777, Q9Y3C6, P17844, P83876, P08621, P31942, O43143, Q9UMS4, O14979, P62306, P62308, P26368, P61978,…	2667	129	20587	3.17144	7.67042e-12	2.72391e-13	2.30986e-13
GOTERM_CC_DIRECT	GO:0045202~synapse	134	4.91022	1.40309e-14	P54578, P10915, O95399, Q9BYX7, P67809, P52272, O94985, O00264, Q06787, P62081, Q96E35, O00303, P0C0L5, P62750, O60841, P0C0L4, Q9Y5E4, P62910, P83731, P43034, Q9BY67, P27348, P62873, P25325, O15371, Q13884, O94910, P49411, P13639, P46781, O94991, P62244, P67775, P84098, P63173, O00161, P09543, P61313, P20042, P05067, P98172, P46776, P60866, Q9NPD7, P02675, P46779, P49768, P62249, Q8WVV9, Q8N2Q7,…	2667	530	20587	1.95164	1.63809e-11	5.66557e-13	4.80436e-13
UP_KW_PTM	KW-0597~Phosphoprotein	1600	58.6295	1.55226e-14	P04114, Q9H0E2, Q92979, Q9Y266, P13073, O00391, Q56UQ5, Q8N3U4, P26378, Q00839, Q9H0D6, P05455, P48163, Q12830, Q9UGM5, Q9BQ67, P30876, Q9Y277, P52209, Q8NE71, P15259, Q9BPU6, P16104, Q9UKV3, Q9H0C8, Q9Y285, P49006, Q9Y281, O75937, P10809, Q9Y282, Q12841, Q9UGN5, P27694, P27695, Q9H8S9, Q12849, Q06124, Q12846, P17405, Q9BQ52, A0AVT1, P62495, P39687, Q9Y295, P26358, P29401, O15431, P26373, Q5BKZ1,…	2427	8328	14104	1.11648	5.44009e-13	9.31358e-14	4.65679e-14
UP_KW_PTM	KW-0164~Citrullination	52	1.90546	2.57896e-14	Q5TEC6, Q86V81, P62280, P62750, P42167, P84243, Q71DI3, P68431, P40429, Q9BQG0, P04264, Q13263, Q00839, Q16777, P62805, O75533, Q15907, P36578, O75475, P16403, P33764, P84098, P15880, Q93077, Q6FI13, P27635	2427	102	14104	2.96262	9.01501e-13	1.32632e-13	6.63161e-14
GOTERM_CC_DIRECT	GO:0005794~Golgi apparatus	236	8.64786	2.76554e-14	Q92859, Q9Y266, O14672, Q9NRW1, P18085, O43556, Q9Y2G1, P21802, O60568, Q9NXS2, Q96M27, Q9H0U4, O00391, P49810, Q9P2B2, P61026, Q99805, Q9Y274, P22455, P28799, P32019, Q14697, P49257, Q8NF91, Q86VP6, Q99598, Q13492, Q96RL7, P33908, P22466, Q8N2Q7, P50395, P25398, P15907, Q9Y287, Q8N6I4, Q8IXK2, P16442, P62491, O94923, Q9BXS5, Q9C005, P54764, Q92824, Q3V5L5, P31948, Q6P9A2, Q9GZX3, O75354, P17302,…	2667	1131	20587	1.61072	3.23718e-11	1.07948e-12	9.15393e-13
SMART	SM00360:RRM	77	2.82155	2.87926e-14	P52597, O00425, Q16629, O95758, O75821, P52272, Q86V81, Q96E39, Q01130, Q9HCJ3, O43719, Q13283, P23588, P84103, Q16630, P09012, P09651, Q99729, P62995, Q9Y4C8, P26378, P05455, Q13242, P51991, P07910, Q92804, Q15424, Q01081, P55795, Q8WXF1, P31483, Q01085, P38159, P19338, Q9BWF3, P22626, Q9UKA9, Q9UHX1, P08579, Q15233, Q8WVV9, Q86U42, P55884, P35637, Q14103, P98179, P11940, Q12926, Q12849, Q15717,…	1494	220	10374	2.43032	1.57864e-11	1.58071e-11	1.45115e-11
GOTERM_MF_DIRECT	GO:0019904~protein domain specific binding	82	3.00476	2.8827e-14	P26583, Q16629, P52272, P12814, O43633, Q9UNN5, Q9P258, P35579, A5YKK6, P13861, P13473, Q9UHB9, P62993, P00747, P61981, P07196, P61225, P63208, P07992, P46940, P61586, P09651, P27348, P55072, P62995, P46108, Q13242, Q04917, P07437, Q9HB71, Q14974, P62805, P26196, P10644, P38159, P31323, P11021, Q9H270, Q14980, Q9UN37, Q8WV92, Q9UQN3, P78527, P15311, Q13185, P63104, P62258, P62826, P53990, P31946,…	2641	247	18913	2.37744	5.84532e-11	5.83747e-12	5.54344e-12
KEGG_PATHWAY	hsa05034:Alcoholism	82	3.00476	3.43096e-14	P28482, P63092, Q71UI9, Q99525, P62993, P57053, Q99808, P01116, P22694, P62879, P62873, P01112, P01111, A0A2R8Y619, Q92529, Q92769, P62805, Q9HAV0, P62807, P27482, Q99880, O60814, P16104, Q99877, P63218, Q8N257, Q99879, P04899, P58876, Q99941, P84243, Q71DI3, P68431, O14929, P62136, Q9UBI6, Q16777, P0DP23, P0DP24, Q13547, P0DP25, P0C0S5, Q5QNW6, P36873, Q02750, P17612, Q93079, P62140, Q93077, Q6F…	1593	187	8205	2.25858	1.18012e-11	2.3605e-12	1.9282e-12
UP_KW_PTM	KW-0832~Ubl conjugation	581	21.2898	3.79086e-14	Q7KZF4, O95433, Q9Y265, O75822, P67809, Q71UI9, O00148, P21802, Q9BVA1, P60174, O15511, P63208, Q9Y2X3, Q9ULW2, P07992, P61026, P27348, Q00839, Q12830, P52565, Q9Y277, Q5VV52, P55957, P51114, P16104, Q99598, Q5JTV8, P62241, Q92841, Q9UKV3, O15523, P49368, P10809, P05787, O95696, P27694, P27695, P15104, P62495, Q7L1Q6, Q9Y2Z0, O60784, P63220, Q9Y295, Q8N684, O14686, P26599, P62258, P26358, P31942,…	2427	2594	14104	1.3016	1.32505e-12	1.70589e-13	8.52943e-14
INTERPRO	IPR007125:Histone core	39	1.42909	3.82313e-14	A0A2R8Y619, Q5TEC6, Q16777, P62807, P0C0S5, Q99880, Q5QNW6, P58876, O60814, Q71UI9, P16104, Q99877, P57053, P84243, Q9UG63, Q93079, Q71DI3, P68431, Q93077, Q6FI13, Q8N257, Q99879	2664	75	19139	3.73584	1.22977e-10	6.15524e-11	5.966e-11
GOTERM_CC_DIRECT	GO:0048471~perinuclear region of cytoplasm	169	6.19274	4.17983e-14	O95831, Q9H0E2, Q14568, P07900, Q9UBB4, O75821, O00429, P55145, Q06787, P13473, P42224, Q9Y3A3, Q9H0U4, Q99523, Q8NCL4, P49810, P25205, P61026, P43034, P62879, Q9Y275, Q12792, Q96QK1, P62753, P01112, P27105, P31689, O75935, P23284, Q9UNS2, P10645, P04406, P58546, Q9UKE5, P51114, P31323, Q6ZRF8, Q99598, Q13492, P09543, P05067, Q13530, P49768, Q15437, Q12962, Q15436, P27695, Q13257, Q15836, Q9UN37,…	2667	735	20587	1.77488	4.88827e-11	1.5789e-12	1.33889e-12
GOTERM_CC_DIRECT	GO:0035578~azurophil granule lumen	42	1.53903	5.2497e-14	P50990, Q9H0E2, P50395, Q14204, P10619, P28482, Q13217, P30041, O00560, O00584, Q01469, P17900, P61160, P06280, P78371, P04066, P55072, P00387, P07355, O75629, P28799, Q9UQ80, P61916, P07437, P53990, Q86YZ3, P53396, Q9BTY2, P34059, P11216, Q99460, P68371, O00754, P53634, P16278, Q99536, Q8NBS9, P08311, P07686, P01024, Q01518, Q92820	2667	91	20587	3.56269	6.14934e-11	1.92106e-12	1.62905e-12
UP_KW_CELLULAR_COMPONENT	KW-0747~Spliceosome	57	2.08868	6.96133e-14	Q13435, P52597, Q7RTV0, Q53GS9, P52272, Q86V81, Q13838, Q96DI7, A8MWD9, P62310, P62316, P09012, P62318, Q96A72, P09651, Q9UK45, P62314, Q00839, P38919, P51991, Q13523, P07910, Q12874, Q15029, Q01081, O75533, O43447, P38159, P22626, P11142, Q6P2Q9, P09661, Q15393, P08579, Q96BP3, Q9Y4Y9, O75643, O95777, P11940, O60506, P55769, Q9Y5S9, Q9Y3C6, P17844, P42285, P83876, P61326, Q9UMS4, P31943, Q9Y333,…	2468	143	17662	2.85255	4.59432e-12	9.18896e-13	5.42984e-13
GOTERM_CC_DIRECT	GO:0031093~platelet alpha granule lumen	35	1.28252	9.7511e-14	P01042, P04217, P12814, P12259, Q9UNF1, P00747, P15692, O00391, Q8NBF2, Q9NUQ9, P02768, Q9NTK5, P04085, P00488, Q14393, P01137, P02765, P05155, P07996, P01033, P05019, O43707, P49767, P02679, P04075, P09486, P05067, P02675, P01344, P02751, P08697, P00451, P01023, P10909, P07225	2667	67	20587	4.0324	1.14146e-10	3.46016e-12	2.9342e-12
UP_KW_BIOLOGICAL_PROCESS	KW-0653~Protein transport	160	5.86295	1.05328e-13	Q9Y3Q3, Q6IS14, Q9NRW1, P18085, Q9H444, Q9H3S7, P61020, Q9Y3A6, Q9H0U4, O14828, O60684, Q92973, Q9UK41, Q9UMY4, Q8WUM4, P48444, P61026, Q96QK1, P08962, Q13765, P20290, Q14974, Q9HAV4, Q9Y678, P49257, Q8WUD1, O15131, Q5JRA6, Q01484, P57735, O00161, Q9H270, P12270, Q9UIA9, P52292, Q96CW1, P60468, Q15437, Q15436, Q6Y2X3, O15260, Q15836, Q9UN37, P52294, Q8WVM8, Q96P70, O60784, P62491, Q15286, Q8NFH3,…	1597	639	11248	1.76356	1.81219e-11	4.52912e-12	3.87081e-12
GOTERM_MF_DIRECT	GO:0046982~protein heterodimerization activity	107	3.92085	1.59229e-13	Q86UW1, Q06787, Q71UI9, Q93063, Q99525, P57053, Q9UBS5, P09493, Q9BVA1, P04085, P43034, Q16394, O14744, Q15102, P07237, Q04917, P06865, A0A2R8Y619, Q13564, Q6GYQ0, P62805, P62807, Q99880, P30153, P18850, O60814, P51114, P16104, Q9UBT2, Q99877, P67775, P18847, Q9UQE7, Q07812, Q8N257, P05067, P05023, P67936, Q99879, P05026, Q5TEC6, P30626, Q9Y4Y9, Q9P273, O00560, P13645, P58876, P33897, P50993, O60…	2641	373	18913	2.05431	3.22392e-10	2.93127e-11	2.78362e-11
UP_KW_BIOLOGICAL_PROCESS	KW-0507~mRNA processing	111	4.06742	1.79048e-13	Q16629, Q7RTV0, P67809, P52272, P55265, Q86V81, Q96E39, Q06787, Q96PZ0, Q01130, O00148, Q96DI7, A8MWD9, Q16630, P09012, P09651, Q9UK45, P62995, P26378, Q00839, Q9H0D6, Q13242, P38919, P51991, P07910, Q13523, Q15029, P54105, Q01081, O75533, O43447, Q05048, P22626, Q9UHX1, Q92841, Q9UKV3, P09661, Q15393, P08579, Q9UK59, Q86U42, O95218, O75643, P11940, Q12849, Q9Y3C6, Q8N163, P42285, P49756, Q8N684,…	1597	390	11248	2.0046	3.08016e-11	6.15924e-12	5.264e-12
GOTERM_MF_DIRECT	GO:0031625~ubiquitin protein ligase binding	93	3.40784	1.85261e-13	Q9UL15, Q9H0E2, P31930, P0DMV8, P07900, P62837, P0DMV9, O00429, P15927, Q8N5I2, Q96B97, P07948, P30041, Q9UNN5, P13861, P38646, P17987, A6NCE7, P42704, O14828, P63165, P60174, P49459, P62877, P22694, P62913, P55072, P46108, Q9UQ80, P06744, P07437, P31689, P46060, P09936, Q9HB71, Q13564, Q5VTR2, P35520, P10644, P18850, P55957, P31323, P18206, P11021, P11142, P61077, P05141, P61956, Q9NZL4, P46777,…	2641	306	18913	2.17647	3.75225e-10	3.12628e-11	2.96881e-11
GOTERM_CC_DIRECT	GO:0098978~glutamatergic synapse	109	3.99414	1.86523e-13	Q14444, O94985, O14672, P18085, P12814, Q15818, P52799, Q9UBS5, O14786, P43034, Q96QK1, P25685, Q9H4D0, P26378, P01112, P38919, P51991, Q01082, P10644, Q9UKE5, P51114, P31323, Q99996, P52292, Q17R89, Q96CW1, Q16643, P49768, Q8N2Q7, Q14103, O15144, P52294, O75487, Q12846, Q15717, Q99623, P62491, Q00535, P47972, P63104, P62136, P35080, P05556, P54764, P56545, P07737, Q14118, Q9UKG1, P35222, O75077,…	2667	411	20587	2.04717	2.18412e-10	6.42407e-12	5.44757e-12
UP_SEQ_FEATURE	DOMAIN:RRM	75	2.74826	1.99558e-13	P52597, O00425, Q71RC2, Q16629, O95758, O75821, P52272, Q86V81, Q96E39, Q01130, O43719, Q13283, P23588, P84103, Q16630, P09012, P09651, Q99729, P62995, Q9Y4C8, P26378, P05455, Q13242, P51991, P07910, Q92804, Q15424, Q01081, P55795, Q8WXF1, P31483, Q01085, P38159, P19338, Q9BWF3, P22626, Q9UKA9, Q9UHX1, P08579, Q15233, Q8WVV9, Q86U42, P55884, P35637, Q14103, P98179, P11940, Q12926, Q12849, Q15717,…	2653	239	20516	2.42672	2.07687e-09	2.59675e-10	2.56956e-10
GOTERM_MF_DIRECT	GO:0005201~extracellular matrix structural constituent	55	2.01539	2.82885e-13	Q14766, P02452, P24043, P07942, P55268, Q16787, Q9HCB6, O00622, P11047, O00468, Q16270, Q8N2S1, P08123, P39060, Q15063, P07996, P04004, Q86XX4, O75339, Q08431, P78539, Q6PCB0, P02679, P08572, P98095, Q8NDA2, P02675, Q15113, P02751, Q16363, P25391, P55001, Q07092, P35555, Q12805, O43854, P51884, Q75N90, P35556, Q96RW7, Q14031, Q14993, Q14112, Q05707, P02461, P23142, Q92626, O15232, O15230, P20908,…	2641	139	18913	2.83361	5.72842e-10	4.40648e-11	4.18453e-11
INTERPRO	IPR000504:RNA recognition motif domain	77	2.82155	3.41819e-13	P52597, O00425, Q16629, O95758, O75821, P52272, Q86V81, Q96E39, Q01130, Q9HCJ3, O43719, Q13283, P23588, P84103, Q16630, P09012, P09651, Q99729, P62995, Q9Y4C8, P26378, P05455, Q13242, P51991, P07910, Q92804, Q15424, Q01081, P55795, Q8WXF1, P31483, Q01085, P38159, P19338, Q9BWF3, P22626, Q9UKA9, Q9UHX1, P08579, Q15233, Q8WVV9, Q86U42, P55884, P35637, Q14103, P98179, P11940, Q12926, Q12849, Q15717,…	2664	235	19139	2.35401	1.10072e-09	3.66885e-10	3.55605e-10
GOTERM_BP_DIRECT	GO:0050821~protein stabilization	72	2.63833	4.01341e-13	Q9UL15, Q14568, P0DMV8, P07900, Q9Y265, P0DMV9, P62081, O60925, P13473, P17987, P63165, P02647, Q15185, Q9Y230, P48643, P62913, Q14574, P28799, Q9UL25, P23284, P05019, P04406, Q01484, P19388, Q99832, P13284, P54709, Q32P28, P42771, P49368, P46777, P61758, P10809, P27797, P21333, P05026, P50990, Q9NVD7, P50991, Q99471, Q99623, P63146, Q9Y2Z0, P78371, O95816, O15212, P40227, P43652, Q93009, P35080,…	2600	220	19357	2.43655	2.6533e-09	2.94807e-10	2.85219e-10
KEGG_PATHWAY	hsa04141:Protein processing in endoplasmic reticulum	75	2.74826	4.77494e-13	Q9BZV1, P0DMV8, P54652, P07900, P62837, P0DMV9, O95757, Q13438, P13667, Q12907, P39656, P14314, Q9NYU2, Q9UBS4, O60884, Q92890, P62877, Q96HE7, P63208, P27824, P55072, P25685, P07237, P31689, Q14697, P04843, P49257, P04844, Q9NR31, Q9UKM7, P18850, Q9Y4L1, P11021, P11142, P61077, Q07812, P30040, Q9NRD1, P33908, Q9NZL4, P27797, P46977, P60468, Q15437, Q15436, Q14703, Q13217, Q13616, P30101, Q99941,…	1593	171	8205	2.25906	1.64262e-10	2.73763e-11	2.23626e-11
GOTERM_MF_DIRECT	GO:0008201~heparin binding	63	2.30854	6.59687e-13	P04114, P01042, O14793, P08519, O00622, P21802, P47914, P15692, P02649, P43034, O14786, Q15063, P05452, P07996, P22455, P04004, P03950, P03951, P08603, Q13685, Q8TB73, P35443, Q99435, P00734, P05067, Q13332, Q15113, P02751, Q9UKZ9, Q06481, Q12841, P05546, P49763, Q9UP79, P35555, Q53GQ0, P07093, P02749, O60462, P02788, Q9H4F8, P05154, Q92832, P21741, P09958, Q9GZX9, O15072, P29122, P18075, P10586,…	2641	175	18913	2.57807	1.33588e-09	9.5419e-11	9.06128e-11
UP_SEQ_FEATURE	MOTIF:Effector region	42	1.53903	6.77429e-13	Q9NRW1, P51148, P51149, P61020, Q9H0U4, P15153, P62491, P63000, Q15286, Q96AX2, P61006, P62834, P61225, P01116, P61026, P61224, P61586, Q15382, P01112, P60953, P01111, P61106, Q9NP90, Q9UL25, Q8WUD1, P51153, Q92928, Q15907, P62070, P10301, P11234, Q9Y3L5, P11233, P57735, A6NIZ1, P62745, P08134, P60763, P20340, P17081, P62820, P61019	2653	97	20516	3.34837	7.05234e-09	7.8356e-10	7.75355e-10
GOTERM_CC_DIRECT	GO:0016282~eukaryotic 43S preinitiation complex	17	0.622939	7.1064e-13	O15371, O15372, Q13347, P55884, O75821, O75822, Q7Z478, O60739, O00303, Q99613, Q7L2H7, Q14152, Q9Y262, Q9UBQ5, B5ME19, P60228, P41567	2667	18	20587	7.29032	8.32176e-10	2.3776e-11	2.01619e-11
UP_SEQ_FEATURE	MOTIF:Prevents secretion from ER	31	1.13595	7.60566e-13	O43852, Q15738, Q9H488, Q8N807, P13667, P14314, P50454, P30101, Q9NYU2, Q15084, Q8IXB1, Q9UNW1, Q14696, P07237, P23284, Q14257, Q14554, Q9BS26, P14625, Q9Y2B0, Q9Y4L1, Q8IVL5, O95881, P11021, Q8NBS9, Q15293, P30040, Q96AY3, Q32P28, P26885, P27797	2653	57	20516	4.20574	7.91799e-09	7.91749e-10	7.83459e-10
GOTERM_CC_DIRECT	GO:0009986~cell surface	148	5.42323	7.90772e-13	P54578, Q92859, P07900, P13747, O94985, O14672, P15529, P13987, Q08722, Q4VCS5, Q04912, P21802, Q99523, Q96AC1, P13591, Q92692, P49810, P04085, Q9ULW2, Q9P2B2, Q15262, P07355, Q9H4D0, Q00839, P07996, P08962, P78536, P10646, Q9BS26, Q9HDC9, O43847, O75096, P78539, P08174, P14174, Q13492, P02679, Q8TCZ2, P43146, P05067, P02675, P10809, P08697, P49768, Q8N2Q7, Q15836, Q6YHK3, O75487, Q12846, P30101,…	2667	637	20587	1.79346	9.26041e-10	2.57221e-11	2.18121e-11
UP_SEQ_FEATURE	DOMAIN:PCI	20	0.732869	1.007e-12	Q9BT78, Q15008, O43242, Q96HY6, Q9UNS2, Q9H9Q2, O00231, Q9UNM6, O00232, Q99613, P48556, Q7L2H7, Q14152, Q9Y262, Q9UBQ5, P61201, Q99627, B5ME19, P60228, Q13098	2653	25	20516	6.18651	1.04826e-08	9.52985e-10	9.43006e-10
GOTERM_BP_DIRECT	GO:0006958~complement activation, classical pathway	49	1.79553	1.64541e-12	A0A0B4J1Y9, P15529, P0C0L5, P0C0L4, A0A0C4DH41, P01834, P01876, P04003, A0A0J9YXX1, Q07021, P01031, B9A064, A0A0B4J1X5, P0CF74, P10643, A0A0J9YX35, A0A0C4DH30, P08174, P00736, P01825, A0A0C4DH35, P01824, P0DP06, A0A0C4DH38, P0DP07, Q9NZP8, P0DP08, P01861, P01860, P01024, P01780, P01859, P01857, P02748, P06681, P05155, P05156, A0A0B4J1V0, A0A0B4J1V1, A0A0G2JMI3, A0M8Q6, P0DOY2, P0DOY3, P01766, P20…	2600	124	19357	2.94198	1.08781e-08	1.08778e-09	1.05241e-09
GOTERM_CC_DIRECT	GO:0000228~nuclear chromosome	30	1.0993	1.80743e-12	O95347, P84243, P62805, P68431, Q15021, P11388, Q00839	2667	55	20587	4.21045	2.11652e-09	5.72027e-11	4.85075e-11
GOTERM_MF_DIRECT	GO:0005524~ATP binding	311	11.3961	1.99489e-12	Q14568, Q14204, Q14566, Q9Y265, Q9BYX7, P30085, O00142, P30086, P12532, O00148, P21802, Q04637, Q9C0C9, Q9NTK5, Q7L2E3, P22694, Q00839, P48723, P22455, P38919, O43681, Q8NE71, Q9UKE5, Q9Y4L1, Q9P225, O00159, Q9UBT2, Q9NVP1, Q00266, Q9NRH2, P22102, Q92841, O15523, Q9Y285, Q16763, P61158, P49368, P10809, Q9BZX2, Q12965, Q9Y287, P31153, O43776, P35998, P15104, A0AVT1, P61163, P49915, P61160, P25705,…	2641	1539	18913	1.44715	4.03957e-09	2.69311e-10	2.55746e-10
GOTERM_MF_DIRECT	GO:0051087~chaperone binding	46	1.6856	2.20517e-12	Q9UL15, P00450, O95433, P54652, Q15813, Q13217, O75347, Q7Z6W7, P50993, O43615, Q8WW22, Q9Y2Z0, P00747, Q8IXB1, O60884, Q04656, P02768, O95816, O15212, Q15185, P61604, P02786, P25685, Q9HAV7, P28799, P31689, P98164, Q9Y4L1, P53634, P11021, P11142, Q8WXX5, Q6ZRF8, Q07812, P30040, P01889, Q16543, O14775, P05023, P05067, P02675, P10809, P02751, P27797, P04156, P10909	2641	109	18913	3.0222	4.46538e-09	2.70889e-10	2.57244e-10
GOTERM_MF_DIRECT	GO:0016887~ATPase activity	113	4.14071	2.27413e-12	Q14568, Q58FF3, Q14566, P07900, Q9Y265, P33992, P33993, P33991, O00148, P38646, P62195, Q9NTK5, Q7L2E3, P25205, P48723, P38919, O43681, Q8NE71, Q9Y4L1, Q9NVP1, Q92841, Q9UKV3, O15523, P49368, P10809, Q9UMR2, Q12965, Q9UN37, O75643, P53384, P33176, P35998, Q9UG63, P25705, P42285, P61604, P35080, O95347, O43143, Q58FG1, P40937, Q9P241, O00571, O75351, P34931, P34932, Q9P2E2, Q9Y5Y2, Q14240, Q58FF8,…	2641	418	18913	1.93595	4.60522e-09	2.70889e-10	2.57244e-10
KEGG_PATHWAY	hsa03040:Spliceosome	66	2.41847	3.95974e-12	Q13435, Q16629, P0DMV8, P54652, P0DMV9, Q7RTV0, Q53GS9, P52272, Q86V81, Q13838, Q01130, Q96DI7, P62310, P62316, P84103, P09012, P62318, Q96A72, P09651, Q9UK45, P62995, P62314, Q00839, Q13242, P38919, P51991, P07910, Q12874, Q15029, Q01081, O75533, O43447, Q86XP3, P38159, P11142, Q9UHX1, Q9UKV3, Q6P2Q9, P09661, Q15393, P08579, P35637, Q9Y4Y9, O75643, O95777, P55769, Q9Y5S9, Q9Y3C6, P17844, P49756,…	1593	147	8205	2.31254	1.36214e-09	1.94593e-10	1.58955e-10
UP_SEQ_FEATURE	LIPID:N6-decanoyllysine	15	0.549652	4.65863e-12	P84243, Q71DI3, P68431	2653	15	20516	7.73313	4.84961e-08	4.04136e-09	3.99905e-09
GOTERM_CC_DIRECT	GO:0022624~proteasome accessory complex	16	0.586295	4.907e-12	Q15008, O43242, P55036, O00231, P62191, Q9UNM6, P17980, Q99460, O00232, P35998, O00487, P62333, P62195, P48556, P43686, Q13200	2667	17	20587	7.26509	5.74605e-09	1.51213e-10	1.28228e-10
GOTERM_CC_DIRECT	GO:0015935~small ribosomal subunit	21	0.769513	5.11316e-12	P23396, P46782, P46781, P63244, P62266, P15880, P62861, P62273, P63220, P62701, P62857, P62847, P62979, P62851, P62841, P62269, P60866, P08865, P62753, P62249, P62854	2667	29	20587	5.58974	5.98748e-09	1.53526e-10	1.30189e-10
UP_SEQ_FEATURE	TRANSMEM:Helical; Signal-anchor for type II membrane protein	103	3.77428	5.5002e-12	Q9UHN6, Q9UJ14, Q9Y662, Q9Y663, Q8IV08, Q9BYG0, Q8NCL4, Q8NBJ4, Q5VSG8, Q9Y274, Q9Y275, Q12797, Q86SR1, Q76KP1, Q9HDC9, P52848, Q8NBZ7, Q9UKM7, Q8NBI6, P33908, P15907, Q9Y287, P49641, O94766, Q8IXK2, P14410, P16442, P42167, Q9BYE2, O94923, Q8IZ52, Q3V5L5, P0DN25, Q4G148, Q86Y38, Q6P9A2, Q9GZX3, O75354, Q96L58, Q9UBV7, Q7LGC8, Q9NPF2, Q9NRB3, Q9H5K3, Q92935, Q8N428, Q16706, O75503, O00461, Q9BYC5,…	2653	400	20516	1.99128	5.72566e-08	4.40439e-09	4.35827e-09
GOTERM_BP_DIRECT	GO:0006024~glycosaminoglycan biosynthetic process	26	0.95273	7.42394e-12	Q9Y662, O60909, Q9Y663, O94766, O14594, O75487, Q9Y625, Q93063, O60701, O60243, Q9H1B5, P15291, Q16394, Q96MM7, P98160, P06865, Q86Y38, P52848, P13611, Q8TE99, P51654, P35052, O60513, O60512, Q96L58, Q9UBV7	2600	43	19357	4.50163	4.90797e-08	4.46179e-09	4.31669e-09
GOTERM_CC_DIRECT	GO:0000781~chromosome, telomeric region	58	2.12532	7.60554e-12	Q14566, P27694, P83916, P27695, P12956, P15927, Q86V81, P33992, P33993, Q6UXN9, P33991, P78527, Q9H2U1, P49959, P13010, P84243, O14929, Q13185, P25205, Q16531, P07992, Q16576, Q15185, P62136, P45973, P09874, P49736, P05455, Q9C005, P30876, Q92769, P62805, P39748, P36873, Q09028, P12004, P16104, O60934, P22626, P62140, P24941, P06493, Q92900, P43246	2667	173	20587	2.58793	8.90614e-09	2.22652e-10	1.88808e-10
GOTERM_BP_DIRECT	GO:0001732~formation of cytoplasmic translation initiation complex	16	0.586295	8.34922e-12	O15371, O15372, Q13347, P55884, O75821, O75822, O00303, Q99613, P55010, Q7L2H7, Q14152, Q9Y262, Q9UBQ5, P20042, B5ME19, P60228	2600	17	19357	7.00706	5.51966e-08	4.59972e-09	4.45013e-09
UP_SEQ_FEATURE	MOTIF:Cell attachment site	38	1.39245	1.07798e-11	Q14766, P02452, O95631, Q16787, O75326, P25391, Q07092, P35555, P18065, O43854, P12111, Q14031, P39060, Q9P2B2, P01137, Q14993, Q05707, P07996, P04004, P09958, Q13444, Q92824, P12109, P29122, O75976, O15230, Q13822, Q9Y6N6, P35443, Q9BU40, Q08431, P14543, Q9UBX5, P12110, Q4LDE5, Q16363, P49747, P02751	2653	88	20516	3.33931	1.12217e-07	8.01553e-09	7.9316e-09
UP_SEQ_FEATURE	DOMAIN:Thioredoxin	26	0.95273	1.27192e-11	O43396, P30041, Q8N807, P10599, P13667, P30044, P30101, P30048, Q9BRA2, Q15084, O00391, Q8NBF2, Q8IXB1, Q13162, P07237, Q14554, P32119, Q9BS26, Q6DKJ4, Q06830, O76003, Q9H3N1, O95881, Q9P2K2, Q8NBS9, Q6ZRP7	2653	45	20516	4.46803	1.32408e-07	8.82715e-09	8.73472e-09
INTERPRO	IPR001951:Histone H4	15	0.549652	1.2927e-11	Q99525, P62805	2664	15	19139	7.18431	4.16249e-08	8.82402e-09	8.55272e-09
UP_KW_CELLULAR_COMPONENT	KW-0272~Extracellular matrix	82	3.00476	1.34296e-11	Q14766, P02452, Q9UKP4, P24043, P07942, P10915, P55268, Q16787, Q9HCB6, Q9Y4K0, Q9NT22, P11047, O00468, P02649, Q8N2S1, P08123, P39060, Q15063, P98160, P07355, P07996, P02760, O75339, P12109, O43405, P35443, Q6PCB0, Q9UBX5, Q9NS15, P12110, Q08629, Q32P28, P08572, P08253, P98095, Q8NDA2, P02751, P27797, Q16363, Q5T1H1, P25391, Q08380, P55001, Q9BQ16, Q9UP79, Q07092, P35555, Q12805, P12111, Q9BXX0,…	2468	274	17662	2.1417	8.86353e-10	1.47726e-10	8.72924e-11
GOTERM_MF_DIRECT	GO:0005200~structural constituent of cytoskeleton	44	1.61231	1.36134e-11	Q13813, O15144, O15145, P13647, Q9Y5K6, O00468, Q03252, P0DPH7, P61160, Q9H4B7, P63261, P0DPH8, P07196, P11171, P09493, Q9BVA1, O15511, P07197, P02545, P26038, Q14651, Q9Y490, Q9BQE3, P26232, P07437, Q13885, P35527, P35908, Q6PEY2, P60709, P68133, Q01484, Q01082, Q9Y614, P68371, Q9Y2J2, P59998, Q9BUF5, P20700, P08670, P68366, P04350, Q71U36, P61158	2641	106	18913	2.97262	2.75672e-08	1.53151e-09	1.45437e-09
INTERPRO	IPR009030:Insulin-like growth factor binding protein, N-terminal	52	1.90546	1.43465e-11	Q14766, P24043, O00622, Q16270, Q9NYQ6, Q8N2S1, A8MWY0, P98164, Q86XX4, O75096, Q9UBX5, Q9NS15, Q99435, Q4LDE5, Q9UF33, P98095, Q8NDA2, Q16363, Q9HCU4, Q5T1H1, P35555, P18065, Q12805, Q75N90, P35556, Q96RW7, P83110, P02748, Q14393, Q14112, Q92832, P24592, P24593, P09958, P23142, P01130, P29323, Q92824, P22692, O15232, P29122, P29320, P54760, P13497, P14543, Q6V0I7, Q07954, P49747, Q8WX77, Q92743,…	2664	139	19139	2.68766	4.61958e-08	8.82402e-09	8.55272e-09
INTERPRO	IPR013766:Thioredoxin domain	25	0.916086	1.64423e-11	O43396, P30041, Q8N807, P10599, P13667, P30044, P30101, P30048, Q15084, O00391, Q8NBF2, Q8IXB1, Q13162, P07237, Q14554, P32119, Q9BS26, Q6DKJ4, Q06830, O76003, Q9H3N1, O95881, Q9P2K2, Q8NBS9, Q6ZRP7	2664	40	19139	4.49019	5.29442e-08	8.82402e-09	8.55272e-09
GOTERM_BP_DIRECT	GO:0006336~DNA replication-independent nucleosome assembly	20	0.732869	1.91716e-11	P84243, P62805, P49321, O14929, Q09028, Q8TEX9	2600	27	19357	5.51481	1.26744e-07	9.74951e-09	9.43244e-09
SMART	SM00417:H4	15	0.549652	2.01761e-11	Q99525, P62805	1494	15	10374	6.94378	1.10767e-08	5.53834e-09	5.08438e-09
INTERPRO	IPR000717:Proteasome component (PCI) domain	19	0.696226	2.1085e-11	Q9BT78, Q15008, O43242, Q9UNS2, Q9H9Q2, O00231, Q9UNM6, O00232, Q99613, P48556, Q7L2H7, Q14152, Q9Y262, Q9UBQ5, P61201, Q99627, B5ME19, P60228, Q13098	2664	24	19139	5.68758	6.78938e-08	9.69911e-09	9.40091e-09
UP_KW_DOMAIN	KW-0735~Signal-anchor	107	3.92085	2.26879e-11	Q9UHN6, Q9UJ14, Q9Y662, Q9Y663, Q8IV08, Q9BYG0, Q8NCL4, Q8NBJ4, Q5VSG8, Q9Y274, Q9Y275, Q12797, Q86SR1, Q76KP1, Q9HDC9, P52848, Q8NBZ7, Q9UKM7, Q8NBI6, P33908, P15907, Q9Y287, P49641, O94766, Q8IXK2, P14410, P16442, P42167, Q9BYE2, O94923, Q8IZ52, Q3V5L5, P0DN25, Q4G148, Q86Y38, Q6P9A2, Q9GZX3, O75354, Q96L58, Q9UBV7, Q7LGC8, Q9NPF2, Q96RJ3, Q9NRB3, Q9H5K3, Q92935, Q8N428, Q16706, O75503, Q9H9S5,…	1742	464	14500	1.91949	7.03327e-10	3.51663e-10	2.26879e-10
GOTERM_BP_DIRECT	GO:0042026~protein refolding	17	0.622939	3.03536e-11	P31689, P0DMV8, P54652, P07900, P0DMV9, P34931, P38646, Q8WW22, P11021, P11142, P17066, O60884, P48741, P61769, P10809, P48723, P62942	2600	20	19357	6.32825	2.00668e-07	1.43334e-08	1.38672e-08
GOTERM_CC_DIRECT	GO:0033290~eukaryotic 48S preinitiation complex	15	0.549652	3.36265e-11	O15371, O15372, Q13347, P55884, O75821, O75822, O00303, Q99613, Q7L2H7, Q14152, Q9Y262, Q9UBQ5, P05198, B5ME19, P60228	2667	16	20587	7.23671	3.93766e-08	9.60405e-10	8.14417e-10
UP_SEQ_FEATURE	CROSSLNK:Glycyl lysine isopeptide (Lys-Gly) (interchain with G-Cter in UFM1); alternate	14	0.513008	3.38031e-11	P62805	2653	14	20516	7.73313	3.5189e-07	1.95495e-08	1.93448e-08
UP_SEQ_FEATURE	MUTAGEN:K->R: Abolished ufmylation.	14	0.513008	3.38031e-11	P62805	2653	14	20516	7.73313	3.5189e-07	1.95495e-08	1.93448e-08
UP_SEQ_FEATURE	MUTAGEN:K->A: Impaired methylation by N6AMT1.	14	0.513008	3.38031e-11	P62805	2653	14	20516	7.73313	3.5189e-07	1.95495e-08	1.93448e-08
GOTERM_MF_DIRECT	GO:0019899~enzyme binding	102	3.73763	4.54873e-11	Q14568, Q8IWS0, P23396, P07900, P15927, P28161, P30086, Q96PZ0, P38646, P13473, Q04912, P42224, Q99523, P63165, Q9UMY4, P24752, P07237, Q04917, Q14974, Q8NF91, O75531, Q01484, P35520, P59998, P16104, P05181, Q99873, Q9UKV3, P05067, P10809, Q12962, P83916, P11388, O76061, Q8NG11, Q8N163, P17096, P01137, P62258, Q8WZ42, P09874, P11717, P49591, P31946, P40937, Q13547, P11279, P35222, P12004, P17655,…	2641	380	18913	1.92224	9.21117e-08	4.84799e-09	4.6038e-09
UP_KW_MOLECULAR_FUNCTION	KW-0413~Isomerase	57	2.08868	4.64337e-11	P30405, P0DN37, Q8TDQ7, O95394, P13667, Q96PZ0, P36871, P60174, Q15185, P07237, P06744, Q9Y237, P23284, O43447, Q08752, P15259, Q9NPH2, Q6UX04, P14174, P30084, A0A0B4J2A2, P10809, Q96BP3, A0A075B767, P62937, P34949, Q5T013, Q8NCW5, Q8N807, P30101, P11388, Q9Y3C6, P42126, P46926, Q15084, Q8N0Y7, O94923, P45877, Q9BV20, Q9Y536, P30414, A0A075B759, Q14554, P0DN26, Q96G03, F5H284, P51659, Q13907, Q02…	1794	152	11735	2.45297	5.01483e-09	8.35806e-10	6.26855e-10
KEGG_PATHWAY	hsa01230:Biosynthesis of amino acids	41	1.50238	4.94772e-11	P06733, P13929, Q9NZL9, P07205, O43175, P14618, P37837, P31153, P50213, Q96C36, P15104, O75390, P00505, P60891, Q8N0Y7, P60174, P32929, P09972, P78330, P08243, P11908, P54886, P29401, P30613, O75874, P04406, P35520, P15259, Q53H96, Q9Y617, P34897, P18669, Q00266, Q99798, P17858, P00558, P05062, P04075, Q01813, P21399	1593	75	8205	2.81569	1.70202e-08	2.12752e-09	1.73789e-09
GOTERM_CC_DIRECT	GO:0005783~endoplasmic reticulum	225	8.24478	5.24976e-11	O95433, Q5VYK3, P55145, P67809, O00264, Q9Y4K0, Q9NYU2, O60568, Q9UBS4, P49810, P83731, Q14696, P48723, P07996, P22455, P28799, P27105, P04004, Q96HY6, P49257, O43688, Q9Y4L1, P62241, P33908, P46777, P46776, Q16880, P46778, Q9Y282, Q15437, P27695, P15907, Q53GQ0, P39687, Q6DD88, Q01105, P61960, P54764, P26373, Q9NRZ5, Q9P241, P17302, P17655, P19835, P62266, P84157, P01889, Q96AY3, P62820, P10909,…	2667	1144	20587	1.51819	6.14746e-08	1.46368e-09	1.24119e-09
GOTERM_BP_DIRECT	GO:0005975~carbohydrate metabolic process	57	2.08868	6.26156e-11	Q16706, Q9UHJ6, P06737, P37837, P40926, P40925, Q9BRR6, O00462, Q04760, Q8TDQ7, O95394, P50213, O75390, P36871, P07195, Q9BWS9, P15291, P06865, P06744, P48163, Q14697, O43488, Q9BTY2, P11216, Q9UKM7, O00754, P16278, P00338, Q86SF2, P33908, P07686, Q9BZP6, P46019, P22083, O95336, Q6ZMR3, P49641, O60909, O94766, P34949, P10253, O60701, P46926, P16442, P06280, Q9UK23, Q9HAT2, Q96G03, Q9GZX3, O60513,…	2600	171	19357	2.48167	4.13952e-07	2.67767e-08	2.59059e-08
GOTERM_BP_DIRECT	GO:0000413~protein peptidyl-prolyl isomerization	21	0.769513	6.48051e-11	P49792, P23284, Q96BP3, Q9Y536, P30414, A0A075B759, A0A075B767, P30405, P62937, P0DN37, P0DN26, O43447, F5H284, Q08752, Q02790, Q9Y3C6, Q6UX04, A0A0B4J2A2, P26885, P45877, P62942	2600	31	19357	5.04339	4.28427e-07	2.67767e-08	2.59059e-08
INTERPRO	IPR012677:Nucleotide-binding, alpha-beta plait	80	2.93148	6.50815e-11	P52597, O00425, Q16629, O95758, O75821, P52272, Q86V81, Q96E39, Q01130, Q9HCJ3, P62750, O43719, Q13283, P23588, P84103, Q16630, P09012, P09651, Q99729, P62995, Q9Y4C8, P26378, P05455, Q13242, P51991, P07910, Q92804, Q15424, Q01081, P55795, Q8WXF1, P31483, Q01085, P38159, P19338, Q9BWF3, P22626, Q9UKA9, Q9UHX1, Q9BXP5, Q9UKV3, P08579, Q15233, Q8WVV9, Q86U42, P55884, P35637, Q14103, P98179, P11940,…	2664	273	19139	2.10529	2.09562e-07	2.61953e-08	2.53899e-08
GOTERM_MF_DIRECT	GO:0005525~GTP binding	106	3.88421	6.69737e-11	Q15019, P07900, O00429, Q9NRW1, P18085, Q9Y3I0, P30520, P15531, P61020, O60841, Q9H0U4, P0DPH7, P0DPH8, Q9BVA1, Q9NTK5, P01116, P61026, Q15382, P01112, P01111, Q13885, Q15029, P49411, P13639, Q8WUD1, P41091, P57735, Q9BUF5, P68104, P29992, P62491, Q6DD88, Q9H4B7, Q8IYD1, Q15286, P61204, Q9Y295, Q8N442, Q9BQE3, Q9NVA2, Q9BW83, P62826, Q6PEY2, P68371, Q9Y3L5, Q9Y5P6, Q02790, Q7Z2Y8, P68366, P60763,…	2641	403	18913	1.88362	1.35622e-07	6.68825e-09	6.35136e-09
GOTERM_MF_DIRECT	GO:0004866~endopeptidase inhibitor activity	26	0.95273	6.93596e-11	P54578, P05546, P01042, P08519, Q14624, Q6YHK3, Q9Y5K5, Q8IZJ3, P0C0L5, P19823, P0C0L4, P04080, P20155, P02765, P01034, Q9UGM5, P01031, Q9UHG2, P10646, O95980, Q06033, P20742, P01024, P08697, P01023, P07225	2641	45	18913	4.13764	1.40453e-07	6.68825e-09	6.35136e-09
KEGG_PATHWAY	hsa04613:Neutrophil extracellular trap formation	76	2.7849	7.65451e-11	P09429, P30405, P28482, P45880, P12236, O43315, P58876, Q71UI9, P12235, Q99525, P57053, P63261, P84243, P15153, Q71DI3, P68431, O14929, P63000, A0A2R8Y619, P01031, Q92769, Q16777, P62805, P60709, Q9Y277, Q13547, P62807, P0C0S5, Q99880, Q5QNW6, Q02750, O60814, P16104, Q99877, Q93079, Q01970, Q93077, Q6FI13, P05141, P02679, P08311, Q8N257, P02675, P01024, P21796, Q99879	1593	190	8205	2.06026	2.63315e-08	2.92572e-09	2.38991e-09
UP_SEQ_FEATURE	PROPEP:Removed in mature form	80	2.93148	7.74852e-11	O95831, Q12860, P09923, P13987, Q9Y625, P53007, Q99523, Q9BZM5, A6NCE7, O60884, Q04756, P38571, P63000, Q96AX2, P62834, P61225, P04085, P01116, P61224, P61586, Q15382, Q9BZM4, P01112, P01111, O43280, P32019, P31689, P09936, Q9UL25, P51153, Q96B86, Q15907, P52803, O43921, Q5VW32, P57735, A6NIZ1, P35052, Q99436, P13284, P08174, P08134, P63218, P09543, P17081, Q9NPD7, Q9GZQ8, Q9NZH6, O75326, Q6YHK3,…	2653	293	20516	2.11144	8.06621e-07	4.24537e-08	4.20092e-08
INTERPRO	IPR019809:Histone H4, conserved site	14	0.513008	8.71408e-11	P62805	2664	14	19139	7.18431	2.80593e-07	3.1177e-08	3.02185e-08
UP_KW_DISEASE	KW-1024~Diamond-Blackfan anemia	18	0.659582	9.62846e-11	Q07020, P08708, P18077, P62081, P39019, P42677, P42766, P62244, P61254, P61353, P62273, P61313, P46783, P62857, P62847, P62913, P46777, P62854	898	19	4570	4.82124	1.15542e-08	1.15542e-08	1.0495e-08
UP_SEQ_FEATURE	DOMAIN:PPIase cyclophilin-type	18	0.659582	1.05189e-10	P49792, P23284, Q96BP3, Q9Y536, P30414, A0A075B759, A0A075B767, P30405, P62937, P0DN37, P0DN26, O43447, F5H284, Q08752, Q9Y3C6, Q6UX04, A0A0B4J2A2, P45877	2653	24	20516	5.79985	1.09501e-06	5.47507e-08	5.41774e-08
SMART	SM00088:PINT	15	0.549652	1.39915e-10	Q9BT78, Q15008, O43242, Q9UNS2, Q9H9Q2, O00231, Q9UNM6, O00232, Q99613, Q7L2H7, Q14152, P61201, B5ME19, P60228, Q13098	1494	16	10374	6.50979	7.68136e-08	2.56045e-08	2.35058e-08
GOTERM_MF_DIRECT	GO:0097718~disordered domain specific binding	23	0.8428	1.58709e-10	Q14568, O94973, Q58FG1, P0DMV8, P54652, P07900, P0DP23, P0DP24, P04406, P0DP25, P35222, P15311, Q9Y3C6, Q00610, Q58FF8, Q96CW1, P23921, P42771, P08238, Q14980, P02751, Q58FF7, Q58FF6	2641	37	18913	4.45162	3.21387e-07	1.35962e-08	1.29113e-08
GOTERM_MF_DIRECT	GO:0019003~GDP binding	34	1.24588	1.60129e-10	P51148, P36405, P51149, P61020, P62330, Q9Y6G9, Q15286, P61006, P62834, P61225, P01116, P61026, P61224, P61586, Q15382, P11908, P01112, P01111, P61106, Q9NP90, Q9UL25, P62826, P22392, Q15907, P62070, P10301, P11234, Q9Y3L5, P11233, A6NIZ1, P61011, P62745, P08754, P61019	2641	74	18913	3.29033	3.24261e-07	1.35962e-08	1.29113e-08
GOTERM_MF_DIRECT	GO:0003924~GTPase activity	96	3.51777	1.6114e-10	Q15019, O00429, Q9NRW1, P18085, P61020, O60841, Q9H0U4, P0DPH7, P0DPH8, Q9BVA1, P01116, P61026, P62879, Q15382, P62873, P01112, P01111, Q13885, Q15029, P13639, Q8WUD1, P49411, P41091, P57735, Q9BUF5, P68104, P63218, P29992, Q9H4B7, Q8IYD1, P62491, Q6DD88, Q15286, P61204, Q9Y295, Q8N442, Q9BQE3, Q9NVA2, Q9BW83, P62826, Q6PEY2, O00571, P68371, Q9Y3L5, P68366, P60763, P04350, P62820, Q13795, P46199,…	2641	357	18913	1.92573	3.26309e-07	1.35962e-08	1.29113e-08
INTERPRO	IPR005225:Small GTP-binding protein domain	58	2.12532	1.70735e-10	Q13795, P46199, Q9NRW1, P18085, P51148, P51149, P61020, O60841, Q9H0U4, P63000, Q96AX2, P62834, P61225, P01116, P61026, P61224, P61586, Q15382, P01112, P01111, P61106, Q9UL25, Q15029, P13639, Q8WUD1, Q92928, P51153, Q15907, Q9NR31, P57735, A6NIZ1, P08134, P17081, P36405, P84085, P62330, P62491, P15153, Q15286, P61204, P61006, Q9Y295, Q8N442, P60953, Q9NP90, Q9BW83, P62826, P62070, P10301, P11234,…	2664	174	19139	2.39477	5.49768e-07	5.49768e-08	5.32865e-08
KEGG_PATHWAY	hsa05012:Parkinson disease	96	3.51777	1.72418e-10	O75947, P30405, P10599, Q9ULF5, Q9UDW1, P0DPH7, P13073, P0DPH8, P62195, Q9BVA1, P22695, P22694, P20674, P09936, Q13885, P55036, P48047, Q9Y277, P27482, Q9BUF5, P48556, P60900, O75489, P12236, P33176, P35998, P12235, Q9H4B7, P25705, P31040, P25789, P25788, Q15043, P22314, P03891, P25787, P25786, Q9BQE3, Q6PEY2, P99999, Q9UNM6, Q99460, P68371, P68366, Q86Y39, P04350, P31930, Q13433, P63092, P36542,…	1593	266	8205	1.85888	5.93118e-08	5.93118e-09	4.84495e-09
INTERPRO	IPR020892:Cyclophilin-type peptidyl-prolyl cis-trans isomerase, conserved site	17	0.622939	1.92356e-10	P49792, P23284, Q9Y536, P30414, A0A075B759, A0A075B767, P30405, P62937, P0DN37, P0DN26, O43447, F5H284, Q08752, Q9Y3C6, Q6UX04, A0A0B4J2A2, P45877	2664	21	19139	5.81587	6.19385e-07	5.63077e-08	5.45765e-08
UP_KW_DOMAIN	KW-0677~Repeat	720	26.3833	2.01532e-10	Q9UHN6, Q9H0E2, Q7KZF4, Q92859, P10915, Q92616, P21802, Q9HCJ3, O60684, Q8N2S1, Q92973, Q9UJS0, O14786, P26378, P07996, P04003, P28799, P48163, P04004, Q12830, Q9UGM5, Q9BQ67, P08603, Q6P4I2, Q8NF91, P27482, Q92729, O00154, Q8NE71, Q8IZP2, Q5VV52, Q05048, Q6P2E9, Q9P225, P51114, Q08431, O00159, Q96MR9, O00161, O60330, P07602, Q12841, O95696, P05546, P04217, O95218, Q13813, P30626, P25391, Q0D2K2,…	1742	5004	14500	1.19766	6.24748e-09	2.08249e-09	1.34354e-09
GOTERM_MF_DIRECT	GO:0044183~protein binding involved in protein folding	27	0.989373	2.07457e-10	P50990, P50991, P0DMV8, P54652, P07900, P0DMV9, Q7Z6W7, Q9BTT0, O60925, P38646, P17987, P78371, P48741, P48643, P40227, P25685, P48723, P34931, Q99832, P11021, P11142, P17066, P49368, P04792, Q9UHV9, P08238, P27797	2641	50	18913	3.8671	4.201e-07	1.6804e-08	1.59576e-08
KEGG_PATHWAY	hsa01200:Carbon metabolism	53	1.9421	2.10741e-10	P06733, P37837, P40926, P40925, Q9BRR6, P11766, Q3LXA3, P50213, A6NDG6, O75390, P00505, P60891, P60174, P09972, P24752, P06744, P07954, P48163, O00757, P04406, P10768, P52209, P11413, P11177, P15259, Q99798, P30084, P05062, P49448, P09622, P13929, O95336, P07205, O43175, P14618, Q8N0Y7, P31040, P00367, P78330, P11908, P29401, P30613, O75874, P19367, Q9Y617, P34897, Q9BWD1, P18669, P17858, P00558,…	1593	115	8205	2.37378	7.24948e-08	6.59043e-09	5.38346e-09
GOTERM_CC_DIRECT	GO:0071005~U2-type precatalytic spliceosome	26	0.95273	2.74062e-10	Q13435, Q7RTV0, Q9Y4Y9, O75643, O95777, Q2TAY7, P55769, P62310, P62316, P62318, Q96A72, P83876, Q9UK45, P62314, Q12874, Q15029, O75533, Q9Y333, Q6UX04, Q6P2Q9, P62306, P09661, Q15393, P62308, P08579, P62304	2667	50	20587	4.01396	3.20927e-07	7.46341e-09	6.32892e-09
GOTERM_BP_DIRECT	GO:0061077~chaperone-mediated protein folding	23	0.8428	3.05323e-10	P50990, P23284, P50991, Q12931, P13667, Q7Z6W7, Q9UHD1, Q08752, Q02790, Q99832, P17987, Q9H3U1, P68400, P78371, Q32P28, P49368, P48643, P40227, P26885, P04792, P10909, P62942, O75718	2600	39	19357	4.39064	2.01849e-06	1.18735e-07	1.14873e-07
SMART	SM00181:EGF	62	2.27189	3.25131e-10	Q14766, P24043, P07942, P55268, Q16787, O14594, P11047, O00468, Q7Z7M0, Q6UY11, Q04756, Q9NYQ6, Q8N2S1, P98160, P07996, P98164, Q86XX4, P35443, Q08431, O75096, Q9UBX5, Q9NS15, Q99435, Q4LDE5, P00736, P98095, Q8NDA2, Q16363, Q9HCU4, Q5T1H1, Q8TDW7, P25391, Q9P273, P35555, Q12805, O43854, O75882, Q75N90, P35556, Q96RW7, Q14393, Q14112, Q92832, P23142, P01130, Q92824, Q14114, Q14517, O15232, P29122,…	1494	190	10374	2.26586	1.78497e-07	4.46242e-08	4.09665e-08
INTERPRO	IPR002130:Cyclophilin-like peptidyl-prolyl cis-trans isomerase domain	18	0.659582	3.41641e-10	P49792, P23284, Q96BP3, Q9Y536, P30414, A0A075B759, A0A075B767, P30405, P62937, P0DN37, P0DN26, O43447, F5H284, Q08752, Q9Y3C6, Q6UX04, A0A0B4J2A2, P45877	2664	24	19139	5.38823	1.10008e-06	9.16736e-08	8.88551e-08
GOTERM_CC_DIRECT	GO:0005643~nuclear pore	37	1.35581	3.56571e-10	Q6IS14, O00505, Q9UMR2, O43592, Q9UN37, P52294, Q9H444, Q5VU65, Q9UQN3, O43633, P78406, O95373, P63241, P63165, Q8NFH3, Q9C0E2, Q8NFH4, P49792, P46060, Q14974, Q9GZV4, P62826, Q8N1F7, O75694, O75351, O00410, Q9NZZ3, P55735, O00159, P37198, P63279, P12270, Q9UIA9, Q7LBR1, Q92621, P43487, Q9HD42	2667	93	20587	3.07106	4.17544e-07	9.48965e-09	8.04716e-09
KEGG_PATHWAY	hsa05020:Prion disease	97	3.55442	3.64467e-10	O75947, P30405, P11047, Q9UDW1, P0DPH7, P13073, P0DPH8, P62195, P13591, Q9BVA1, P22695, P22694, P20674, Q13885, P55036, P48047, Q9Y277, P10643, Q9BUF5, P48556, P60900, O75489, P12236, P33176, P35998, P12235, Q9H4B7, P25705, P02748, P31040, P25789, P25788, P03891, P25787, P25786, Q9BQE3, Q6PEY2, P31948, P99999, Q9UNM6, Q99460, Q8NEV1, P34931, P68371, P68400, P68366, Q86Y39, P04350, P31930, P0DMV8,…	1593	273	8205	1.83009	1.25377e-07	1.0448e-08	8.5346e-09
UP_KW_CELLULAR_COMPONENT	KW-0333~Golgi apparatus	203	7.43862	4.10107e-10	P13747, O14672, Q9NRW1, P18085, O43556, P21802, Q9NXS2, Q96M27, Q9BYG0, O00391, P49810, Q9P2B2, P61026, Q99805, Q9Y274, P32019, Q14697, P49257, Q8NF91, Q99598, Q13492, Q96RL7, P33908, Q9Y282, P15907, Q9Y287, Q8WVM8, Q8N6I4, Q8IXK2, P16442, O94923, Q9BXS5, Q9C005, O94812, Q3V5L5, Q86Y38, Q6P9A2, Q9GZX3, O75354, Q9UBV7, Q9NPF2, P31150, Q15691, O14579, Q9BUL8, P62820, P80303, Q10567, O00461, Q9H8Y8,…	2468	958	17662	1.51644	2.7067e-08	3.86672e-09	2.28488e-09
UP_KW_MOLECULAR_FUNCTION	KW-0543~Viral nucleoprotein	20	0.732869	4.96364e-10	P07910, P52597, P31942, P51991, Q15029, Q14103, P52272, P14866, O60506, O14979, P22626, P09661, P09651, P61978, P08579, P62314, P08621, Q6PKG0, Q8WVV9, O43390	1794	28	11735	4.67232	5.36073e-08	7.65818e-09	5.74364e-09
GOTERM_BP_DIRECT	GO:0007411~axon guidance	59	2.16196	5.072e-10	O95754, O15041, Q92859, P24043, Q12860, P55268, Q16787, O00264, P52799, O75582, P35613, O14786, Q16555, Q16394, Q9C0C4, Q15223, P52803, O43921, Q96F07, Q9NS98, Q9BPU6, Q9NY97, Q99435, Q9UF33, P98172, Q8NDA2, P43146, O75326, P25391, O75962, Q2VWP7, P33176, Q9NZU0, Q99985, O60462, P54764, O95025, P29323, P29320, P54760, O94856, O15230, P18075, Q14118, O95185, Q13308, Q9H3T2, Q7L576, O43505, O75592,…	2600	189	19357	2.3241	3.35309e-06	1.86283e-07	1.80225e-07
INTERPRO	IPR013126:Heat shock protein 70 family	14	0.513008	5.6953e-10	P0DMV8, P54652, P0DMV9, O95757, P34931, P34932, Q9Y4L1, P38646, P11021, P11142, P17066, Q92598, P48741, P48723	2664	15	19139	6.70536	1.83389e-06	1.30992e-07	1.26965e-07
INTERPRO	IPR018181:Heat shock protein 70, conserved site	14	0.513008	5.6953e-10	P0DMV8, P54652, P0DMV9, O95757, P34931, P34932, Q9Y4L1, P38646, P11021, P11142, P17066, Q92598, P48741, P48723	2664	15	19139	6.70536	1.83389e-06	1.30992e-07	1.26965e-07
KEGG_PATHWAY	hsa03013:Nucleocytoplasmic transport	50	1.83217	6.07619e-10	O00505, O43592, O00629, Q86V81, Q5VU65, Q13838, Q6EEV6, P63165, O60684, Q92973, Q96A72, P38919, P46060, Q14974, Q9HAV4, O15131, O75694, Q96D46, P37198, Q05639, P68104, P12270, Q9UIA9, Q9UKV3, P52292, P61956, Q9UMR2, P52294, P78406, Q96P70, O95373, Q9Y5S9, Q8NFH3, Q9C0E2, Q8NFH4, P61326, P49792, P55854, Q9UI26, P62826, O14980, Q8N1F7, O00410, Q8TEX9, Q9Y5L0, P55735, P63279, Q92621, Q92900, P55060	1593	108	8205	2.38456	2.09021e-07	1.60785e-08	1.31339e-08
GOTERM_BP_DIRECT	GO:0045653~negative regulation of megakaryocyte differentiation	16	0.586295	6.3753e-10	P62805, Q99873, P10242	2600	20	19357	5.956	4.2147e-06	2.13351e-07	2.06412e-07
GOTERM_CC_DIRECT	GO:0071682~endocytic vesicle lumen	15	0.549652	6.63816e-10	P04114, P07711, P07900, P02790, P14625, Q9Y4L1, P00738, P68871, P02649, P02647, Q92598, P09486, P69905, P27797	2667	18	20587	6.43263	7.77329e-07	1.7274e-08	1.46482e-08
GOTERM_BP_DIRECT	GO:0008380~RNA splicing	61	2.23525	6.93852e-10	Q13435, Q16629, O95758, Q53GS9, P67809, Q96E39, Q06787, Q13838, O95232, Q2TAY7, Q96PZ0, Q01130, Q96DI7, P62316, P62318, Q96A72, P09651, P26378, P62314, Q13523, P07910, Q07021, Q92804, Q15029, Q01081, O75533, P31483, P30153, Q9BWF3, P67775, P11142, Q9UKA9, Q99873, Q9UHX1, Q9UKV3, Q6P2Q9, P09661, Q15393, Q15233, P35637, O95218, Q9Y4Y9, Q5JVS0, Q86U06, O60506, Q9Y5S9, Q9Y3C6, P17844, Q8N163, P49756,…	2600	200	19357	2.27073	4.58704e-06	2.13351e-07	2.06412e-07
GOTERM_BP_DIRECT	GO:0017148~negative regulation of translation	35	1.28252	7.00855e-10	O00425, P23396, Q14444, P67809, Q06787, P04818, P52758, O60506, Q96PZ0, A5YKK6, Q12906, P63244, Q9H2U1, Q9BPZ3, Q6Y7W6, P40429, Q14451, Q6PKG0, P38919, P03950, P24593, Q9NZI8, P07814, P04406, P26196, P31483, O00571, P51114, P34897, P19338, Q9BWF3, P00374, P27797, P06730	2600	84	19357	3.10208	4.63334e-06	2.13351e-07	2.06412e-07
GOTERM_BP_DIRECT	GO:0006446~regulation of translational initiation	20	0.732869	7.09986e-10	O15372, P55884, P46199, P78344, O75534, O60739, Q9H074, Q04637, O60841, Q7L1Q6, Q9Y6E2, P23588, P55010, Q92499, Q14240, Q9UBQ5, P04792, P60228, P41567, Q15056	2600	31	19357	4.80323	4.69371e-06	2.13351e-07	2.06412e-07
UP_KW_BIOLOGICAL_PROCESS	KW-0931~ER-Golgi transport	39	1.42909	7.1447e-10	Q15437, P53621, Q15436, Q9NRW1, P18085, Q8WVM8, O95197, P84085, O60763, Q15363, P61204, P49755, P48444, P61923, Q92734, P51572, O43264, P35606, P53992, Q9Y678, P56962, Q8WUD1, P49257, Q5JRA6, Q9H115, P53618, Q9NR31, O75396, P55735, P54920, Q8NI22, P84077, O94979, P20340, O14579, P62820, P61019, Q9Y282, P46459	1597	96	11248	2.8613	1.22889e-07	2.04815e-08	1.75045e-08
GOTERM_BP_DIRECT	GO:0006886~intracellular protein transport	86	3.15134	7.54814e-10	Q9Y3Q3, Q14247, Q13795, O43592, Q9NRW1, P18085, Q10567, O00186, O75340, P51148, P38646, P61020, Q9Y3A6, Q9H0U4, O60763, P09496, P48444, P09497, Q96QK1, Q9HAV7, P61106, Q04917, P35606, Q9UL25, Q9Y678, P56962, P06748, Q2M2D7, Q92928, Q9H115, P53618, Q9NR31, Q86UR5, Q9H270, P63010, P30040, Q9UIA9, Q7Z7H5, Q96CW1, P46459, P60468, Q15437, P53621, Q15436, P10619, Q8WVM8, Q12846, O60749, O95373, O43615,…	2600	327	19357	1.95801	4.99006e-06	2.1696e-07	2.09904e-07
GOTERM_CC_DIRECT	GO:0031982~vesicle	55	2.01539	8.56401e-10	P0DMV8, P0DMV9, P13987, Q9H444, Q6Y7W6, P62879, P61586, P09211, P07355, Q13561, O14745, P01034, P27105, P60709, P04406, Q13409, O00159, O75061, P60660, P14174, Q13492, P42892, Q8WXI7, P50395, Q12965, P14618, P62937, Q9Y5K6, P33176, P15311, P16442, P62491, P60033, P23528, P62979, P02787, P63027, P63104, P26038, Q9BQE3, P29401, Q9H7P6, O75436, P0DP23, Q96EY5, P0DP24, P18075, P0DP25, O00299, P37802,…	2667	178	20587	2.38513	1.00284e-06	2.1801e-08	1.84871e-08
UP_KW_CELLULAR_COMPONENT	KW-0158~Chromosome	140	5.13008	9.81201e-10	Q15019, Q8IWS0, Q14566, Q05BQ5, P33992, Q06787, P33993, P33991, Q71UI9, Q9Y4K0, Q99525, Q9Y6G9, P57053, Q96IK1, Q5TDH0, P25205, Q15021, Q8N3U4, P45973, Q9Y4C8, Q00839, O75935, Q9BQ67, P62805, P62807, O43684, O75531, Q99880, P16104, Q99877, Q9NVP1, P67775, Q08945, P12270, Q14980, Q99879, Q15397, Q9UGN5, Q9H1E3, O95696, Q13257, Q6UXN9, Q9BRX5, P42167, Q9UG63, Q8NFH3, P17096, Q8NFH4, Q9BXS6, Q93009,…	2468	606	17662	1.65329	6.47592e-08	8.09491e-09	4.78335e-09
UP_KW_LIGAND	KW-0067~ATP-binding	295	10.8098	1.01375e-09	Q14568, Q14204, Q14566, Q9Y265, Q9BYX7, P30085, O00142, P30086, P12532, O00148, P21802, Q9C0C9, Q9NTK5, Q7L2E3, P22694, Q00839, P48723, P22455, P38919, O43681, Q8NE71, Q9UKE5, Q9Y4L1, Q9P225, O00159, Q9UBT2, Q9NVP1, Q00266, Q9NRH2, P22102, Q92841, O15523, Q9Y285, Q16763, P61158, P49368, P10809, Q9BZX2, Q12965, P31153, O43776, P35998, P15104, A0AVT1, P61163, P49915, P61160, P25705, P12081, P42285,…	1044	1437	6850	1.34696	4.96739e-08	2.48369e-08	2.23026e-08
UP_SEQ_FEATURE	DOMAIN:TATA box binding protein associated factor (TAF) histone-like fold	14	0.513008	1.04851e-09	P62805	2653	16	20516	6.76649	1.09149e-05	5.19761e-07	5.14319e-07
GOTERM_CC_DIRECT	GO:0005852~eukaryotic translation initiation factor 3 complex	14	0.513008	1.07283e-09	O15371, O15372, Q13347, P55884, O75821, O75822, O00303, Q99613, Q7L2H7, Q14152, Q9Y262, Q9UBQ5, B5ME19, P60228	2667	16	20587	6.75427	1.25628e-06	2.67295e-08	2.26664e-08
GOTERM_MF_DIRECT	GO:0016018~cyclosporin A binding	16	0.586295	1.11071e-09	P23284, Q96BP3, Q9Y536, P30414, A0A075B759, A0A075B767, P30405, P62937, P0DN37, P0DN26, O43447, F5H284, Q08752, Q9Y3C6, A0A0B4J2A2, P45877	2641	20	18913	5.72904	2.24919e-06	8.65072e-08	8.21498e-08
GOTERM_CC_DIRECT	GO:0010494~cytoplasmic stress granule	36	1.31916	1.52268e-09	O00425, Q71RC2, Q9UMR2, P55884, Q14444, P67809, P11940, Q06787, Q15717, Q5JVS0, Q04637, Q9H2U1, Q6Y7W6, Q13283, Q92499, P05198, Q14157, Q9UN86, P55072, Q14451, Q6PKG0, P05455, Q13148, Q14974, Q9NZI8, O75534, P26196, P31483, Q01085, O00571, Q9BWF3, P08311, P61978, Q13310, Q4VXU2, P06730	2667	93	20587	2.98806	1.78305e-06	3.71469e-08	3.15004e-08
UP_SEQ_FEATURE	CARBOHYD:O-linked (GlcNAc) serine	28	1.02602	1.64516e-09	A0A2R8Y619, P28066, P40926, P62807, Q99880, Q5QNW6, O75694, Q01082, P58876, O60814, P37198, Q99877, P57053, Q93079, O14818, P17858, P20618, P07196, Q01813, P60900, Q8N257, P08238, Q99879, P06576	2653	61	20516	3.54963	1.7126e-05	7.54744e-07	7.46841e-07
UP_SEQ_FEATURE	TOPO_DOM:Lumenal	140	5.13008	1.66754e-09	Q9Y3Q3, Q9BRR3, Q9Y662, Q9Y663, O00264, Q8IV08, Q9Y2G1, P13473, Q9Y3A6, Q9BYG0, Q8NCL4, Q8NBJ4, P49810, Q5VSG8, Q99805, Q9Y274, Q5JPE7, Q12797, Q86SR1, P49257, Q76KP1, Q5JRA6, P52848, Q9NRX5, Q8NBZ7, O43688, Q9UKM7, Q8NFQ8, Q9P2K9, Q8NBI6, P33908, P49768, Q9Y282, P60468, P15907, Q9Y287, P49641, O94766, Q8IXK2, P14410, P16442, P42167, Q6DD88, P49755, O94923, P11717, Q8IZ52, Q3V5L5, P0DN25, Q4G148,…	2653	657	20516	1.64785	1.7359e-05	7.54744e-07	7.46841e-07
UP_SEQ_FEATURE	DOMAIN:EGF-like 5; calcium-binding	23	0.8428	1.77908e-09	Q14766, P98164, P23142, Q14517, P35555, Q12805, Q75N90, P14543, P35556, Q6UY11, Q96RW7, Q9UBX5, Q9NS15, Q99435, Q4LDE5, Q8N2S1, Q9NYQ6, O94813, P98095, Q8NDA2, Q14112, Q92832, Q9HCU4	2653	43	20516	4.13633	1.85201e-05	7.71677e-07	7.63597e-07
UP_KW_MOLECULAR_FUNCTION	KW-0358~Heparin-binding	39	1.42909	2.09712e-09	P04114, Q12841, P05546, P49763, Q9UP79, O14793, P35555, O00622, P21802, P07093, P47914, P15692, P02749, P02649, O60462, P02788, O14786, Q15063, P05154, P07996, P21741, P04004, P09958, O15072, P03951, P10586, P35268, P20908, Q9UHI8, P51858, P11362, Q99435, P01008, O94813, P05067, Q13332, Q9UKZ9, P49747, P02751	1794	93	11735	2.7431	2.26489e-07	2.83112e-08	2.12334e-08
UP_SEQ_FEATURE	CARBOHYD:O-linked (GalNAc...) threonine	44	1.61231	2.26001e-09	P09603, P01042, P02790, P15529, Q14624, P13987, O43854, P15169, P13473, P19823, P0C0L4, P00747, P02749, P19827, P02649, P39060, P01876, P02765, P05154, P05155, P05452, P02786, P98160, Q92954, P02760, Q8WXD2, Q9UGM5, P07339, P10645, Q9UHG2, O15431, P10646, Q14118, P11279, P10643, P14543, P19835, Q08629, P02656, Q9UBP4, P01344, P02751, P01860, P04278	2653	130	20516	2.61737	2.35265e-05	9.41069e-07	9.31216e-07
GOTERM_MF_DIRECT	GO:0048027~mRNA 5'-UTR binding	18	0.659582	2.45233e-09	O00425, Q9NZI8, O00571, P62081, Q06787, O60506, O76021, P34897, P19338, P35580, P62277, Q9H2U1, P61254, P62263, P61247, P48643, P46777, Q6PKG0	2641	26	18913	4.95782	4.96596e-06	1.83925e-07	1.7466e-07
INTERPRO	IPR004823:TATA box binding protein associated factor (TAF)	14	0.513008	2.64726e-09	P62805	2664	16	19139	6.28627	8.52413e-06	5.68278e-07	5.50806e-07
GOTERM_BP_DIRECT	GO:0010498~proteasomal protein catabolic process	21	0.769513	2.84409e-09	Q13620, Q9UMS4, P28066, Q9H4M3, P28062, P28074, P28072, P28070, Q99436, O14818, P20618, Q5TDH0, P25789, Q16531, P25788, P49721, P49720, P60900, P55072, P25787, P25786	2600	36	19357	4.34292	1.88021e-05	7.83429e-07	7.57951e-07
GOTERM_MF_DIRECT	GO:0005178~integrin binding	52	1.90546	3.04042e-09	P07942, Q9Y624, P55268, Q16787, O14672, P12814, P07948, P35579, O00622, Q96AC1, P21926, Q8N2S1, Q14773, P98160, P07996, P07237, P04004, Q13444, P78536, P05019, Q13443, P35443, P13796, Q08431, Q9P0K1, Q9UBX5, P05067, P01344, P02751, P27797, P09429, O75326, P62937, Q9UP79, Q07092, P35555, O43854, P48509, P60033, P35240, Q9Y490, P05556, P02461, P23142, Q9BX67, O15230, P20908, O75077, Q96HF1, O43707,…	2641	158	18913	2.35688	6.15682e-06	2.19887e-07	2.08811e-07
UP_KW_MOLECULAR_FUNCTION	KW-0378~Hydrolase	357	13.0817	3.11429e-09	Q9UHN6, Q7KZF4, Q14566, Q9UJ14, P09923, Q9Y265, O14672, P55265, Q9NRW1, Q9Y2G1, O00148, P61020, Q9H0U4, P15374, Q04756, Q5TDH0, Q9NTK5, Q7L2E3, P49810, P61026, P80108, Q9H0D6, P38919, P32019, P09936, P03950, P03951, O43681, Q14697, P03952, Q92729, O00154, Q8NCT3, O43688, P41091, P15259, Q9NVP1, Q92841, Q9H0C8, O15523, P33908, Q8NCC3, O95336, Q9UK59, P27695, Q9BQ50, Q06124, Q9NQW7, P17405, P35998,…	1794	1779	11735	1.31266	3.36343e-07	3.73715e-08	2.80286e-08
INTERPRO	IPR000164:Histone H3	16	0.586295	3.23396e-09	Q5TEC6, P84243, Q71DI3, P68431	2664	21	19139	5.47376	1.04133e-05	6.50834e-07	6.30824e-07
KEGG_PATHWAY	hsa05203:Viral carcinogenesis	76	2.7849	3.48775e-09	Q7KZF4, P04439, P13747, P28482, P12814, P07948, Q99525, P62993, P57053, P61981, P63000, P01116, P22694, P61586, P27348, P01112, P01111, Q04917, A0A2R8Y619, Q92769, P62805, Q9Y277, P62807, Q99880, O60814, P10321, Q99877, Q07812, P42771, P06396, P42772, Q8N257, P01024, Q99879, P14618, P58876, P40189, Q99941, Q00534, Q16531, P63104, Q93009, P62258, P60953, Q5T4S7, P31946, Q13547, P62191, O00571, Q5Q…	1593	204	8205	1.91887	1.19979e-06	8.5699e-08	7.00041e-08
GOTERM_MF_DIRECT	GO:0003755~peptidyl-prolyl cis-trans isomerase activity	24	0.879443	3.57e-09	P23284, Q9Y237, Q96BP3, Q9Y536, P30414, A0A075B759, A0A075B767, P30405, P62937, P0DN37, P0DN26, O43447, F5H284, Q08752, Q02790, Q9Y3C6, Q6UX04, Q00688, Q96AY3, A0A0B4J2A2, P26885, Q15257, P45877, P62942	2641	45	18913	3.81936	7.22923e-06	2.49285e-07	2.36728e-07
GOTERM_BP_DIRECT	GO:0007155~cell adhesion	125	4.58043	3.66372e-09	P02452, P98153, Q92859, P10915, O94985, Q08722, Q9HCB6, P52799, P50895, Q9Y4K0, P11047, Q96AC1, P13591, P21926, Q9Y5E4, Q4KMG0, P39060, Q15262, Q14574, P07996, P04004, P78536, Q92729, Q08431, P78539, O60330, Q8TCZ2, P05067, P98172, P02675, Q16363, P49768, Q8WXI7, Q8N2Q7, P25391, Q08380, P32246, P12111, Q8N6Y1, Q14993, Q14112, P05556, P54764, Q14517, P54760, Q9Y5H1, P10586, Q13308, P13611, P35222,…	2600	554	19357	1.67983	2.42206e-05	9.68835e-07	9.37327e-07
INTERPRO	IPR001881:EGF-like calcium-binding	45	1.64896	3.77026e-09	Q5T1H1, Q14766, Q8TDW7, O14594, P35555, Q12805, O43854, O00468, Q75N90, P35556, Q7Z7M0, Q6UY11, Q96RW7, Q9NYQ6, Q8N2S1, Q14393, Q14112, P98160, Q92832, P07996, P98164, P23142, P01130, Q14114, Q14517, O15232, P35443, P13611, O75096, P13497, P14543, Q9UBX5, Q9NS15, Q99435, Q4LDE5, P00736, Q6V0I7, Q07954, O94813, Q14520, P98095, Q8NDA2, P49747, Q9HCU4, P07225	2664	128	19139	2.52573	1.21402e-05	7.14132e-07	6.92176e-07
SMART	SM00803:TAF	14	0.513008	3.97114e-09	P62805	1494	16	10374	6.0758	2.18015e-06	4.36031e-07	4.00291e-07
KEGG_PATHWAY	hsa05014:Amyotrophic lateral sclerosis	117	4.28728	4.86568e-09	O75947, Q14203, Q16629, Q86V81, Q9UDW1, P0DPH7, P13073, P0DPH8, P62195, P07196, Q9BVA1, P07197, P22695, P09651, P20674, P51991, O75935, P03950, Q13885, P55036, P48047, P55957, Q9P225, P22626, Q9BUF5, P12270, P48556, P60900, Q9GZQ8, P35637, O75489, P33176, P35998, P61163, Q9H4B7, P25705, P31040, P25789, Q8NFH3, P25788, Q8NFH4, P35080, Q9P2D7, P03891, P25787, P25786, Q9BQE3, Q13148, Q6PEY2, P07737,…	1593	364	8205	1.65557	1.67379e-06	1.11586e-07	9.11504e-08
SMART	SM00428:H3	16	0.586295	5.08546e-09	Q5TEC6, P84243, Q71DI3, P68431	1494	21	10374	5.2905	2.79192e-06	4.6532e-07	4.27179e-07
GOTERM_BP_DIRECT	GO:0043488~regulation of mRNA stability	28	1.02602	5.88453e-09	P27695, P28066, P28062, Q06787, Q9H2U1, P62333, P62195, P20618, P25789, P25788, P25787, P25786, P62191, P28074, Q8NC51, P17980, P28072, Q6P6C2, P51114, P28070, Q99436, O14818, P08670, P49721, P49720, P60900, P43686, Q13310	2600	62	19357	3.36226	3.89018e-05	1.49625e-06	1.44759e-06
GOTERM_BP_DIRECT	GO:0051085~chaperone mediated protein folding requiring cofactor	20	0.732869	6.23016e-09	P0DMV8, P54652, P0DMV9, P50502, Q8IZP2, P34931, P38646, P11021, P11142, P17066, Q8NFI4, Q96HE7, Q92598, Q15185, P48741, P61604, P25685, P48723, Q99615, O14657	2600	34	19357	4.37941	4.11868e-05	1.52547e-06	1.47586e-06
INTERPRO	IPR000742:Epidermal growth factor-like domain	69	2.5284	6.26173e-09	Q14766, P24043, P07942, P55268, Q16787, O14594, P11047, O00468, Q7Z7M0, Q6UY11, Q9HCN3, Q04756, Q9NYQ6, Q8N2S1, P98160, P07996, P98164, Q86XX4, Q13444, Q13443, P35443, Q08431, O75096, Q9P0K1, Q9UBX5, Q9NS15, Q99435, Q4LDE5, P00736, P98095, Q8NDA2, Q16363, Q9HCU4, Q5T1H1, Q8TDW7, P25391, Q9P273, P35555, Q12805, O43854, O75882, Q75N90, P35556, Q96RW7, Q14393, Q9UK23, Q14112, Q92832, P23142, P01130,…	2664	243	19139	2.03999	2.01626e-05	1.12015e-06	1.08572e-06
UP_SEQ_FEATURE	DOMAIN:EGF-like 4; calcium-binding	20	0.732869	6.31222e-09	Q14766, P98164, P23142, Q8TDW7, P35555, Q12805, Q75N90, P35556, Q96RW7, Q9UBX5, Q9NS15, Q4LDE5, Q8N2S1, Q9NYQ6, Q14393, P98095, Q8NDA2, Q92832, Q9HCU4, P07225	2653	35	20516	4.41893	6.5708e-05	2.52732e-06	2.50085e-06
UP_KW_MOLECULAR_FUNCTION	KW-0697~Rotamase	24	0.879443	6.44112e-09	P23284, Q9Y237, Q96BP3, Q9Y536, P30414, A0A075B759, A0A075B767, P30405, P62937, P0DN37, P0DN26, O43447, F5H284, Q08752, Q02790, Q9Y3C6, Q6UX04, Q00688, Q96AY3, A0A0B4J2A2, P26885, Q15257, P45877, P62942	1794	43	11735	3.65093	6.95641e-07	6.95641e-08	5.21731e-08
INTERPRO	IPR012340:Nucleic acid-binding, OB-fold	33	1.20923	7.62032e-09	Q6IS14, P54577, Q14566, P27694, Q9Y265, P15927, P67809, P62917, P33992, P33993, Q12904, P62280, O43776, P33991, P52434, Q04837, P63241, P25205, P62857, Q9Y230, P05198, P47813, P49736, Q15046, O14602, Q9Y2L1, Q9GZV4, Q13868, O75534, P14868, P35244, P62266, P62487	2664	80	19139	2.96353	2.45371e-05	1.29144e-06	1.25174e-06
GOTERM_MF_DIRECT	GO:0043022~ribosome binding	31	1.13595	7.71911e-09	Q6IS14, Q92616, Q8TEQ6, Q06787, P56537, P62495, Q9UHB9, P63244, Q9BVK8, Q9Y3A5, P63241, Q9NTK5, Q9UBQ5, Q8N442, Q5JPE7, P05198, P08865, P69849, Q9GZV4, P13639, Q9BY44, P04844, Q8NE71, Q8NC51, Q99613, O76094, P11021, Q9BXJ9, P41227, P60468, Q15155	2641	72	18913	3.08334	1.56311e-05	5.2104e-07	4.94795e-07
GOTERM_BP_DIRECT	GO:0021762~substantia nigra development	24	0.879443	8.28906e-09	P13929, P09936, Q5TCY1, P0DP23, P60709, P0DP24, Q9HAV0, O75489, P0DP25, Q6S8J3, P11413, P12277, P63167, P11021, P57053, P24539, P00338, P09543, P00367, P61586, P27348, P62258, P60953, Q04917	2600	48	19357	3.7225	5.47975e-05	1.95711e-06	1.89346e-06
SMART	SM00179:EGF_CA	45	1.64896	9.52896e-09	Q5T1H1, Q14766, Q8TDW7, O14594, P35555, Q12805, O43854, O00468, Q75N90, P35556, Q7Z7M0, Q6UY11, Q96RW7, Q9NYQ6, Q8N2S1, Q14393, Q14112, P98160, Q92832, P07996, P98164, P23142, P01130, Q14114, Q14517, O15232, P35443, P13611, O75096, P13497, P14543, Q9UBX5, Q9NS15, Q99435, Q4LDE5, P00736, Q6V0I7, Q07954, O94813, Q14520, P98095, Q8NDA2, P49747, Q9HCU4, P07225	1494	128	10374	2.44117	5.23139e-06	7.47343e-07	6.86085e-07
UP_SEQ_FEATURE	DOMAIN:RRM 3	24	0.879443	1.06644e-08	P52597, P31943, O95758, P55795, P52272, P31483, Q01085, P11940, Q12926, Q12849, Q15717, P14866, O60506, P19338, Q9HCJ3, Q9UKA9, P26368, P26599, P26378, Q9Y4C8, Q13310, Q8WVV9, Q4VXU2, O43390	2653	50	20516	3.7119	0.00011101	4.11172e-06	4.06866e-06
GOTERM_BP_DIRECT	GO:0060071~Wnt signaling pathway, planar cell polarity pathway	26	0.95273	1.15651e-08	P28066, P28062, O75487, Q9Y625, P20618, P63000, Q9NYQ6, P25789, P25788, P61586, P60953, P25787, P25786, P28074, P28072, P51654, P28070, Q99436, O75084, P41221, O14818, Q01973, P49721, P49720, P60900, Q9HCU4	2600	56	19357	3.45661	7.64542e-05	2.63645e-06	2.55071e-06
INTERPRO	IPR026823:Complement Clr-like EGF domain	18	0.659582	1.2133e-08	Q14766, P98164, P23142, P35555, Q12805, O75096, Q75N90, P14543, P35556, Q96RW7, Q9UBX5, Q9NS15, Q07954, Q8N2S1, Q14393, P98095, Q8NDA2, Q14112	2664	28	19139	4.61848	3.90674e-05	1.95341e-06	1.89335e-06
GOTERM_CC_DIRECT	GO:0043505~CENP-A containing nucleosome	14	0.513008	1.27269e-08	P62805	2667	18	20587	6.00379	1.49031e-05	3.04146e-07	2.57914e-07
KEGG_PATHWAY	hsa05016:Huntington disease	101	3.70099	1.39346e-08	O75947, Q14203, P30405, P52434, Q9UDW1, P0DPH7, P13073, P0DPH8, P62195, Q9BVA1, P22695, P09496, P09497, P20674, O75935, Q13885, P30876, P55036, P48047, Q9Y277, Q9P225, Q9BUF5, P62487, P48556, Q96CW1, P60900, O75489, P12236, P33176, P35998, P12235, P61163, Q9H4B7, P25705, P31040, P25789, P25788, Q9P2D7, P03891, P25787, P25786, Q9BQE3, P53675, Q6PEY2, Q13547, P99999, Q9UNM6, Q99460, P68371, Q01970,…	1593	306	8205	1.70005	4.79349e-06	2.99594e-07	2.44727e-07
INTERPRO	IPR027417:P-loop containing nucleoside triphosphate hydrolase	189	6.92561	1.43801e-08	Q15019, Q14204, Q14566, Q96L91, Q9Y265, Q9Y662, O00429, Q9NRW1, P18085, Q9Y663, P30085, P33992, P33993, O00142, P33991, P30520, O00148, P61020, O60841, Q9Y6G9, Q9H0U4, P62195, Q9NTK5, Q7L2E3, P25205, P01116, P46940, P61026, Q15382, Q00839, P01112, P01111, P38919, Q15029, O43681, P49411, P13639, Q8WUD1, P52848, Q8NE71, P41091, Q9P225, P57735, O00159, Q9NVP1, P68104, Q5T890, Q92841, O15523, P09543,…	2664	918	19139	1.47912	4.63027e-05	2.20494e-06	2.13715e-06
UP_KW_DOMAIN	KW-0676~Redox-active center	24	0.879443	1.53526e-08	O43396, Q14554, P32119, P00390, P30041, Q06830, P10599, P30044, P13667, Q9H3N1, P30101, O95881, P30048, P13284, Q9BRA2, Q8NBS9, Q15084, Q8IXB1, Q13162, Q96HE7, P25325, P07237, Q16881, P09622	1742	54	14500	3.69945	4.75931e-07	1.18983e-07	7.6763e-08
INTERPRO	IPR020902:Actin/actin-like conserved site	15	0.549652	1.67418e-08	Q562R1, A5A3E0, Q9BYX7, P60709, Q9P1U1, P68133, P68032, Q6S8J3, P61163, P63267, P42025, P61160, P63261, P61158, P62736	2664	20	19139	5.38823	5.39071e-05	2.36142e-06	2.28881e-06
INTERPRO	IPR018097:EGF-like calcium-binding, conserved site	38	1.39245	1.68673e-08	Q5T1H1, Q14766, Q8TDW7, O14594, P35555, Q12805, O43854, Q75N90, P35556, Q7Z7M0, Q6UY11, Q96RW7, Q8N2S1, Q14393, Q14112, Q92832, P98164, P23142, P01130, Q14114, Q14517, P35443, P13611, O75096, P13497, P14543, Q9UBX5, Q9NS15, Q99435, Q4LDE5, P00736, Q6V0I7, Q07954, O94813, P98095, Q8NDA2, P49747, P07225	2664	103	19139	2.65052	5.43111e-05	2.36142e-06	2.28881e-06
GOTERM_CC_DIRECT	GO:0005839~proteasome core complex	15	0.549652	1.71924e-08	P28066, P28062, P28074, P28072, P28070, Q99436, O14818, P20618, P25789, P25788, P49721, P49720, P60900, P25787, P25786	2667	21	20587	5.51369	2.01321e-05	3.98394e-07	3.37835e-07
GOTERM_CC_DIRECT	GO:0005793~endoplasmic reticulum-Golgi intermediate compartment	31	1.13595	1.73511e-08	P09429, Q9UQ53, P80303, Q9Y3Q3, O15260, Q5VYK3, Q9NRW1, Q12907, P50454, Q9NYU2, Q9Y3A6, Q15084, Q96EK6, Q15363, Q96AX2, Q02818, P49755, Q9BVK6, P07237, P32019, Q9Y678, P56962, P53990, P49257, Q9BS26, P53618, O75396, P11021, Q7Z7H5, P33908, P02751	2667	79	20587	3.02904	2.03179e-05	3.98394e-07	3.37835e-07
GOTERM_CC_DIRECT	GO:1904724~tertiary granule lumen	25	0.916086	1.92568e-08	Q16769, P26022, Q13510, Q13813, Q12905, Q8WVQ1, P04080, P36871, O00391, P68871, P09972, P02788, P61769, P01034, P07339, O75874, Q7L576, Q9NQR4, P16035, P00738, P09960, P04075, P09668, Q92820, Q99439	2667	55	20587	3.50871	2.25495e-05	4.33648e-07	3.67731e-07
GOTERM_BP_DIRECT	GO:0061644~protein localization to CENP-A containing chromatin	14	0.513008	1.98505e-08	P62805	2600	18	19357	5.79056	0.000131223	4.37438e-06	4.23212e-06
UP_KW_BIOLOGICAL_PROCESS	KW-0130~Cell adhesion	115	4.214	2.27347e-08	P98153, Q92859, Q15654, P55268, O94985, Q08722, Q9HCB6, P50895, P11047, Q96AC1, P13591, P21926, Q9Y5E4, Q92692, P39060, Q9BY67, Q14574, Q9H4D0, P07996, P04004, P14209, Q92729, Q08431, P78539, O60330, Q8TCZ2, P05067, Q16363, P49768, Q8N2Q7, P25391, Q08380, P12111, Q8N6Y1, Q14993, Q14112, Q05707, P05556, P54764, Q14517, Q9Y5H1, P10586, Q13308, P35222, O75077, O60716, P14543, P43121, Q92823, P49747,…	1597	489	11248	1.65638	3.91037e-06	5.58625e-07	4.77429e-07
INTERPRO	IPR016024:Armadillo-type fold	90	3.29791	2.49693e-08	P04114, Q9BZZ5, Q92616, O00505, O43592, Q13835, Q9UBB4, Q5VYK3, P78344, O00629, Q10567, Q14008, Q9UBB6, Q04637, P42704, O60763, O60684, Q92973, Q15021, Q9BQG0, Q8N3U4, Q96QK1, Q13200, Q14974, Q9HAV4, Q9BTY7, Q9Y678, Q9P260, Q6GYQ0, O15131, O75533, P14923, P53618, P30153, Q86VP6, Q86Y56, Q9H074, Q9H270, P63010, Q9UIA9, P52292, Q14185, Q7L2H7, Q9NZL4, Q15397, Q9ULT8, Q96JX3, P52294, Q7Z4Q2, Q9BPX3,…	2664	360	19139	1.79608	8.03978e-05	3.35004e-06	3.24705e-06
UP_KW_MOLECULAR_FUNCTION	KW-0030~Aminoacyl-tRNA synthetase	22	0.806156	2.52281e-08	P54577, Q9NSD9, P26640, P54136, P49591, P07814, P23381, P14868, Q5JTZ9, O43776, Q9P2J5, P41252, P26639, P12081, P41250, P47897, P49589, Q9Y285, P49588, Q9NSE4, P56192, Q15046	1794	39	11735	3.68994	2.72463e-06	2.47694e-07	1.85771e-07
INTERPRO	IPR001791:Laminin G domain	27	0.989373	2.69375e-08	Q5T1H1, P24043, Q8TDW7, Q16787, P25391, Q07092, O00468, Q9NYQ6, P39060, Q14393, Q14993, P98160, Q05707, Q92832, P07996, Q14517, O15230, P20908, P35443, Q99435, Q6V0I7, Q6UVK1, O94813, Q16363, Q9HCU4, P07225, P04278	2664	60	19139	3.23294	8.67348e-05	3.46954e-06	3.36287e-06
GOTERM_BP_DIRECT	GO:0001649~osteoblast differentiation	42	1.53903	2.6944e-08	Q7KZF4, P02452, P28300, P48431, O75326, P22087, P55265, O75643, Q86V81, O60506, P35998, O00622, P84243, Q9UBS5, P41252, Q00610, Q9BQG0, P61604, Q9UBG0, Q00839, P07910, P24593, P12109, P12643, P62070, Q9NR30, P13611, P51659, P38159, O76021, Q08211, P17302, P35232, P49327, P24821, Q8N474, P62841, P67936, P01344, P22004, P06576	2600	126	19357	2.48167	0.000178111	5.74602e-06	5.55915e-06
GOTERM_BP_DIRECT	GO:0006521~regulation of cellular amino acid metabolic process	16	0.586295	3.15438e-08	P28066, P28062, P28074, P28072, P28070, Q99436, O14818, P01308, P20618, P25789, P25788, P49721, P49720, P60900, P25787, P25786	2600	24	19357	4.96333	0.000208514	6.51675e-06	6.30481e-06
KEGG_PATHWAY	hsa00010:Glycolysis / Gluconeogenesis	34	1.24588	3.29666e-08	P06733, P13929, P07327, P07205, Q6ZMR3, P14618, P49189, Q9BRR6, P11766, P36871, Q8N0Y7, P07195, P60174, Q9UNW1, P09972, P49419, P06744, P30613, P28332, O00757, P04406, Q96G03, P19367, P11177, P15259, P18669, P14550, P17858, P00338, P00558, P05062, P04075, Q01813, P09622	1593	67	8205	2.61377	1.13405e-05	6.6709e-07	5.44919e-07
GOTERM_CC_DIRECT	GO:0031012~extracellular matrix	67	2.45511	3.31549e-08	Q14766, P02452, Q9UKP4, P26022, P10915, O14594, Q9HCB6, O00622, P15692, P02649, Q92896, Q8N2S1, P08123, P39060, Q15063, P02765, P80108, P07996, P01033, P12109, Q8TB73, P51511, P35052, Q9UBX5, Q9NS15, P12110, P16035, P08572, P08253, P98095, Q8NDA2, P02751, Q96JX3, P28300, P25391, Q9BQ16, Q9UP79, Q07092, P35555, Q12805, Q53GQ0, P12111, P51884, Q75N90, P35556, Q9NZU0, Q96S86, Q14031, P01137, O15455,…	2667	259	20587	1.99685	3.88236e-05	7.32535e-07	6.21185e-07
UP_SEQ_FEATURE	DOMAIN:EGF-like 3; calcium-binding	20	0.732869	3.72795e-08	Q14766, P23142, Q12805, P35443, Q7Z7M0, P14543, Q96RW7, Q9UBX5, Q99435, Q4LDE5, Q6V0I7, Q9NYQ6, O94813, Q14393, P98095, Q8NDA2, Q14112, P49747, Q9HCU4, P07225	2653	38	20516	4.07007	0.000388004	1.386e-05	1.37149e-05
GOTERM_MF_DIRECT	GO:0043531~ADP binding	20	0.732869	4.18788e-08	P48163, P07205, Q9Y265, P36776, P68133, Q9UHD1, P33897, P52701, P35579, P35580, P25705, P00558, P49448, P53041, Q9Y230, P00367, P11908, P55072, P48506, P43246	2641	36	18913	3.9785	8.48009e-05	2.73563e-06	2.59784e-06
UP_SEQ_FEATURE	DOMAIN:EGF-like 2; calcium-binding	25	0.916086	4.32608e-08	O14594, Q12805, Q75N90, Q96RW7, Q9NYQ6, Q8N2S1, Q14393, Q92832, P23142, P01130, Q14114, P35443, P13611, O75096, P13497, Q9UBX5, Q9NS15, Q99435, Q4LDE5, Q6V0I7, Q07954, Q8NDA2, P49747, Q9HCU4, P07225	2653	57	20516	3.39172	0.000450243	1.55291e-05	1.53665e-05
GOTERM_CC_DIRECT	GO:0030027~lamellipodium	54	1.97875	4.42517e-08	P58418, Q14247, Q14444, P50570, Q4VCS5, P35580, P35221, P63000, O15511, P61586, P07237, P47756, P60709, P51153, P22392, P19022, P68032, P61158, Q16643, P06396, Q9NVD7, O15144, O15145, Q9Y5S2, P11940, Q96M96, P12830, Q12846, Q9BR76, P13489, O60749, P63267, Q9Y2A7, P61160, P15153, Q00535, P23528, P35241, P35240, P62736, P05556, Q9NZI8, Q14517, Q14118, Q16658, O95185, P68133, O00571, P35222, Q7L576,…	2667	192	20587	2.17101	5.18174e-05	9.59607e-07	8.1374e-07
UP_KW_CELLULAR_COMPONENT	KW-0084~Basement membrane	22	0.806156	4.85114e-08	P24043, P07942, P55268, Q92626, Q16787, P25391, O15230, Q9Y6N6, Q9Y4K0, P11047, P14543, Q6PCB0, Q96RW7, Q14031, P39060, P08572, P09486, Q9H4F8, Q14112, P98160, P07355, Q16363	2468	43	17662	3.66141	3.20175e-06	3.55751e-07	2.10216e-07
UP_KW_LIGAND	KW-0342~GTP-binding	96	3.51777	5.52484e-08	Q15019, O00429, Q9NRW1, P18085, Q9Y3I0, P30520, P61020, O60841, Q9H0U4, P0DPH7, P0DPH8, Q9BVA1, P01116, P61026, Q15382, P01112, P01111, Q13885, Q15029, P13639, Q8WUD1, P49411, P41091, P57735, Q9BUF5, P68104, P29992, Q9H4B7, Q8IYD1, P62491, Q6DD88, Q15286, P61204, Q9Y295, Q8N442, Q9BQE3, Q9NVA2, Q9BW83, P62826, Q6PEY2, P68371, Q9Y3L5, Q9Y5P6, Q7Z2Y8, P68366, P60763, P04350, P62820, Q13795, P46199,…	1044	370	6850	1.70239	2.70717e-06	9.02391e-07	8.1031e-07
GOTERM_BP_DIRECT	GO:0016192~vesicle-mediated transport	64	2.34518	5.5968e-08	P0DMV8, P54652, P0DMV9, P18085, Q10567, O00186, O95197, P61026, P09496, P09497, P48723, P61106, P35606, Q9BSW7, Q9Y678, Q8WUD1, Q9H115, P53618, Q9NR31, Q8NI22, P11142, Q9H270, P63010, Q13492, Q96CW1, Q9Y282, P46459, Q15437, P53621, P50395, Q15436, Q15836, Q9UN37, Q8WVM8, Q12846, Q14C86, P61163, P84085, P62330, P62491, Q00610, Q99829, P61204, P48741, Q9BXS5, P63027, Q7Z7G8, P53675, O94973, Q9BW83,…	2600	238	19357	2.00202	0.000369936	1.12122e-05	1.08476e-05
GOTERM_BP_DIRECT	GO:0036258~multivesicular body assembly	18	0.659582	5.78419e-08	P53990, Q9UN37, Q96EY5, Q9H444, Q9UQN3, O43633, Q9NP79, O75351, Q96H20, Q9NZZ3, P62491, Q9H9H4, Q7LBR1, Q9UK41, Q99816, Q8WUM4, Q92783, Q9HD42	2600	31	19357	4.3229	0.00038232	1.12468e-05	1.08811e-05
KEGG_PATHWAY	hsa04144:Endocytosis	85	3.11469	6.33103e-08	P0DMV8, P54652, P0DMV9, P04439, P13747, P50570, P18085, Q96B97, Q9H444, O43633, P51148, P51149, P21802, P61020, Q99961, Q9UK41, O15511, Q9UMY4, P61026, Q8WUM4, P09496, P61586, P09497, Q96QK1, P47755, P01112, P47756, P22455, Q9P1U1, Q9C0K3, Q15907, Q9NP79, P59998, P10321, O75061, P11142, P63010, Q96CW1, Q15075, P61158, O60493, O15144, O15145, Q9UN37, P33176, Q9UQN3, O60749, P84085, P62330, Q9UNH7,…	1593	251	8205	1.74425	2.17785e-05	1.20993e-06	9.88344e-07
GOTERM_MF_DIRECT	GO:0031072~heat shock protein binding	27	0.989373	6.5035e-08	P0DMV8, P54652, P0DMV9, P29692, Q9UNN5, Q12907, P38646, P02647, O95816, P48741, P48723, Q92769, P50502, Q8IZP2, Q08752, P34931, Q02790, P11021, P11142, Q8WXX5, P17066, P12270, Q8NFI4, Q16543, P08238, P02652, Q99615	2641	62	18913	3.11863	0.000131687	4.1155e-06	3.9082e-06
GOTERM_BP_DIRECT	GO:0006096~glycolytic process	22	0.806156	6.6024e-08	P06744, P06733, P13929, P07205, P30613, P14618, P04406, Q9BRR6, Q9NQ88, P16118, P19367, P15259, P18669, P36871, P17858, P00338, P00558, Q8N0Y7, P05062, P60174, P09972, P04075	2600	45	19357	3.63978	0.000436389	1.2471e-05	1.20654e-05
GOTERM_CC_DIRECT	GO:0017101~aminoacyl-tRNA synthetase multienzyme complex	11	0.403078	6.72158e-08	P54136, O43324, Q9P2J5, P41252, P07814, P47897, Q12904, P14868, Q13155, Q15046, P56192	2667	12	20587	7.0759	7.87066e-05	1.43109e-06	1.21355e-06
GOTERM_MF_DIRECT	GO:0042803~protein homodimerization activity	154	5.64309	7.30204e-08	P07900, O00429, O14793, O14672, P12814, Q86UW1, O00264, P28161, Q06787, Q9H444, P10599, Q9UJJ9, A6NK06, P21802, P42224, Q92692, P09493, P60174, P04085, Q8WUM4, Q9BY67, Q9HAV7, P27105, P03950, Q9HB71, Q8NF91, O00154, O75531, Q8NBZ7, P35520, P51114, O75096, P19623, P12270, P05067, P67936, P08697, P07602, Q6YP21, O43252, P15907, Q13257, P35916, Q9BQ50, Q9NQW7, Q15717, P11388, Q99623, O76061, P12081,…	2641	728	18913	1.51489	0.000147855	4.4808e-06	4.2551e-06
GOTERM_BP_DIRECT	GO:0045727~positive regulation of translation	31	1.13595	7.68394e-08	Q71RC2, Q92616, Q14103, P98179, P78344, Q06787, Q15717, P78527, P56537, Q8N442, P61586, P07996, Q6PKG0, P05455, O15371, P38919, O15031, P06748, P13639, O00571, Q8NE71, P14866, P51114, Q99613, Q9BWF3, P20749, P08670, P61254, P62701, P46777, P60228	2600	81	19357	2.84932	0.000507857	1.41107e-05	1.36518e-05
UP_SEQ_FEATURE	LIPID:S-geranylgeranyl cysteine	37	1.35581	7.85107e-08	Q9NRW1, P51148, P51149, P61020, Q9H0U4, P15153, P62491, P63000, Q15286, Q96AX2, P61006, P62834, P61225, P61026, P61224, P61586, P60953, P61106, Q9NP90, Q9UBI6, Q9UL25, Q8WUD1, P51153, Q92928, Q15907, P10301, P11234, Q9Y3L5, P11233, P57735, A6NIZ1, P08134, P63218, P60763, P20340, P62820, P61019	2653	111	20516	2.57771	0.000816963	2.72432e-05	2.6958e-05
GOTERM_MF_DIRECT	GO:0061608~nuclear import signal receptor activity	14	0.513008	8.83081e-08	Q14974, O00505, Q9UI26, O15131, P52294, O00629, O00410, O60518, Q9Y5L0, Q8TEX9, Q96P70, O60684, Q92973, P52292	2641	19	18913	5.27675	0.000178808	5.25953e-06	4.9946e-06
INTERPRO	IPR024936:Cyclophilin-type peptidyl-prolyl cis-trans isomerase	12	0.439722	9.00391e-08	Q9Y3C6, P23284, Q9Y536, A0A075B759, A0A075B767, P62937, P0DN37, P0DN26, A0A0B4J2A2, O43447, F5H284, Q08752	2664	14	19139	6.15798	0.000289884	1.1151e-05	1.08082e-05
UP_KW_BIOLOGICAL_PROCESS	KW-0346~Stress response	39	1.42909	9.93503e-08	Q14568, Q58FF3, Q92616, O95433, P0DMV8, P54652, P07900, P0DMV9, P55145, O95757, P98179, Q13217, Q9UHD1, O75582, P50454, O95197, P38646, Q92598, P48741, P61604, P25685, P03950, Q58FG1, Q9BS26, Q12931, P14625, P34931, Q9Y4L1, P34932, P11142, P17066, Q99497, Q58FF8, O14733, P04792, P08238, P10809, Q58FF7, Q58FF6	1597	112	11248	2.45254	1.70881e-05	2.13603e-06	1.82556e-06
GOTERM_MF_DIRECT	GO:0051015~actin filament binding	62	2.27189	1.02119e-07	Q14247, P12814, P35579, P35580, P35221, Q96AC1, P09493, O15511, P55196, P46940, A0A1B0GWK0, Q12792, Q14651, P29966, P47755, P47756, P26232, Q8NF91, Q9P1U1, Q9C0K3, Q14019, P20929, Q01082, P13796, P59998, P13797, O00159, P18206, Q5SNT2, P49006, P61158, P60981, P08133, Q16643, P06396, P67936, P06753, Q9Y281, P21333, Q12965, Q13813, O15144, O15145, O75369, Q8TAM6, Q9BR76, P15311, P61160, P23528, Q8W…	2641	223	18913	1.99103	0.000206769	5.90831e-06	5.61071e-06
UP_KW_DOMAIN	KW-0245~EGF-like domain	60	2.19861	1.09382e-07	Q14766, O14594, O00468, Q7Z7M0, Q6UY11, Q9HCN3, Q04756, Q9NYQ6, Q8N2S1, P98160, P07996, P98164, Q13444, Q13443, P35443, P10643, Q08431, O75096, Q9P0K1, Q9UBX5, Q9NS15, Q99435, Q4LDE5, P00736, P98095, Q8NDA2, Q9HCU4, Q5T1H1, Q8TDW7, Q9P273, P35555, Q12805, O43854, O75882, Q75N90, P35556, Q96RW7, P02748, Q14393, Q9UK23, Q14112, Q92832, P23142, P01130, Q14114, Q14517, O15232, P13611, A0M8Q6, O75077,…	1742	246	14500	2.03019	3.39083e-06	6.78167e-07	4.37527e-07
INTERPRO	IPR000558:Histone H2B	16	0.586295	1.11986e-07	A0A2R8Y619, Q99877, P57053, Q9UG63, Q93079, P62807, Q99880, Q5QNW6, P58876, O60814, Q8N257, Q99879	2664	25	19139	4.59796	0.00036053	1.31821e-05	1.27768e-05
UP_KW_BIOLOGICAL_PROCESS	KW-0180~Complement pathway	19	0.696226	1.12949e-07	Q07021, P01031, P15529, P10643, A0M8Q6, P0C0L5, P0C0L4, P08174, P00736, P02748, P06681, P20023, P05155, Q9NZP8, P05156, P00751, P01024, P10909, P04003	1597	34	11248	3.93591	1.94271e-05	2.15858e-06	1.84484e-06
GOTERM_BP_DIRECT	GO:0043161~proteasome-mediated ubiquitin-dependent protein catabolic process	57	2.08868	1.14432e-07	P54578, Q9UNN5, P51665, P62195, P49459, P62877, P62714, P55072, Q13200, P09936, O43242, P55036, O00231, O00232, Q99436, P61077, P48556, P49721, P49720, P60900, Q9ULT8, P28066, Q13619, Q9Y5K6, P35998, O00487, Q9BUZ4, P61086, P63146, P62333, P20618, Q7Z6Z7, P25789, P04062, P25788, Q16531, Q15366, P25787, P25786, Q15008, Q9BV68, P28074, P62191, Q9UNM6, P54727, P28072, P17980, Q99460, P35222, P54725,…	2600	206	19357	2.06002	0.000756224	2.04462e-05	1.97813e-05
INTERPRO	IPR000152:EGF-type aspartate/asparagine hydroxylation site	36	1.31916	1.14627e-07	Q5T1H1, Q14766, Q8TDW7, O14594, P35555, Q12805, O43854, Q75N90, P35556, Q7Z7M0, Q6UY11, Q96RW7, Q9NYQ6, Q8N2S1, Q14393, Q14112, Q92832, P98164, P23142, P01130, Q14114, Q14517, P13611, P13497, P14543, Q9UBX5, Q9NS15, Q99435, Q4LDE5, Q6V0I7, Q07954, O94813, P98095, Q8NDA2, Q9HCU4, P07225	2664	101	19139	2.56074	0.000369031	1.31821e-05	1.27768e-05
KEGG_PATHWAY	hsa04610:Complement and coagulation cascades	39	1.42909	1.22191e-07	P05546, P01042, P15529, P13987, P12259, P0C0L5, P0C0L4, P07093, P00747, P02748, P06681, P00488, P05154, P05155, P05156, P04003, P04004, P01031, P03951, P08603, Q96IY4, P03952, P10646, P10643, P08174, P00736, P00734, P01008, P02679, P20023, P00750, P02675, P00751, P01024, P08697, P00451, P01023, P10909, P07225	1593	86	8205	2.33576	4.20328e-05	2.2123e-06	1.80714e-06
GOTERM_CC_DIRECT	GO:0005635~nuclear envelope	54	1.97875	1.33002e-07	P80303, Q14203, Q9H444, O43633, Q9UNN5, Q9Y3I0, Q96AG4, P63165, P43034, P45973, P26378, O15173, P46060, Q14974, Q8NF91, O75531, Q8NE71, O75694, Q14739, P18850, P37198, P12270, Q5SNT2, Q07812, P27797, Q9UMR2, P78406, Q96P70, O95373, Q03252, P42167, P15153, Q8NFH3, Q8NFH4, Q13185, P02545, Q92832, P09874, P49792, Q9UI26, P62826, P53990, O14980, O00299, Q8N1F7, Q9Y5L0, P55735, P63279, P20700, Q92621,…	2667	198	20587	2.10523	0.000155733	2.78116e-06	2.3584e-06
GOTERM_BP_DIRECT	GO:0036388~pre-replicative complex assembly	15	0.549652	1.48363e-07	P28066, P28062, P28074, P28072, P28070, Q99436, O14818, P20618, P25789, P25788, P49721, P49720, P60900, P25787, P25786	2600	23	19357	4.85543	0.000980349	2.58113e-05	2.49719e-05
GOTERM_CC_DIRECT	GO:0005844~polysome	19	0.696226	1.50288e-07	Q92616, P23396, P13639, Q96L21, Q06787, Q00341, P51114, Q08211, P35580, Q04637, P08670, P62701, Q9Y295, P05198, P61758, P60900, P62753, P27797, P25786	2667	37	20587	3.96389	0.000175972	3.0875e-06	2.61818e-06
GOTERM_BP_DIRECT	GO:0030199~collagen fibril organization	29	1.06266	1.70213e-07	P02452, Q9UKP4, P28300, Q07092, P51884, P50454, Q9Y4K0, O60568, Q8NBJ5, Q04656, P08123, Q14031, P39060, Q16394, Q05707, P07355, P02461, O15072, Q92626, P20908, P13497, Q96HF1, Q96AY3, P24347, P02458, P08572, P49747, P08697, O75718	2600	75	19357	2.87873	0.00112465	2.88533e-05	2.79149e-05
SMART	SM00427:H2B	16	0.586295	1.72926e-07	A0A2R8Y619, Q99877, P57053, Q9UG63, Q93079, P62807, Q99880, Q5QNW6, P58876, O60814, Q8N257, Q99879	1494	25	10374	4.44402	9.49318e-05	1.1867e-05	1.08943e-05
GOTERM_CC_DIRECT	GO:0042571~immunoglobulin complex, circulating	32	1.17259	1.85176e-07	P01780, A0A0B4J1Y9, A0A0C4DH41, P01859, P01857, P01834, P01876, A0A0B4J1V0, A0A0J9YXX1, A0A0B4J1V1, B9A064, A0A0B4J1X5, P0CF74, A0A0G2JMI3, A0A0J9YX35, P0DOY2, A0M8Q6, P0DOY3, A0A0C4DH30, P01825, A0A0C4DH35, P01824, P01766, P06331, P0DP06, P01764, A0A0C4DH38, P0DP07, P01763, P0DP08, P01861, P01860	2667	91	20587	2.71443	0.000216817	3.73863e-06	3.17034e-06
KEGG_PATHWAY	hsa04142:Lysosome	52	1.90546	1.89305e-07	Q13510, O75503, Q10567, O00462, P50897, Q9UJJ9, P13473, Q99523, P17900, P38571, P09496, P09497, P08962, P06865, P61916, P07711, Q13488, Q9BTY2, Q15904, Q9UBX1, O00754, O00115, P16278, Q99519, P07686, P09668, Q8NCC3, P07602, P10619, P17405, P10253, P06280, Q00610, P04062, Q9UJY5, Q9BXS5, P04066, Q9UK23, P53675, P11717, P07339, P07858, P34059, P11279, P54802, O60911, O43747, P53634, O14617, O14773,…	1593	132	8205	2.02905	6.51189e-05	3.25605e-06	2.65974e-06
GOTERM_MF_DIRECT	GO:0000287~magnesium ion binding	63	2.30854	1.99934e-07	P06733, O15162, P33316, Q9NSD9, P09923, O95394, O75340, O75582, P50213, P30520, P15531, A1L0T0, Q9H2U2, A6NDG6, Q9H2U1, P21964, Q96DE0, P36871, P60891, Q15181, Q9H1B5, P22694, Q15382, P48163, Q9UBT2, O60256, Q9NRH2, P20648, Q9Y285, Q8NBI6, P13929, P00492, O00408, P14618, Q9Y5S2, Q9BQ50, P36405, P15104, P11388, O00764, Q9NTI2, P78330, P11908, P48506, P29401, P30613, P62826, O95747, O75874, Q9P241,…	2641	232	18913	1.94466	0.000404785	1.12463e-05	1.06798e-05
GOTERM_BP_DIRECT	GO:2000767~positive regulation of cytoplasmic translation	12	0.439722	2.03187e-07	Q9H074, Q14103, Q9NZI8, Q9H2U1, P14618, P67809, O75534, P11940, O60506, P62633, Q00839, Q08211	2600	15	19357	5.956	0.00134237	3.35817e-05	3.24896e-05
GOTERM_CC_DIRECT	GO:0014069~postsynaptic density	65	2.38182	2.08866e-07	O95754, P23396, O94985, O14672, P07948, P62917, Q06787, P18124, O95197, P39019, P40123, P62277, Q6ZSG2, P30050, Q9BY67, Q15382, Q96QK1, Q9C0C4, P25685, P47756, O43166, P51991, O94910, P55795, P19022, Q01082, P51114, O75096, O75061, Q08629, P63173, P62888, Q17R89, Q16643, Q13177, P05023, P60228, P05388, P46459, Q8N2Q7, Q14103, P52294, O00560, Q9NZU0, Q99623, Q01469, Q02878, O60941, P61160, P50914,…	2667	260	20587	1.92979	0.000244552	4.14546e-06	3.51532e-06
UP_SEQ_FEATURE	ACT_SITE:Proton donor	61	2.23525	2.25227e-07	P06733, Q9UH17, P55265, O00462, P30520, O95154, A6NDG6, P15374, P34096, P62714, P06865, P06744, P48163, P03950, P09936, Q14697, O43488, P52209, Q9UKM7, Q8TE99, Q9NQR4, Q86X76, P16278, P67775, P22102, P09543, P33908, P42892, P07686, Q9BZP6, P13929, O43175, O00408, O75844, Q9Y5K5, Q5TFE4, Q8NHP1, P49959, Q8TCD5, P06280, P07099, Q9UBQ7, P04062, P60510, P00367, P78330, P62136, P29401, Q9BV20, P56545,…	2653	239	20516	1.97373	0.00234186	7.56325e-05	7.48406e-05
GOTERM_MF_DIRECT	GO:0044877~macromolecular complex binding	86	3.15134	2.30941e-07	P31930, P29973, P23396, P50570, O00186, P0C1Z6, P14314, P62993, P07196, P02649, P63000, Q9UK41, P62834, Q16795, P01116, P61224, P09496, P62879, Q99729, P62873, P55072, P45973, Q15102, Q15223, Q00839, O14745, P01111, P07437, Q9HAV0, Q7Z412, P14923, Q01082, Q99598, P63010, Q15393, Q14980, P46459, P05787, P27695, Q12965, P49763, P12956, Q9UN37, P49321, Q9Y5S2, Q8WVM8, P35555, O00560, Q13617, Q9Y5K6,…	2641	354	18913	1.73975	0.000467547	1.26394e-05	1.20027e-05
INTERPRO	IPR001353:Proteasome, subunit alpha/beta	15	0.549652	2.33486e-07	P28066, P28062, P28074, P28072, P28070, Q99436, O14818, P20618, P25789, P25788, P49721, P49720, P60900, P25787, P25786	2664	23	19139	4.68542	0.000751543	2.5925e-05	2.51279e-05
GOTERM_CC_DIRECT	GO:0005911~cell-cell junction	52	1.90546	2.47389e-07	Q9Y624, Q14126, Q96B97, P12814, Q9UNF0, Q08881, Q9Y4G8, P62993, P35221, Q92692, Q9NPG4, P55196, P61224, Q15262, P46940, Q9BY67, Q12792, Q14574, P22455, P78536, P60709, Q92729, P19022, P14923, P10721, P18206, Q02487, P41240, O60330, Q8N0Z9, P61158, Q13177, P05067, P21333, Q99439, P05787, P25391, Q9Y5S2, Q9Y5K6, Q9NZU0, P63261, P60953, Q14517, Q9BX67, Q9Y696, Q16658, Q9H8V3, Q13308, P35222, O60716,…	2667	191	20587	2.10155	0.00028965	4.8282e-06	4.09428e-06
KEGG_PATHWAY	hsa05010:Alzheimer disease	116	4.25064	2.53061e-07	O75947, P30405, O14672, Q9ULF5, Q9UDW1, P0DPH7, P13073, P0DPH8, P62195, Q9BVA1, P49810, Q9ULW2, P22695, P01116, P01112, P01111, P20674, Q13885, P78536, P55036, P48047, Q9Y277, P04406, P27482, P55957, Q9BUF5, P48556, P60900, P05067, P49768, O75489, P12236, P33176, P35998, P12235, Q9H4B7, P25705, Q00535, P31040, P25789, P25788, Q15043, P03891, P25787, P25786, Q9BQE3, Q6PEY2, P99999, Q9UNM6, Q99460,…	1593	384	8205	1.55593	8.70494e-05	4.14539e-06	3.3862e-06
GOTERM_CC_DIRECT	GO:0034709~methylosome	11	0.403078	2.57164e-07	P54105, Q99873, P62316, P62306, P62318, P84090, P62308, O14744, Q9BQA1, P62314, P62304	2667	13	20587	6.5316	0.000301094	4.9367e-06	4.18629e-06
UP_SEQ_FEATURE	CROSSLNK:Glycyl lysine isopeptide (Lys-Gly) (interchain with G-Cter in ubiquitin)	65	2.38182	2.62681e-07	O95831, P23396, P15927, P23193, P67809, P63092, Q01650, P51665, Q12905, Q12906, P15531, Q03989, P61221, Q9BVA1, Q9NUQ9, P63000, P46783, P01116, P61026, P01112, P01111, P07437, Q13885, P04844, Q9Y277, O43684, P35244, P18850, P16104, Q99873, P05067, P60866, P27635, P21333, P27694, Q15836, P45880, Q13619, Q9BUZ4, Q01105, P02788, P62979, Q13541, P25786, O14602, Q13347, Q13620, P29323, Q16777, P51571,…	2653	262	20516	1.91853	0.00273078	8.54535e-05	8.45587e-05
SMART	SM00282:LamG	21	0.769513	2.7489e-07	Q5T1H1, P24043, Q8TDW7, Q16787, Q14517, P25391, O15230, P20908, O00468, Q99435, Q6V0I7, Q6UVK1, Q9NYQ6, O94813, Q14393, P98160, Q16363, Q92832, Q9HCU4, P07225, P04278	1494	42	10374	3.47189	0.000150903	1.67683e-05	1.53938e-05
GOTERM_BP_DIRECT	GO:0010951~negative regulation of endopeptidase activity	24	0.879443	2.86701e-07	P01033, P29622, P04004, Q9UGM5, P05546, P01042, Q9UHG2, P04406, Q9BQ16, Q86U17, P35625, P50454, P36955, P16035, P07093, Q08629, Q99574, P01008, P02765, P05154, P05155, P08697, P01023, P05543	2600	56	19357	3.19071	0.00189358	4.62287e-05	4.47253e-05
GOTERM_BP_DIRECT	GO:0006418~tRNA aminoacylation for protein translation	15	0.549652	3.11911e-07	P54577, P26640, P54136, P07814, P23381, O43776, Q9P2J5, P41252, P12081, P41250, P47897, P49588, Q9NSE4, P56192, Q15046	2600	24	19357	4.65313	0.00205992	4.87551e-05	4.71695e-05
GOTERM_BP_DIRECT	GO:0050871~positive regulation of B cell activation	34	1.24588	3.17118e-07	P01780, A0A0B4J1Y9, Q96B97, A0A0C4DH41, P01859, P60033, P01857, P01834, P01876, A0A0B4J1V0, A0A0J9YXX1, A0A0B4J1V1, B9A064, A0A0B4J1X5, P0CF74, A0A0G2JMI3, A0A0J9YX35, P0DOY2, A0M8Q6, P0DOY3, A0A0C4DH30, P01825, A0A0C4DH35, P01824, P01766, P06331, P0DP06, P01764, A0A0C4DH38, P0DP07, P01763, P0DP08, P01861, P01860	2600	99	19357	2.55687	0.00209427	4.87551e-05	4.71695e-05
GOTERM_BP_DIRECT	GO:1902036~regulation of hematopoietic stem cell differentiation	18	0.659582	3.40707e-07	P28066, P28062, P28074, P28072, P78527, Q96PZ0, P28070, Q99436, O14818, P20618, Q00534, P25789, P25788, P49721, P49720, P60900, P25787, P25786	2600	34	19357	3.94147	0.00224988	5.11912e-05	4.95264e-05
UP_KW_BIOLOGICAL_PROCESS	KW-0324~Glycolysis	19	0.696226	3.502e-07	P06744, P06733, P13929, P07205, P30613, P14618, P04406, Q9BRR6, P19367, P15259, P18669, P17858, P00558, Q8N0Y7, P05062, P60174, P09972, P04075, Q01813	1597	36	11248	3.71725	6.02326e-05	6.02344e-06	5.14794e-06
GOTERM_BP_DIRECT	GO:0098761~cellular response to interleukin-7	11	0.403078	3.63687e-07	P46109, O14908, P31948, P67809, P31939, P51858, P54727, P30101, P10809, P07237, P06576	2600	13	19357	6.29962	0.00240145	5.34297e-05	5.1692e-05
INTERPRO	IPR009000:Translation elongation/initiation factor/Ribosomal, beta-barrel	17	0.622939	3.93814e-07	Q15029, P13639, P49411, P46199, Q5VTE0, P18077, Q5JTZ9, P41091, O60841, Q05639, Q2VIR3, Q8IYD1, P68104, P39023, P15170, Q8N442, P49588	2664	30	19139	4.07111	0.00126728	4.22694e-05	4.09698e-05
KEGG_PATHWAY	hsa00270:Cysteine and methionine metabolism	27	0.989373	3.99152e-07	Q6YP21, Q9NZL9, Q6ZMR3, O43175, Q9BV57, P40926, P40925, P31153, Q96GX9, P48507, P00505, P23526, P07195, P32929, P48506, P25325, P26358, Q13126, Q9BV20, Q16878, P35520, P52788, Q9Y617, P19623, Q00266, P00338	1593	51	8205	2.72682	0.000137299	6.24128e-06	5.09826e-06
INTERPRO	IPR004001:Actin, conserved site	13	0.476365	4.21605e-07	Q562R1, A5A3E0, Q9BYX7, P60709, O96019, P68133, P68032, Q6S8J3, P61163, P63267, P42025, P63261, P62736	2664	18	19139	5.18867	0.00135665	4.37925e-05	4.24461e-05
KEGG_PATHWAY	hsa05132:Salmonella infection	82	3.00476	4.22029e-07	Q14204, Q14203, O00505, P23396, P07900, P28482, P50570, O00629, P10599, P63172, O43237, P51148, P51149, P61020, P63167, P42025, Q9Y6G9, P0DPH7, P0DPH8, Q9BVA1, P63000, O15511, P63208, P61586, P07355, Q13561, P01112, P07437, O75935, Q13885, P60709, Q9P1U1, P04406, Q9C0K3, Q13409, Q96F07, P59998, P19105, Q9BUF5, Q9H270, Q07812, P61158, O14950, P21333, O15144, O15145, P52294, O75369, P33176, P61163,…	1593	249	8205	1.6962	0.000145168	6.31209e-06	5.1561e-06
UP_KW_LIGAND	KW-0464~Manganese	64	2.34518	4.38143e-07	Q8N428, Q9H488, Q3LXA3, Q9Y3I0, Q5SGD2, P50213, O75063, O60568, Q93063, P27708, Q96DE0, Q8NCL4, Q9H1B5, P28838, P15291, P62714, O15355, Q16394, Q9Y2L1, Q86SR1, Q9H993, Q9NY97, P67775, P41240, Q86SF2, P22102, Q9H0C8, Q8NBI6, P46977, Q9Y644, Q9UK59, Q10469, O60909, O94766, Q9NQW7, Q8WZA1, Q8NES3, Q8IXK2, Q8N4A0, P15104, O00764, P16442, P49959, P60510, Q9UBQ6, P62136, Q10472, Q10471, P26572, P30613,…	1044	225	6850	1.86633	2.14688e-05	5.36725e-06	4.81957e-06
SMART	SM00268:ACTIN	18	0.659582	5.24671e-07	Q562R1, A5A3E0, Q9BYX7, P60709, Q9P1U1, Q9C0K3, O96019, P68133, P68032, Q6S8J3, Q9Y614, P61163, P63267, P42025, P61160, P63261, P61158, P62736	1494	33	10374	3.78751	0.000288003	2.88044e-05	2.64434e-05
INTERPRO	IPR001806:Small GTPase superfamily	44	1.61231	5.40313e-07	Q9NRW1, P51148, P51149, P61020, Q9H0U4, P15153, P62491, P63000, Q15286, Q96AX2, P61006, P62834, P61225, P01116, P61026, P61224, P61586, Q15382, P01112, P60953, P01111, P61106, Q9NP90, Q9UL25, Q9BW83, Q8WUD1, P62826, P51153, Q92928, Q15907, P62070, P10301, P11234, Q9Y3L5, P11233, P57735, A6NIZ1, P62745, P08134, P60763, P20340, P17081, P62820, P61019	2664	144	19139	2.19521	0.0017383	5.4369e-05	5.26974e-05
GOTERM_CC_DIRECT	GO:0030496~midbody	50	1.83217	5.48137e-07	Q15019, Q9Y266, P50570, Q9H444, O43633, Q96CT7, Q9P258, P35580, P63244, P28838, P46940, P61586, P07355, Q00839, Q9H0H5, O75935, Q15424, Q53EZ4, P11021, P04899, Q9UN37, Q02241, Q8WV92, P84090, Q9UQN3, P36405, P35241, Q9H9H4, P61006, Q9Y371, P60953, Q9UPY8, P62826, P53990, Q9Y696, P14625, Q9H8V3, P36873, O75351, Q9NZZ3, O60716, P11234, Q16181, P20749, P31150, Q7LBR1, P06493, P08754, Q14166, Q9HD42	2667	185	20587	2.08626	0.000641663	1.03527e-05	8.77904e-06
KEGG_PATHWAY	hsa05100:Bacterial invasion of epithelial cells	35	1.28252	5.72295e-07	Q15019, Q14247, O15144, O15145, P50570, P12830, Q9Y5K6, P46109, P61160, P63261, P08581, P35221, P63000, Q00610, O15511, P09496, P61586, P09497, P60953, P46108, P26232, P53675, Q9NVA2, P05556, Q92529, Q92747, Q9P1U1, P60709, Q9C0K3, P35222, P59998, P18206, Q14185, P61158, P02751	1593	77	8205	2.34121	0.00019685	8.20289e-06	6.70062e-06
GOTERM_BP_DIRECT	GO:0001731~formation of translation preinitiation complex	10	0.366435	5.9626e-07	O43583, Q9ULC4, Q2VIR3, P23588, Q7Z478, P55010, P20042, P41091, A0A3B3IRV3, Q15056	2600	11	19357	6.76818	0.00393412	8.03396e-05	7.77268e-05
GOTERM_BP_DIRECT	GO:0075522~IRES-dependent viral translational initiation	10	0.366435	5.9626e-07	O15371, O43583, P55884, Q9ULC4, O75534, Q14152, P26599, Q15366, O00303, P05455	2600	11	19357	6.76818	0.00393412	8.03396e-05	7.77268e-05
GOTERM_BP_DIRECT	GO:0070934~CRD-mediated mRNA stabilization	10	0.366435	5.9626e-07	Q9H074, O00425, Q14103, Q9NZI8, P67809, O75534, P11940, O60506, Q00839, Q08211	2600	11	19357	6.76818	0.00393412	8.03396e-05	7.77268e-05
GOTERM_BP_DIRECT	GO:0034605~cellular response to heat	22	0.806156	5.99845e-07	Q14568, Q58FG1, P0DMV8, P07900, Q92769, P0DMV9, P07948, O75340, P17612, Q9H2U1, P17066, P12270, P63165, Q58FF8, P05198, P55072, P25685, P62258, P08238, P07996, Q58FF7, Q58FF6	2600	50	19357	3.2758	0.00395773	8.03396e-05	7.77268e-05
INTERPRO	IPR011989:Armadillo-like helical	65	2.38182	6.04694e-07	Q9BZZ5, Q92616, O00505, O43592, Q13835, Q9UBB4, Q5VYK3, O00629, Q10567, Q14008, O60763, O60684, Q92973, Q15021, Q9BQG0, Q13200, Q14974, Q9HAV4, Q9BTY7, Q9Y678, Q9P260, O15131, O75533, P14923, P53618, P30153, Q86VP6, Q86Y56, P63010, Q9UIA9, P52292, Q9NZL4, Q15397, Q9ULT8, Q96JX3, P52294, Q7Z4Q2, Q9BPX3, P78527, Q9H583, Q96P70, O95373, Q9NPQ8, Q9H3U1, Q7Z6Z7, Q9C0E2, O94973, Q96C45, Q9UI26, Q9Y376,…	2664	250	19139	1.86792	0.00194522	5.90035e-05	5.71894e-05
GOTERM_BP_DIRECT	GO:0006986~response to unfolded protein	24	0.879443	6.07621e-07	P31689, P0DMV8, P54652, P07900, P55145, O95757, Q9BS26, Q13217, P35443, P34931, P50454, P34932, P11142, P17066, Q92598, Q9NRD1, P61604, P04792, P25685, P08238, P10809, P07996, P49747, O14657	2600	58	19357	3.08069	0.00400892	8.03396e-05	7.77268e-05
GOTERM_BP_DIRECT	GO:0002479~antigen processing and presentation of exogenous peptide antigen via MHC class I, TAP-dependent	15	0.549652	6.2103e-07	P28066, P28062, P28074, P28072, P28070, Q99436, O14818, P20618, P25789, P25788, P49721, P49720, P60900, P25787, P25786	2600	25	19357	4.467	0.00409721	8.05025e-05	7.78844e-05
GOTERM_CC_DIRECT	GO:0008540~proteasome regulatory particle, base subcomplex	9	0.329791	6.24369e-07	P62333, P55036, P62195, P62191, P17980, Q99460, P35998, P43686, Q13200	2667	9	20587	7.71916	0.000730869	1.16053e-05	9.84124e-06
GOTERM_BP_DIRECT	GO:0006911~phagocytosis, engulfment	37	1.35581	6.86452e-07	P01780, A0A0B4J1Y9, P35579, A0A0C4DH41, P01859, P01857, P01834, P01876, P60953, A0A0B4J1V0, A0A0J9YXX1, A0A0B4J1V1, B9A064, A0A0B4J1X5, P0CF74, A0A0G2JMI3, A0A0J9YX35, P0DOY2, A0M8Q6, P0DOY3, Q08431, A0A0C4DH30, P01825, A0A0C4DH35, P01824, Q14185, P01766, P06331, P0DP06, P01764, A0A0C4DH38, P0DP07, P06396, P01763, P0DP08, P01861, P01860	2600	116	19357	2.3747	0.00452785	8.72718e-05	8.44336e-05
GOTERM_BP_DIRECT	GO:0050919~negative chemotaxis	19	0.696226	7.05445e-07	O95754, O15041, O95025, O75326, P52803, Q9H3T2, Q9NS98, Q9NZU0, Q99985, P02647, P04085, O60462, O94813, P61586, Q9C0C4, Q14563, Q9H2E6, Q13275, Q15375	2600	39	19357	3.62705	0.00465284	8.79943e-05	8.51325e-05
GOTERM_BP_DIRECT	GO:0007017~microtubule-based process	17	0.622939	7.57318e-07	Q9BYV2, O75935, P07437, Q13885, Q9BUF5, P63167, P0DPH7, P0DPH8, Q96FJ2, P68366, Q9BVA1, Q71U36, P04350, P43034, P61758, Q13561, Q9BQE3	2600	32	19357	3.95516	0.00499412	9.27153e-05	8.97001e-05
GOTERM_BP_DIRECT	GO:1900152~negative regulation of nuclear-transcribed mRNA catabolic process, deadenylation-dependent decay	9	0.329791	8.29649e-07	Q9H074, Q14103, Q9NZI8, P67809, O75534, P11940, O60506, Q00839, Q08211	2600	9	19357	7.445	0.0054698	9.97238e-05	9.64806e-05
GOTERM_MF_DIRECT	GO:0003697~single-stranded DNA binding	37	1.35581	8.69157e-07	P09429, P26583, Q9H1E3, Q14566, P27694, P15927, P67809, P33992, P33993, P33991, P52434, Q04837, Q9H2U1, P42704, P25205, P07992, P09651, Q15366, P62633, P49736, Q15365, Q00839, O95347, P36776, P54727, P35244, P54725, P53999, Q08211, O14979, P62487, Q99598, Q9NTJ3, P09884, Q15631, P43246, P10809	2641	113	18913	2.34485	0.0017585	4.5722e-05	4.3419e-05
GOTERM_MF_DIRECT	GO:0005509~calcium ion binding	153	5.60645	8.80573e-07	Q9UHN6, P04632, O94985, P12814, O43556, Q9Y4K0, P14314, Q7Z7M0, Q6UY11, Q9Y5E4, Q8N2S1, Q9UJS0, Q56UQ5, P46940, P05452, P98160, Q14574, P07355, Q9H4D0, O14669, P07996, P48163, Q12797, P98164, P27482, Q9UKM7, P19105, O75096, Q9NS15, O60330, P33908, P06396, O14950, P67936, Q9HAU6, Q5T1H1, Q12841, Q13813, P30626, P13693, P19827, Q8N6Y1, O94923, Q14112, Q8WZ42, Q92832, P29401, P01130, P23142, Q14114,…	2641	751	18913	1.45896	0.00178157	4.5722e-05	4.3419e-05
UP_SEQ_FEATURE	DOMAIN:EGF-like 6; calcium-binding	14	0.513008	8.82198e-07	Q14766, P23142, Q12805, Q75N90, Q6UY11, Q96RW7, Q9UBX5, Q9NS15, Q99435, Q4LDE5, Q8N2S1, Q9NYQ6, P98095, Q9HCU4	2653	23	20516	4.70712	0.00914165	0.000278293	0.00027538
GOTERM_BP_DIRECT	GO:0098869~cellular oxidant detoxification	28	1.02602	8.89763e-07	P00390, Q9Y2Q3, P28161, P30041, P10599, P30044, P30048, Q9BRA2, P02649, P68871, P02768, Q13162, P02008, P09211, P22352, P69905, O95445, P02760, Q92626, P02042, Q6DKJ4, P59796, P78417, O60613, P00738, Q99497, Q16881	2600	76	19357	2.74289	0.00586496	0.00010504	0.000101624
GOTERM_CC_DIRECT	GO:0015629~actin cytoskeleton	63	2.30854	8.99381e-07	Q15019, O95631, Q15417, P35579, P35221, P09493, P17948, O15511, P46940, Q12792, P29966, P47755, P46108, O14745, P47756, Q5T3F8, O43166, P26232, P07910, P03950, P78536, P60709, P20929, P14923, P13796, Q05682, O00159, P61158, P60981, Q16643, P06396, P06753, Q9Y281, P21333, Q9NVD7, Q12965, O15144, O15145, O75369, P12830, Q9Y5K6, Q12802, P15311, P61160, P23528, O75607, Q92747, P29320, Q8TBZ6, Q9Y696,…	2667	259	20587	1.87763	0.00105262	1.64559e-05	1.39545e-05
INTERPRO	IPR004000:Actin-related protein	18	0.659582	9.68445e-07	Q562R1, A5A3E0, Q9BYX7, P60709, Q9P1U1, Q9C0K3, O96019, P68133, P68032, Q6S8J3, Q9Y614, P61163, P63267, P42025, P61160, P63261, P61158, P62736	2664	35	19139	3.69479	0.00311354	9.17174e-05	8.88975e-05
UP_SEQ_FEATURE	DOMAIN:tr-type G	13	0.476365	9.77896e-07	Q15029, P13639, P49411, P46199, Q5VTE0, P41091, O60841, Q05639, Q2VIR3, Q8IYD1, P68104, P15170, Q8N442	2653	20	20516	5.02654	0.0101283	0.000299409	0.000296274
GOTERM_CC_DIRECT	GO:0071011~precatalytic spliceosome	13	0.476365	9.9753e-07	Q13435, Q7RTV0, O95777, Q9Y333, Q2TAY7, P55769, A8MWD9, P62310, P62316, P62318, P62308, P62314, P62304	2667	20	20587	5.01745	0.00116743	1.79709e-05	1.52392e-05
GOTERM_BP_DIRECT	GO:0030335~positive regulation of cell migration	65	2.38182	9.99362e-07	O95754, O15041, P02452, P07942, P09603, Q15654, O14672, P07948, O00622, P63244, Q96AC1, P15692, P17948, P04085, P61586, Q9C0C4, P07996, P01112, Q14451, P28799, Q96HY6, P78536, P05019, Q13443, Q09328, P10721, O75131, Q9NS98, O00159, P11021, P01308, P08134, P08253, P09668, O75326, P04899, P35916, O00560, Q12846, P32246, P48509, Q99985, P63261, P35241, Q75N03, P01137, Q9NRA1, P21741, P60953, P05556,…	2600	262	19357	1.84704	0.00658501	0.000115908	0.000112139
GOTERM_MF_DIRECT	GO:0003823~antigen binding	43	1.57567	1.05007e-06	P01780, A0A0B4J1Y9, P16442, P01619, A0A0C4DH41, P01859, P01857, P01834, P01876, P01699, P01137, A0A0B4J1V0, A0A0J9YXX1, A0A0B4J1V1, B9A064, A0A0B4J1X5, P0CF74, A0A0G2JMI3, A0A0J9YX35, P0DOY2, A0M8Q6, P0DOY3, P01709, P01706, A0A0C4DH30, O14817, P01825, A0A0C4DH35, P01703, P01824, P01700, P01766, P01721, P06331, P0DP06, P01764, A0A0C4DH38, P0DP07, P01763, P0DP08, P01861, P01860, P06312	2641	142	18913	2.16856	0.00212414	5.31598e-05	5.04822e-05
GOTERM_CC_DIRECT	GO:0046540~U4/U6 x U5 tri-snRNP complex	20	0.732869	1.07167e-06	Q15029, Q53GS9, Q9Y4Y9, O75643, O95777, Q9Y333, O43447, P55769, Q96DI7, P62310, P62316, Q6P2Q9, P62306, P09012, P62318, P62308, Q9UK45, P83876, P62314, P62304	2667	45	20587	3.43074	0.00125414	1.90141e-05	1.61238e-05
UP_KW_DOMAIN	KW-0424~Laminin EGF-like domain	16	0.586295	1.12154e-06	P24043, P07942, P55268, O95631, Q16787, P25391, O15230, Q9Y6N6, O75882, O00468, P11047, Q7Z7M0, Q9NYQ6, P98160, Q16363, Q9HCU4	1742	32	14500	4.16188	3.47672e-05	5.79464e-06	3.73848e-06
GOTERM_BP_DIRECT	GO:0006397~mRNA processing	57	2.08868	1.17405e-06	Q13435, Q16629, O95758, Q53GS9, P67809, P55265, Q96E39, Q06787, Q96PZ0, Q01130, P62310, P62316, Q16630, Q92499, P09651, P26378, P62314, Q9H0D6, Q13242, Q12874, Q07021, Q15029, Q01081, Q12996, P31483, O43809, Q9BWF3, P22626, P11142, Q9UKA9, Q9UHX1, Q9BXP5, Q9UKV3, Q6P2Q9, Q15233, Q8WVV9, Q86U42, O95218, Q9Y4Y9, Q5JVS0, Q86U06, Q9Y5S9, Q8N163, P49756, P26599, P23246, Q13148, O43143, Q5BKZ1, P14866,…	2600	220	19357	1.92893	0.00773158	0.000133821	0.000129469
GOTERM_BP_DIRECT	GO:0006364~rRNA processing	40	1.46574	1.20442e-06	Q92979, P22087, P62081, P18124, Q9H583, O00567, P39019, Q9UKD2, Q9Y3A5, P50914, P42285, Q9Y2X3, P62857, P62913, P62851, P62753, O75607, Q9H0D6, Q9UQ80, P38919, Q9Y237, Q9Y2L1, Q13868, P08708, Q13206, P18077, Q9NR30, Q8TDN6, Q8TEX9, O60832, P42677, P61254, P61353, Q9NX58, Q92841, P42771, P62847, P46777, P62841, P62249	2600	133	19357	2.2391	0.00793083	0.000134957	0.000130568
KEGG_PATHWAY	hsa05022:Pathways of neurodegeneration - multiple diseases	135	4.94687	1.24765e-06	O75947, Q14203, P30405, Q9UDW1, P0DPH7, P13073, P0DPH8, P62195, P07196, Q9BVA1, P49810, P07197, Q9ULW2, P22695, P01116, P01112, P01111, P20674, O75935, Q13885, P09936, P55036, P48047, Q9Y277, P27482, P55957, Q9P225, Q9BUF5, P48556, P60900, P05067, P49768, Q9GZQ8, P35637, O75489, P12236, P33176, P35998, P12235, P61163, Q9H4B7, P25705, Q00535, P31040, P25789, P25788, Q9P2D7, P22314, P03891, P25787,…	1593	476	8205	1.4608	0.000429098	1.71676e-05	1.40235e-05
GOTERM_BP_DIRECT	GO:0016477~cell migration	67	2.45511	1.32679e-06	P07942, P55268, Q16787, P18085, Q96B97, Q08722, Q9BYC5, Q9Y625, P11047, Q04912, P46109, P35221, P17948, P63000, O15511, Q15262, P46940, P61586, P07996, P46108, P08962, P22455, P04004, P26232, P03950, Q13443, P14923, P13796, P35052, P08134, Q14185, P08253, P17081, Q9Y5S2, O75487, Q8N807, Q9Y5K6, O75882, O43776, Q9BR76, P13489, Q99623, P48509, Q9Y2A7, P08581, P01137, P60953, P24592, P05556, Q14517,…	2600	275	19357	1.81387	0.00873305	0.000141576	0.000136972
GOTERM_BP_DIRECT	GO:0006910~phagocytosis, recognition	33	1.20923	1.32775e-06	P01780, A0A0B4J1Y9, A0A0C4DH41, P01859, P01857, P01834, P01876, A0A0B4J1V0, A0A0J9YXX1, A0A0B4J1V1, B9A064, A0A0B4J1X5, P0CF74, A0A0G2JMI3, A0A0J9YX35, P0DOY2, A0M8Q6, P0DOY3, Q08431, A0A0C4DH30, P01825, A0A0C4DH35, P01824, P01766, P06331, P0DP06, P01764, A0A0C4DH38, P0DP07, P01763, P0DP08, P01861, P01860	2600	100	19357	2.45685	0.00873932	0.000141576	0.000136972
GOTERM_BP_DIRECT	GO:0046718~viral entry into host cell	33	1.20923	1.32775e-06	O15162, Q9Y624, O00505, P0DMV8, P0DMV9, Q15758, P15529, P14735, Q8WTV0, P63172, P17405, P52799, P35613, P13591, P60033, P15151, Q92692, O14786, Q14393, P02786, P08865, Q15223, P05556, P07711, P01130, P07858, Q14118, P11279, P08174, P35232, P08195, P06493, P20023	2600	100	19357	2.45685	0.00873932	0.000141576	0.000136972
GOTERM_BP_DIRECT	GO:0006414~translational elongation	13	0.476365	1.479e-06	Q6IS14, P26641, Q9GZV4, P13639, P49411, Q5VTE0, P29692, Q05639, P68104, P63241, P24534, P05386, P43897	2600	20	19357	4.83925	0.00973005	0.000155201	0.000150154
INTERPRO	IPR004161:Translation elongation factor EFTu/EF1A, domain 2	11	0.403078	1.56657e-06	Q15029, O60841, Q05639, P13639, P49411, Q2VIR3, P68104, Q5VTE0, P15170, Q8N442, P41091	2664	14	19139	5.64481	0.00503167	0.000144125	0.000139693
KEGG_PATHWAY	hsa04510:Focal adhesion	68	2.49176	1.61484e-06	P02452, P24043, P07942, P55268, Q16787, P28482, P12814, P11047, P46109, P62993, P15692, P17948, P63000, P08123, P62834, P04085, P61224, P61586, P07996, P01112, P46108, P04004, Q92529, P05019, P12109, P60709, P35443, P19105, P18206, P12110, P49767, Q14185, P08572, O14950, Q13177, P02751, Q16363, P21333, Q9NVD7, P49763, P25391, O75369, P35916, P12111, P08581, P63261, P15153, Q14031, Q9NRA1, P62136,…	1593	201	8205	1.74251	0.000555351	2.13656e-05	1.74527e-05
UP_SEQ_FEATURE	REPEAT:HEAT 10	14	0.513008	1.69636e-06	Q14974, Q92616, Q9UI26, Q5VYK3, O14980, O75533, Q14008, P30153, Q86VP6, Q9BPX3, Q86Y56, O00410, O14617, Q92973	2653	24	20516	4.51099	0.0175042	0.000504547	0.000499264
UP_SEQ_FEATURE	DOMAIN:Laminin EGF-like	13	0.476365	2.01232e-06	P24043, P07942, O95631, Q16787, Q9Y6N6, O75882, O00468, P11047, Q7Z7M0, Q9NYQ6, P98160, Q16363, Q9HCU4	2653	21	20516	4.78718	0.0207304	0.000581895	0.000575802
INTERPRO	IPR001494:Importin-beta, N-terminal	12	0.439722	2.03975e-06	Q14974, Q9HAV4, Q9UI26, O43592, O14980, Q9UIA9, Q92973, O00410, P55060, Q8TEX9, Q96P70, O95373	2664	17	19139	5.07128	0.00654647	0.000182444	0.000176835
GOTERM_CC_DIRECT	GO:0032154~cleavage furrow	22	0.806156	2.13065e-06	Q9H0H5, O75935, Q15019, Q9UL25, P05556, Q6P4I2, Q9H8V3, P36873, Q53EZ4, P35579, P11233, P35580, Q16181, P62330, Q96RW7, P62491, P35241, P35240, P62745, P08134, P61586, Q8NDA2	2667	55	20587	3.08766	0.00249189	3.72387e-05	3.15782e-05
GOTERM_BP_DIRECT	GO:0061418~regulation of transcription from RNA polymerase II promoter in response to hypoxia	15	0.549652	2.14548e-06	P28066, P28062, P28074, P28072, P28070, Q99436, O14818, P20618, P25789, P25788, P49721, P49720, P60900, P25787, P25786	2600	27	19357	4.13611	0.0140837	0.000221621	0.000214414
UP_KW_PTM	KW-0636~Prenylation	56	2.05203	2.16875e-06	Q9NRW1, P51148, P51149, P61020, Q9H0U4, O60884, P63000, Q96AX2, P62834, P61225, P01116, P61026, P61224, P61586, Q15382, P01112, P01111, P61106, P32019, P31689, P09936, Q9UL25, Q8WUD1, Q92928, P51153, Q15907, Q5VW32, P57735, A6NIZ1, P08134, P63218, P09543, P17081, P46019, P55209, Q03252, Q8WW22, P62491, P15153, Q15286, P61006, P02545, P60953, Q9NP90, Q9UBI6, P62070, P10301, P11234, Q9Y3L5, P11233,…	2427	174	14104	1.8703	7.59034e-05	8.67499e-06	4.3375e-06
INTERPRO	IPR000795:Elongation factor, GTP-binding domain	13	0.476365	2.17929e-06	Q15029, P13639, P49411, P46199, Q5VTE0, P41091, O60841, Q05639, Q2VIR3, Q8IYD1, P68104, P15170, Q8N442	2664	20	19139	4.6698	0.00699277	0.000189658	0.000183826
GOTERM_BP_DIRECT	GO:1903241~U2-type prespliceosome assembly	14	0.513008	2.62289e-06	Q13435, Q12874, Q7RTV0, O75533, O43719, P62316, P62306, P09661, P62318, P62308, Q15393, P08579, P62314, P62304	2600	24	19357	4.34292	0.0171905	0.000266768	0.000258093
GOTERM_CC_DIRECT	GO:0071735~IgG immunoglobulin complex	9	0.329791	2.76399e-06	P01859, P01857, P0CF74, P01834, P01876, A0M8Q6, P0DOY3, P01861, P01860	2667	10	20587	6.94724	0.00323141	4.69077e-05	3.97774e-05
GOTERM_CC_DIRECT	GO:0005838~proteasome regulatory particle	9	0.329791	2.76399e-06	Q15008, P62195, P48556, P62191, Q9UNM6, O00232, Q99460, P51665, Q13200	2667	10	20587	6.94724	0.00323141	4.69077e-05	3.97774e-05
GOTERM_BP_DIRECT	GO:0043162~ubiquitin-dependent protein catabolic process via the multivesicular body sorting pathway	16	0.586295	2.86103e-06	Q9H7P6, Q9BV68, Q9UN37, Q96EY5, Q9H444, Q9H3S7, Q9UQN3, O43633, O75351, Q9NZZ3, Q9H9H4, Q7LBR1, Q9UK41, Q99816, Q9Y263, Q9HD42	2600	31	19357	3.84258	0.0187366	0.00028658	0.00027726
GOTERM_BP_DIRECT	GO:1904874~positive regulation of telomerase RNA localization to Cajal body	11	0.403078	2.94935e-06	P50990, O60832, Q99832, P17987, P50991, Q9Y265, P78371, Q9Y230, P49368, P48643, P40227	2600	15	19357	5.45967	0.0193093	0.000291017	0.000281553
UP_KW_MOLECULAR_FUNCTION	KW-0328~Glycosyltransferase	64	2.34518	3.05907e-06	Q92935, Q8N428, P06737, Q9H488, Q9BYC5, P54855, O60568, Q9NYU2, Q93063, Q9BYG0, Q8NBJ5, Q8NCL4, Q9H1B5, P15291, Q9Y274, Q16394, O15294, Q13126, Q86SR1, Q09328, P11216, Q9NY97, P35573, Q86SF2, Q8NBI6, Q16880, P46977, P22083, Q9Y644, Q9UQ53, Q9UGN5, P00491, P00492, P13807, P15907, Q10469, O60909, Q06203, Q8WZA1, Q8NES3, Q8IXK2, Q8N4A0, Q8NFL0, P16442, P04062, Q9UBQ6, P09874, Q10472, Q10471, P26572,…	1794	235	11735	1.78145	0.000330326	2.75317e-05	2.06488e-05
UP_SEQ_FEATURE	REPEAT:HEAT 9	14	0.513008	3.11499e-06	Q14974, Q92616, Q9UI26, Q5VYK3, O14980, O75533, Q14008, P30153, Q86VP6, Q9BPX3, Q86Y56, O00410, O14617, Q92973	2653	25	20516	4.33055	0.031907	0.000876408	0.000867231
GOTERM_BP_DIRECT	GO:0071526~semaphorin-plexin signaling pathway	17	0.622939	3.43154e-06	O95754, O15041, O15031, P52565, O95025, O75326, Q9H3T2, Q9NS98, Q99985, P08581, P63000, O14786, Q9C0C4, Q14563, Q9H2E6, Q13275, P21333	2600	35	19357	3.61614	0.0224305	0.000333616	0.000322766
UP_KW_PTM	KW-0558~Oxidation	20	0.732869	3.49392e-06	P09429, P26583, P09936, Q562R1, P10645, Q9BYX7, P60709, P04406, P68133, P68032, P63267, P63261, P02649, Q99497, P02647, O15347, P62736, P05067, P02652, P02751	2427	38	14104	3.05857	0.00012228	1.25781e-05	6.28906e-06
GOTERM_MF_DIRECT	GO:0034987~immunoglobulin receptor binding	32	1.17259	3.5589e-06	P01780, A0A0B4J1Y9, A0A0C4DH41, P01859, P01857, P01834, P01876, A0A0B4J1V0, A0A0J9YXX1, A0A0B4J1V1, B9A064, A0A0B4J1X5, P0CF74, A0A0G2JMI3, A0A0J9YX35, P0DOY2, A0M8Q6, P0DOY3, A0A0C4DH30, P01825, A0A0C4DH35, P01824, P01766, P06331, P0DP06, P01764, A0A0C4DH38, P0DP07, P01763, P0DP08, P01861, P01860	2641	96	18913	2.3871	0.00718088	0.000175775	0.000166921
UP_KW_CELLULAR_COMPONENT	KW-0946~Virion	22	0.806156	3.59144e-06	P07910, P52597, P31942, P51991, P23284, Q15029, Q14103, Q8NF91, P52272, P14866, O60506, O14979, P22626, P09661, P09651, P61978, P08579, P62314, P08621, Q6PKG0, Q8WVV9, O43390	2468	53	17662	2.97058	0.000237007	2.37035e-05	1.40066e-05
UP_KW_BIOLOGICAL_PROCESS	KW-0132~Cell division	94	3.44449	3.6023e-06	Q15019, Q14204, Q14203, P23396, Q14004, Q9Y265, Q53GS9, Q9Y266, Q14008, P33992, P63172, Q96CT7, Q9P258, Q9Y6G9, Q9BTE3, Q96IK1, P11171, Q13042, Q15021, Q8WUM4, P43034, P09496, Q8N3U4, P61586, Q00839, Q9H0H5, O75935, Q08J23, O43684, O43768, Q53EZ4, Q8NHV4, Q9UQE7, Q9NRH2, P12270, Q16763, O43491, Q14980, Q15555, Q13257, P04899, P56211, Q9UN37, Q02241, Q7RTP6, Q8WV92, Q9Y5K6, Q9BPX3, P36405, P78406,…	1597	417	11248	1.58768	0.000619404	5.63268e-05	4.81398e-05
GOTERM_CC_DIRECT	GO:0010008~endosome membrane	61	2.23525	3.63222e-06	P04114, P04439, O75787, O00461, Q9UBB6, P51149, Q99523, Q96EK6, Q9UK41, P62834, Q99805, P04440, Q96QK1, P08962, Q13488, Q15904, Q9NP79, Q9H270, P61077, Q96RL7, O60493, P42892, Q9Y287, Q9UN37, O60749, O60784, Q9NTI2, Q15286, Q9H9H4, Q9UJY5, O15455, P62979, P02787, P02786, P22314, P11717, Q9H7P6, P09958, O43187, P05556, P01130, P07339, O75436, Q96EY5, Q13546, P11279, Q9UKG1, O75351, Q96H20, P55899,…	2667	258	20587	1.82507	0.00424431	6.07619e-05	5.15257e-05
GOTERM_BP_DIRECT	GO:1904851~positive regulation of establishment of protein localization to telomere	9	0.329791	3.65529e-06	P50990, O60832, Q99832, P17987, P50991, P78371, P49368, P48643, P40227	2600	10	19357	6.7005	0.0238755	0.000345216	0.000333989
GOTERM_BP_DIRECT	GO:1904903~ESCRT III complex disassembly	9	0.329791	3.65529e-06	P53990, Q9UN37, Q7LBR1, Q9UQN3, O43633, O75351, Q9NP79, Q9NZZ3, Q9HD42	2600	10	19357	6.7005	0.0238755	0.000345216	0.000333989
BIOCARTA	h_eifPathway:Eukaryotic protein translation	14	0.513008	3.9108e-06	P13639, P78344, P41091, P56537, Q04637, P55010, Q14152, Q14240, P20042, P05198, P47813, P41567, P60842, P06730	412	16	1623	3.44691	0.00104755	0.00104809	0.00102072
UP_SEQ_FEATURE	DOMAIN:Laminin G-like 2	15	0.549652	4.05217e-06	Q5T1H1, P24043, Q16787, P25391, O15230, O00468, Q6V0I7, Q6UVK1, Q9NYQ6, Q14393, P98160, Q16363, Q9HCU4, P07225, P04278	2653	29	20516	3.9999	0.0413059	0.00108162	0.00107029
UP_SEQ_FEATURE	DOMAIN:Laminin G-like 1	15	0.549652	4.05217e-06	Q5T1H1, P24043, Q16787, P25391, O15230, O00468, Q6V0I7, Q6UVK1, Q9NYQ6, Q14393, P98160, Q16363, Q9HCU4, P07225, P04278	2653	29	20516	3.9999	0.0413059	0.00108162	0.00107029
GOTERM_BP_DIRECT	GO:0070527~platelet aggregation	20	0.732869	4.07879e-06	P21291, P62937, P60709, P63092, O00186, O00299, P19105, P35579, P18206, Q9H4B7, P63261, P68871, P61225, P02679, Q5JWF2, P04792, P02675, P49747, P02751, P21333, Q9Y490	2600	47	19357	3.16809	0.0266046	0.000379787	0.000367436
GOTERM_CC_DIRECT	GO:0005686~U2 snRNP	15	0.549652	4.14144e-06	Q13435, Q12874, Q7RTV0, O75533, A8MWD9, O43719, P62316, P62306, P09661, P62318, P62308, Q15393, P08579, P62314, P62304	2667	29	20587	3.99267	0.0048379	6.83046e-05	5.79218e-05
UP_SEQ_FEATURE	DOMAIN:EGF-like	52	1.90546	4.27213e-06	Q14766, O14594, O00468, Q6UY11, Q9HCN3, Q04756, Q9NYQ6, Q8N2S1, P98160, P07996, P98164, Q13444, Q13443, P35443, P10643, Q08431, O75096, Q9P0K1, Q9UBX5, Q9NS15, Q99435, Q4LDE5, P00736, P98095, Q8NDA2, Q5T1H1, Q8TDW7, Q9P273, P35555, Q12805, O75882, Q75N90, P35556, Q96RW7, P02748, Q9UK23, Q14112, Q92832, P05556, P23142, P01130, Q14114, P13611, O75077, P13497, Q6V0I7, Q07954, P24821, O94813, P00750,…	2653	209	20516	1.92403	0.0434986	0.00111182	0.00110018
GOTERM_MF_DIRECT	GO:0019901~protein kinase binding	110	4.03078	4.32869e-06	Q58FF3, Q14203, Q92616, P23396, Q9BYX7, O14672, P62081, P30086, Q9H3S7, P62993, Q96AC1, P46940, O14786, Q15262, Q15382, P62753, Q14451, P13639, Q01484, P31323, P68104, Q5T890, Q15555, P48551, Q06124, Q15717, P52732, Q00535, Q9Y3C4, Q9Y570, P63104, P03891, Q8WZ42, P09874, Q9UPY8, P56545, O95747, P23381, O95185, Q8TD19, P35222, O60716, P62140, Q6UVK1, P68366, Q13151, P09884, P60763, Q16543, Q15691,…	2641	516	18913	1.52663	0.00872731	0.000208705	0.000198192
UP_SEQ_FEATURE	DISULFID:Redox-active	21	0.769513	4.45653e-06	O43396, Q14554, P00390, P10599, P30044, P13667, Q9H3N1, P30101, O95881, P13284, Q9BRA2, Q8NBS9, Q15084, O00391, Q8IXB1, Q96HE7, P23921, P07237, Q16881, P09622, Q6ZRP7	2653	53	20516	3.06407	0.0453329	0.00113152	0.00111968
INTERPRO	IPR020575:Heat shock protein Hsp90, N-terminal	9	0.329791	4.81548e-06	Q14568, Q58FG1, P07900, Q12931, P14625, Q58FF8, P08238, Q58FF7, Q58FF6	2664	10	19139	6.46588	0.0153863	0.000408049	0.000395503
UP_SEQ_FEATURE	DOMAIN:Importin N-terminal	11	0.403078	4.87793e-06	Q14974, Q9UI26, O43592, O14980, Q9UIA9, Q92973, O00410, P55060, Q8TEX9, Q96P70, O95373	2653	16	20516	5.31653	0.0495117	0.00120903	0.00119637
UP_KW_DOMAIN	KW-0315~Glutamine amidotransferase	9	0.329791	5.01854e-06	P49915, P17812, P27708, O15067, Q06203, Q9NWL6, P08243, Q06210, Q92820	1742	11	14500	6.81035	0.000155563	2.2225e-05	1.43387e-05
UP_SEQ_FEATURE	REPEAT:HEAT 6	17	0.622939	5.07989e-06	Q14974, Q92616, Q9UI26, Q5VYK3, O14980, O75533, Q14008, P53618, P30153, Q86VP6, Q9BPX3, Q86Y56, O00410, O60518, Q8TEX9, O14617, Q92973	2653	37	20516	3.55306	0.0515079	0.00122583	0.001213
GOTERM_CC_DIRECT	GO:0005739~mitochondrion	244	8.941	5.08179e-06	O75947, P30405, O00142, P12532, P30520, A6NK06, Q9NX20, O75390, P13073, Q9NTK1, Q7L2E3, P22695, Q9UJS0, P27348, Q96QK1, P24752, P48723, Q9HAV7, P27105, P48163, P48047, Q9Y277, O00154, Q01484, P55957, O75131, P38117, O00161, P30084, P10809, Q16881, Q6YP21, P27695, O75489, P56134, Q12849, O75362, Q9BQ52, P15104, P25705, P12081, P31040, P82663, Q8N442, P61604, P63104, P22314, P62258, P54886, Q13148,…	2667	1440	20587	1.30797	0.00593312	8.26496e-05	7.00863e-05
UP_SEQ_FEATURE	BINDING:in other chain	18	0.659582	5.18124e-06	P30566, O43598, O75874, O75600, P52209, P31153, Q04760, P11216, P04818, P30520, P12268, P11310, Q9UKK9, Q00266, Q96KP4, P17858, P31939, Q01813	2653	41	20516	3.39503	0.052508	0.00122583	0.001213
GOTERM_BP_DIRECT	GO:0006417~regulation of translation	29	1.06266	5.26918e-06	Q92616, P23396, P98179, Q8TEQ6, Q06787, P04818, A5YKK6, Q9Y5S9, Q7Z3Z4, P61221, P40429, P61326, Q9UQ80, P82979, Q9BQ04, Q9BY44, P46781, O95163, Q7L576, P58546, P51114, P63173, P62263, P05067, P05386, P27635, Q15397, P21399, P06730	2600	87	19357	2.48167	0.0342349	0.000483813	0.000468079
GOTERM_CC_DIRECT	GO:0005938~cell cortex	45	1.64896	5.46107e-06	P06733, Q15019, Q14204, Q14247, Q14203, Q13813, A5A3E0, O75369, O95371, Q7RTP6, Q8TAM6, Q12802, P35580, P21802, P62330, Q99426, Q96RW7, Q5SYB0, Q96AC1, P15153, O14908, P11171, P63000, P49810, P43034, P61586, P29966, P07737, Q76G19, Q16658, Q9H8V3, O76003, P35222, O00159, P19338, P62745, P08134, P60763, O14950, P02675, O43491, Q9ULV4, Q14980, P21333, P49768	2667	172	20587	2.01955	0.00637453	8.76015e-05	7.42855e-05
GOTERM_BP_DIRECT	GO:0039702~viral budding via host ESCRT complex	13	0.476365	5.84535e-06	Q9UN37, Q96EY5, Q9H444, Q9UQN3, O43633, O75351, Q9NZZ3, Q9H9H4, Q7LBR1, Q9UK41, Q99816, Q8WUM4, Q9HD42	2600	22	19357	4.39932	0.0379065	0.000529364	0.000512148
GOTERM_MF_DIRECT	GO:0045499~chemorepellent activity	15	0.549652	5.99226e-06	O95754, O15041, O95025, O75326, P52803, Q9H3T2, Q9NS98, Q9NZU0, Q99985, P02647, Q9C0C4, Q14563, Q9H2E6, Q13275, Q15375	2641	28	18913	3.83641	0.012061	0.000282194	0.000267979
GOTERM_BP_DIRECT	GO:1904667~negative regulation of ubiquitin protein ligase activity	10	0.366435	6.00174e-06	P61927, Q13257, P62829, P62081, O95816, P42771, P62913, P46777, P60866, P62841	2600	13	19357	5.72692	0.0389008	0.000536183	0.000518745
GOTERM_BP_DIRECT	GO:0036211~protein modification process	28	1.02602	6.15648e-06	Q16769, O00469, P28300, P62837, P07947, O00462, P78527, Q9Y4K0, P68036, Q96HE7, Q9Y274, Q9UK23, P09874, P04843, P04844, P51511, P61081, O00754, P53611, P16870, P63279, Q9UBV7, P61077, P62987, Q16763, P00750, Q14166, P46019	2600	83	19357	2.51157	0.0398834	0.000542673	0.000525024
GOTERM_BP_DIRECT	GO:0031146~SCF-dependent proteasomal ubiquitin-dependent protein catabolic process	26	0.95273	6.32176e-06	P28066, Q9H4M3, P28062, Q13619, Q13617, Q8N1E6, Q13616, P20618, P25789, P62877, P63208, P25788, P25787, Q9NXK8, P25786, Q13620, P28074, P28072, P28070, Q8N4B4, Q99436, O14818, Q9NRD1, P49721, P49720, P60900	2600	74	19357	2.61581	0.040932	0.000547036	0.000529246
GOTERM_BP_DIRECT	GO:0006997~nucleus organization	15	0.549652	6.37147e-06	Q6P4I2, Q8NF91, Q9UN37, Q9H444, Q9UQN3, O43633, O75351, Q9NZZ3, P48739, P84243, Q8NBJ4, Q7LBR1, Q14980, Q9HD42	2600	29	19357	3.85086	0.0412471	0.000547036	0.000529246
GOTERM_BP_DIRECT	GO:0051301~cell division	84	3.07805	6.46833e-06	Q15019, Q14204, Q14203, P23396, Q14004, Q9Y265, Q53GS9, Q9Y266, Q14008, P33992, P63172, Q96CT7, Q9P258, Q9Y6G9, Q9BTE3, Q96IK1, P11171, Q13042, Q15021, P43034, P09496, Q8N3U4, Q00839, P07437, Q08J23, O43684, O43768, Q8NHV4, Q9UQE7, P12270, Q16763, O43491, Q14980, Q15555, Q13257, P04899, P56211, Q9UN37, Q7RTP6, Q9Y5K6, Q9BPX3, P78406, O00762, P52732, P62330, Q96RW7, Q00535, Q99661, Q00534, Q00610,…	2600	385	19357	1.62436	0.0418609	0.000548232	0.000530403
GOTERM_BP_DIRECT	GO:0042730~fibrinolysis	12	0.439722	6.6868e-06	Q96IY4, P03952, P00747, P00734, P02679, P05155, P04264, P00750, P02675, P07355, P08697, P07225	2600	19	19357	4.70211	0.0432437	0.000559575	0.000541377
INTERPRO	IPR020849:Small GTPase superfamily, Ras type	14	0.513008	7.16783e-06	Q9UL25, P62070, P10301, Q9Y3L5, P11234, A6NIZ1, P11233, P62834, P61225, P01116, P61224, Q15382, P01112, P01111	2664	25	19139	4.02321	0.0228162	0.000591805	0.00057361
UP_KW_BIOLOGICAL_PROCESS	KW-0028~Amino-acid biosynthesis	15	0.549652	7.18593e-06	P54886, Q9BV20, O43175, Q9BV57, P35520, Q96C36, Q53H96, P11586, Q9Y617, Q96GX9, P32929, Q9NWL6, P08243, P78330	1597	28	11248	3.77315	0.00123522	0.000102998	8.80276e-05
GOTERM_CC_DIRECT	GO:0005764~lysosome	69	2.5284	7.2778e-06	Q13510, O75503, O75787, O00462, O00584, O43237, P50897, P51149, P13473, Q99523, Q9P2J5, P38571, Q9BWS9, P45974, Q96QK1, P42785, P28799, P61106, P06865, P61916, Q96B45, P98164, P07711, Q13488, Q01085, Q9BTY2, Q01484, Q9UBX1, O00754, O00115, P13284, P11142, Q9HCE0, Q9H270, Q99519, P07686, P09668, Q8NCC3, P07602, P10619, Q9UN37, Q8WTV0, Q9UQN3, P17405, O60749, P10253, Q9UNH7, P06280, Q00610, P04062,…	2667	310	20587	1.71814	0.00848613	0.000115166	9.76603e-05
GOTERM_MF_DIRECT	GO:0045182~translation regulator activity	14	0.513008	7.42962e-06	P38919, O00425, Q9NZI8, P46781, P35268, Q06787, Q7L576, P51114, P63244, P62263, P49588, P26378, P27635, P62633	2641	25	18913	4.01033	0.0149324	0.000341932	0.000324708
GOTERM_BP_DIRECT	GO:0010972~negative regulation of G2/M transition of mitotic cell cycle	16	0.586295	7.57595e-06	Q13642, P28066, P28062, P28074, P28072, P28070, Q99436, O14818, P20618, P25789, P25788, P49721, P49720, P60900, P25787, P25786	2600	33	19357	3.6097	0.0488512	0.000626057	0.000605697
GOTERM_CC_DIRECT	GO:0033116~endoplasmic reticulum-Golgi intermediate compartment membrane	27	0.989373	7.94413e-06	Q9Y3Q3, O15260, P13987, P12259, Q12907, Q9H0U4, Q9Y3A6, Q15363, P49755, Q9BVK6, Q7Z7G8, Q10472, P26572, P51572, P56962, P49257, Q9Y6N7, Q15904, O75396, P53634, Q8NI22, P08174, P01308, P61019, P27797, P00451, Q9Y282	2667	82	20587	2.54167	0.00925948	0.000124034	0.00010518
PIR_SUPERFAMILY	PIRSF001467:peptidyl-prolyl cis-trans isomerase	12	0.439722	8.15045e-06	Q9Y3C6, P23284, Q9Y536, A0A075B759, A0A075B767, P62937, P0DN37, P0DN26, A0A0B4J2A2, O43447, F5H284, Q08752	384	14	1773	3.95759	0.002247	0.00224952	0.00224952
GOTERM_CC_DIRECT	GO:0016363~nuclear matrix	36	1.31916	8.47872e-06	P05787, Q8TAQ2, O43592, Q9Y265, Q7RTV0, P52272, Q99623, P27708, P23528, O14929, Q9Y230, Q8N3U4, P02545, P07355, Q00839, P23246, Q9UIS9, Q8WXF1, P60709, Q5BKZ1, Q9Y696, O96019, O43823, P10242, P22626, P20700, P08670, Q9UQE7, P09884, P43243, P09486, P60900, Q15233, Q9Y281, Q14980, Q9HD42	2667	127	20587	2.18811	0.0098795	0.000130639	0.000110781
GOTERM_MF_DIRECT	GO:0000049~tRNA binding	27	0.989373	8.60337e-06	P54577, P54136, O43592, Q12904, P41252, P26639, Q9NSE4, Q15046, P05455, Q9HAV4, P49591, Q2VPK5, Q9BY44, Q8TBZ6, Q08J23, O95163, P18077, Q5JTZ9, P41091, Q2VIR3, P68104, Q96Q11, P49589, Q9Y285, P49588, P56192, Q99714	2641	77	18913	2.51111	0.017271	0.000387152	0.000367651
GOTERM_BP_DIRECT	GO:0006352~DNA-templated transcription, initiation	18	0.659582	8.69657e-06	Q12962, Q96T23, P62487, P62805, Q9HBM6	2600	41	19357	3.26854	0.0558718	0.000701464	0.000678651
GOTERM_BP_DIRECT	GO:1900026~positive regulation of substrate adhesion-dependent cell spreading	19	0.696226	8.70066e-06	Q07021, O15144, P50570, P46109, Q96AC1, P63000, P02647, Q14185, P60763, P02679, O14786, P02675, P21741, P60953, P07237, P27797, P46108, Q92766, P21333	2600	45	19357	3.14344	0.0558973	0.000701464	0.000678651
UP_SEQ_FEATURE	DOMAIN:Laminin EGF-like 10	9	0.329791	8.85155e-06	P24043, P07942, P55268, Q16787, P25391, O15230, Q9Y6N6, P98160, P11047	2653	11	20516	6.32711	0.0880271	0.00200314	0.00198217
UP_SEQ_FEATURE	DOMAIN:Laminin EGF-like 8	9	0.329791	8.85155e-06	P24043, P07942, P55268, Q16787, P25391, O15230, Q9Y6N6, P98160, P11047	2653	11	20516	6.32711	0.0880271	0.00200314	0.00198217
UP_SEQ_FEATURE	DOMAIN:Laminin EGF-like 2	14	0.513008	9.33731e-06	P24043, P07942, P55268, O95631, Q16787, P25391, O15230, Q9Y6N6, O75882, O00468, P11047, Q7Z7M0, P98160, Q16363	2653	27	20516	4.00977	0.0926271	0.00206811	0.00204646
UP_KW_BIOLOGICAL_PROCESS	KW-0658~Purine biosynthesis	10	0.366435	9.50443e-06	P30566, P49915, O15067, P31939, P22102, P22234, Q06203, P11586, P30520, P12268	1597	13	11248	5.41785	0.00163343	0.000125751	0.000107473
GOTERM_BP_DIRECT	GO:0010592~positive regulation of lamellipodium assembly	15	0.549652	1.04713e-05	P58418, P07900, Q6ZUT3, O15144, O14793, P50570, Q16658, Q7L576, Q9Y2A7, P61160, P15153, P63000, Q04656, P61158, P60953	2600	30	19357	3.7225	0.0668841	0.000834042	0.000806918
UP_SEQ_FEATURE	DISULFID:Interchain	46	1.6856	1.06374e-05	P02452, P24043, P07942, P26022, P09603, P55268, Q16787, Q9Y287, P49763, P00390, P25391, O14793, Q9H9S5, O94766, P12830, P13645, P12111, P11047, P34820, Q9UJJ9, Q8WVQ1, P15692, Q7Z6Z7, P01857, P04085, P01137, P02786, P07996, P02461, P03951, P49257, O15230, P18075, P14625, P12643, P35443, P00738, P20700, O95390, Q96Q11, Q7Z5Y6, P49767, P31949, Q16363, P49747, P22004	2653	182	20516	1.95453	0.104825	0.00230699	0.00228284
GOTERM_MF_DIRECT	GO:0050839~cell adhesion molecule binding	25	0.916086	1.06574e-05	Q8N2Q7, Q14126, Q9P273, P12830, O00560, Q06124, P15311, P35241, P15151, Q92692, P55196, P23468, Q15063, Q9BY67, P26038, Q15223, P05556, O94910, P10586, P14923, Q13308, P16870, P02679, Q8N0Z9, P02675	2641	69	18913	2.59467	0.0213502	0.000469159	0.000445527
UP_SEQ_FEATURE	REPEAT:HEAT 5	18	0.659582	1.11471e-05	Q14974, Q92616, Q96C45, Q9UI26, Q5VYK3, O14980, O75533, Q14008, P53618, P30153, Q86VP6, Q9BPX3, Q86Y56, O00410, O60518, Q8TEX9, O14617, Q92973	2653	43	20516	3.23713	0.109562	0.0023682	0.0023434
GOTERM_CC_DIRECT	GO:0000776~kinetochore	41	1.50238	1.1418e-05	Q15019, Q8TAQ2, Q8IWS0, Q14203, Q13257, Q14008, Q9H444, Q9UQN3, O43633, O43237, P63167, Q9Y6G9, Q9Y2Z0, Q99661, Q8NFH3, P49810, Q8NFH4, P43034, P45973, Q13561, Q00839, P55854, O75935, P46060, O43264, Q8N954, P60709, O14980, O96019, O43684, P33981, P36873, Q8NBT2, Q9NZZ3, P55735, Q16181, P12270, Q7LBR1, Q9HBM1, P49768, Q9HD42	2667	155	20587	2.04184	0.0132816	0.000173643	0.000147248
GOTERM_BP_DIRECT	GO:1904871~positive regulation of protein localization to Cajal body	9	0.329791	1.18127e-05	P50990, O60832, Q99832, P17987, P50991, P78371, P49368, P48643, P40227	2600	11	19357	6.09136	0.0751228	0.000918751	0.000888871
GOTERM_BP_DIRECT	GO:0034975~protein folding in endoplasmic reticulum	9	0.329791	1.18127e-05	P11021, Q8IXB1, Q13217, P14625, Q96HE7, P27824, P30101, P07237, P27797	2600	11	19357	6.09136	0.0751228	0.000918751	0.000888871
UP_SEQ_FEATURE	REGION:O-glycosylated at one site	13	0.476365	1.2708e-05	Q6UXD5, P09603, P02790, Q14118, O14594, P36955, O60888, Q9NZ53, Q4LDE5, Q02818, Q9UBP4, P02655, P02652	2653	24	20516	4.18878	0.123914	0.0026458	0.00261809
SMART	SM00913:SM00913	11	0.403078	1.29258e-05	Q14974, Q9HAV4, Q9UI26, O43592, O14980, Q9UIA9, Q92973, P55060, Q8TEX9, Q96P70, O95373	1494	16	10374	4.77385	0.00707116	0.000645113	0.000592234
UP_KW_BIOLOGICAL_PROCESS	KW-0119~Carbohydrate metabolism	31	1.13595	1.41401e-05	P06737, Q9H488, O95394, Q8TDQ7, Q00796, O60701, P46926, A6NDG6, P36871, Q8NCH0, P62136, O00757, Q9UQK1, Q96G03, P11216, P36873, Q9GZX3, P11413, P11177, O43529, Q7Z4W1, P01308, P62140, Q7LGC8, Q9NPF2, Q99519, Q9GZS9, Q9NRB3, Q9BZP6, P01344, P46019	1597	96	11248	2.27437	0.00242916	0.000173721	0.000148471
GOTERM_BP_DIRECT	GO:0032781~positive regulation of ATPase activity	14	0.513008	1.42159e-05	O95433, P54652, P07737, Q8WXX5, Q8NFQ8, Q9UBS4, Q8IXB1, P54709, Q5JTV8, P09493, P05062, P35080, P25685, P05026	2600	27	19357	3.86037	0.0897011	0.00109281	0.00105727
GOTERM_BP_DIRECT	GO:0015012~heparan sulfate proteoglycan biosynthetic process	11	0.403078	1.4762e-05	Q93063, O60701, Q92935, Q9Y662, Q96L58, O94766, Q86Y38, Q9H1B5, Q9UBQ6, O94923, Q16394	2600	17	19357	4.81735	0.0929812	0.00112174	0.00108526
UP_SEQ_FEATURE	REPEAT:HEAT 8	14	0.513008	1.53677e-05	Q14974, Q92616, Q9UI26, Q5VYK3, O14980, O75533, Q14008, P30153, Q86VP6, Q9BPX3, Q86Y56, O00410, O14617, Q92973	2653	28	20516	3.86657	0.147838	0.00313682	0.00310397
GOTERM_MF_DIRECT	GO:0008135~translation factor activity, RNA binding	13	0.476365	1.60932e-05	Q92616, P46199, P78344, P29692, Q8NE71, P41091, Q04637, Q05639, P20042, P47813, P41567, Q15056, P60842	2641	23	18913	4.04769	0.0320637	0.000693378	0.000658452
UP_SEQ_FEATURE	REPEAT:HEAT 7	15	0.549652	1.68503e-05	Q14974, Q92616, Q9UI26, Q5VYK3, O14980, O75533, Q14008, P30153, Q86VP6, Q9BPX3, Q86Y56, O00410, O60518, O14617, Q92973	2653	32	20516	3.62491	0.16089	0.0033339	0.00329899
UP_SEQ_FEATURE	DOMAIN:Laminin EGF-like 11	8	0.293148	1.69737e-05	P24043, P07942, P55268, Q16787, P25391, Q9Y6N6, P98160, P11047	2653	9	20516	6.8739	0.161967	0.0033339	0.00329899
UP_KW_MOLECULAR_FUNCTION	KW-0251~Elongation factor	15	0.549652	1.72921e-05	Q6IS14, Q15369, P26641, Q9GZV4, P13639, P49411, P23193, Q5VTE0, P29692, Q05639, Q15370, P68104, P63241, P24534, P43897	1794	28	11735	3.50424	0.00186582	0.000143657	0.000107743
KEGG_PATHWAY	hsa00514:Other types of O-glycan biosynthesis	23	0.8428	1.8317e-05	Q9Y644, O15294, Q8N428, P15907, Q86SR1, P0DN25, O60909, Q4G148, Q6P9A2, Q9H488, Q96EU7, Q8NES3, Q8IXK2, Q8N4A0, O60568, O60512, Q8NBJ5, Q8NCL4, Q86SF2, P15291, Q8NBI6, Q10472, Q10471	1593	47	8205	2.52054	0.0062813	0.000231867	0.000189403
INTERPRO	IPR001163:Ribonucleoprotein LSM domain	12	0.439722	1.84705e-05	A8MWD9, P62310, Q9Y4Y9, Q9Y333, O95777, P62316, P62306, P62318, P62308, Q9UK45, P62314, P62304	2664	20	19139	4.31059	0.0577413	0.00148687	0.00144116
GOTERM_MF_DIRECT	GO:0004867~serine-type endopeptidase inhibitor activity	33	1.20923	1.85994e-05	Q06481, P05546, Q14624, Q6YHK3, P30086, P12111, P50454, Q8IZJ3, P19823, P07093, P19827, P20155, P05154, P05155, P07355, P02760, P29622, P09958, Q9UHG2, P10646, Q86UX2, Q86U17, O95980, P36955, Q06033, Q08629, Q99574, P01008, P05067, P20742, P08697, P01023, P05543	2641	108	18913	2.18818	0.0369636	0.000784662	0.000745138
GOTERM_BP_DIRECT	GO:0030031~cell projection assembly	13	0.476365	1.88298e-05	Q9NVD7, Q9H0J4, Q96F07, Q7L576, Q9Y2A7, P15153, Q9HBI1, P63000, P04085, P60763, P06396, P17081, P60953	2600	24	19357	4.03271	0.117048	0.00141459	0.00136858
GOTERM_CC_DIRECT	GO:0005912~adherens junction	45	1.64896	1.88358e-05	Q13835, Q16787, Q12965, O14672, Q15417, P78344, P07948, P12830, O00560, P52799, P35579, P15311, Q96RW7, P35221, Q96AC1, P15692, P35241, P15151, P35240, O00151, P55196, P61026, Q15262, P62136, P26038, P07355, Q15223, Q9Y490, P26232, P54764, Q13444, P60709, Q14118, P52803, P19022, P14923, P35222, O60716, Q96JQ0, P18206, O00161, Q02487, Q99497, P31949, Q8TCZ2	2667	180	20587	1.92979	0.0218155	0.000279205	0.000236764
GOTERM_CC_DIRECT	GO:0035580~specific granule lumen	22	0.806156	1.88465e-05	Q16769, Q9H0E2, P26022, Q14974, P07339, Q13813, Q9BS26, P14923, Q7L576, Q9NQR4, Q12905, O00764, Q8WVQ1, P18206, P16035, P00738, O00391, Q99519, P02788, P61769, Q92820, Q99439	2667	62	20587	2.73906	0.0218277	0.000279205	0.000236764
KEGG_PATHWAY	hsa05131:Shigellosis	76	2.7849	1.88729e-05	Q15019, P04632, Q14247, P62837, P28482, P12814, Q15819, O75582, P46109, A6NCE7, P63000, O15511, P62877, P63208, P61586, P46108, Q01081, P60709, Q9P1U1, Q13404, Q9C0K3, Q08752, P59998, P19105, P18206, P61077, Q07812, Q14185, P61158, O14950, P01024, Q9GZQ8, Q5JXB2, O15144, O15145, Q13616, P62330, P61160, P63261, P84243, Q71DI3, P68431, P61088, Q9BRC7, Q13185, P62979, P35080, P60953, Q9Y490, Q9NVA2,…	1593	247	8205	1.58482	0.00647132	0.000231867	0.000189403
GOTERM_CC_DIRECT	GO:0005765~lysosomal membrane	79	2.89483	1.90747e-05	Q9BZV1, O75503, P04439, Q10567, O75787, P07948, Q9H444, P38606, Q01650, O43633, Q8IV08, P51148, P51149, P13473, Q99523, Q9HCN3, P49810, P62879, Q15382, P04440, Q96QK1, P62873, P07355, P22413, P80108, P08962, P28799, P61106, Q96B45, P98164, Q13488, P12109, Q9HAV0, P11142, Q96FH0, Q9H270, Q96CW1, Q99519, Q96RL7, P08133, P42892, P49768, P46459, P07602, P00450, P29992, Q8WTV0, P33176, Q9UQN3, P33897,…	2667	379	20587	1.60901	0.022089	0.000279205	0.000236764
UP_KW_MOLECULAR_FUNCTION	KW-0436~Ligase	45	1.64896	2.01876e-05	P54577, Q9NSD9, P54136, P26640, O15067, O75600, O00244, O00442, O43776, Q9Y3I0, P15104, P30520, P11586, A0AVT1, P48507, P49915, P27708, Q9P2J5, P12081, P41252, P26639, P41250, P22234, P47897, P08243, Q9NSE4, P22314, P48506, Q15046, A0A1B0GUS4, Q9UBE0, P49591, A6PVC2, P07814, P23381, Q14679, P14868, Q5JTZ9, P17812, P22102, P49589, Q9Y285, P49588, Q14166, P56192	1794	155	11735	1.89907	0.0021779	0.000155733	0.000116799
INTERPRO	IPR017937:Thioredoxin, conserved site	11	0.403078	2.03674e-05	O43396, Q14554, Q8NBS9, Q15084, Q8IXB1, P10599, P13667, Q9H3N1, O95881, P30101, P07237	2664	17	19139	4.64867	0.0634795	0.00159959	0.00155041
UP_KW_DOMAIN	KW-0768~Sushi	20	0.732869	2.03749e-05	Q6UXD5, P08603, P15529, O14594, P13611, P10643, P78539, P00738, Q4LDE5, P00739, P08174, P00736, Q9UBS5, O60279, P02749, P06681, P20023, Q9NZP8, P00751, P04003	1742	57	14500	2.92062	0.00063143	7.89529e-05	5.09373e-05
GOTERM_MF_DIRECT	GO:0005518~collagen binding	24	0.879443	2.06569e-05	P04004, P23284, P07711, P28300, Q13443, P12109, P07858, O43405, Q53GQ0, P50454, P51884, P14543, P12110, P04085, Q32P28, P09486, Q14112, Q05707, Q9UBG0, Q15113, Q9UKZ9, P49747, P02751, O75718	2641	67	18913	2.56524	0.0409679	0.000848927	0.000806166
UP_SEQ_FEATURE	MOTIF:'HIGH' region	11	0.403078	2.08163e-05	P54577, P54136, P26640, Q9P2J5, P41252, P07814, P23381, P47897, P49589, Q9NSE4, P56192	2653	18	20516	4.7258	0.194828	0.00393995	0.0038987
UP_SEQ_FEATURE	REPEAT:ARM 9	11	0.403078	2.08163e-05	O00505, Q13835, O60763, O15131, P52294, O00629, O60684, P52292, P14923, P35222, O60716	2653	18	20516	4.7258	0.194828	0.00393995	0.0038987
GOTERM_MF_DIRECT	GO:0043024~ribosomal small subunit binding	11	0.403078	2.09612e-05	P15531, P06748, P61221, P46199, P23588, Q7Z478, O00571, O60739, P41567, Q15056, Q6PKG0	2641	17	18913	4.63378	0.0415585	0.000848927	0.000806166
SMART	SM00865:SM00865	13	0.476365	2.18338e-05	P07437, Q13885, Q6PEY2, P68371, Q9BUF5, P0DPH7, Q9H4B7, P0DPH8, P68366, Q9BVA1, Q71U36, P04350, Q9BQE3	1494	23	10374	3.92474	0.0119153	0.000998895	0.000917018
GOTERM_BP_DIRECT	GO:0006177~GMP biosynthetic process	8	0.293148	2.19217e-05	P30566, P49915, O15067, P31939, P22102, P22234, Q06203, P12268	2600	9	19357	6.61778	0.134913	0.00162836	0.0015754
UP_SEQ_FEATURE	DOMAIN:EGF-like 1	34	1.24588	2.22186e-05	Q5T1H1, Q14766, Q8TDW7, Q9P273, O14594, P35555, O43854, O00468, Q75N90, P35556, Q7Z7M0, Q6UY11, Q04756, Q8N2S1, Q14112, P98160, P07996, P23142, P01130, Q14114, Q14517, O15232, P35443, P13611, P14543, Q9NS15, Q99435, Q4LDE5, Q6V0I7, Q07954, O94813, Q14520, P49747, P07225	2653	122	20516	2.15514	0.206498	0.00413029	0.00408704
GOTERM_BP_DIRECT	GO:0006913~nucleocytoplasmic transport	20	0.732869	2.28768e-05	P49792, P46060, O43423, P06748, P62826, O14980, Q8N1F7, O75694, P78406, Q9Y5L0, P55735, P37198, P39687, P61970, Q00535, P12270, Q8NFH3, Q92621, Q8NFH4, P43487	2600	52	19357	2.86346	0.140359	0.00168042	0.00162577
UP_SEQ_FEATURE	DOMAIN:Laminin EGF-like 7	9	0.329791	2.35262e-05	P24043, P07942, P55268, Q16787, P25391, O15230, Q9Y6N6, P98160, P11047	2653	12	20516	5.79985	0.217225	0.00428025	0.00423544
UP_SEQ_FEATURE	DOMAIN:EGF-like calcium-binding	10	0.366435	2.38477e-05	Q9UBX5, P98164, P01130, P35555, Q8N2S1, Q12805, Q14393, P98095, Q75N90, P07225	2653	15	20516	5.15542	0.219841	0.00428025	0.00423544
UP_KW_PTM	KW-0702~S-nitrosylation	25	0.916086	2.44955e-05	P08758, P27695, P07900, P30405, O00429, P10599, P12235, P15311, P68871, Q16555, P26038, P01112, Q9Y4P1, P23284, Q92769, P04406, Q13547, P35222, P35052, P17302, Q00266, P08670, P49327, P24941, P08238	2427	60	14104	2.42137	0.000856985	8.0167e-05	4.00835e-05
GOTERM_CC_DIRECT	GO:0005689~U12-type spliceosomal complex	14	0.513008	2.50513e-05	Q13435, O43143, Q7RTV0, P67809, O75533, A8MWD9, P62316, P62306, P62318, P62308, Q15393, Q9UK45, P62314, P62304	2667	29	20587	3.72649	0.0289093	0.000361842	0.000306839
GOTERM_CC_DIRECT	GO:0005796~Golgi lumen	31	1.13595	2.53382e-05	Q8WXI7, O14594, O75487, O00461, P51884, Q9Y625, Q9NX62, O00468, Q9BRK5, P04085, Q96HE7, Q14393, P01137, P98160, P04004, P09958, Q92824, P29122, Q14118, P13611, P51654, P35052, Q9NZ53, P41221, P01308, Q6UVK1, P00734, P24347, P05067, P00451, P07225	2667	107	20587	2.23639	0.0292355	0.000361842	0.000306839
SMART	SM00651:Sm	12	0.439722	2.53448e-05	A8MWD9, P62310, Q9Y4Y9, Q9Y333, O95777, P62316, P62306, P62318, P62308, Q9UK45, P62314, P62304	1494	20	10374	4.16627	0.0138181	0.00107033	0.000982597
GOTERM_MF_DIRECT	GO:0003746~translation elongation factor activity	15	0.549652	2.62347e-05	Q6IS14, Q15369, P26641, Q9GZV4, P13639, P49411, P23193, Q5VTE0, P29692, Q05639, Q15370, P68104, P63241, P24534, P43897	2641	31	18913	3.46515	0.0517395	0.00104167	0.000989203
GOTERM_BP_DIRECT	GO:0070498~interleukin-1-mediated signaling pathway	18	0.659582	2.64188e-05	Q9H0E2, O43187, P28066, P28062, P28074, P28072, O75582, P28070, Q99436, O14818, P20618, P25789, P25788, P49721, P49720, P60900, P25787, P25786	2600	44	19357	3.04568	0.160255	0.00191928	0.00185686
GOTERM_MF_DIRECT	GO:0008022~protein C-terminus binding	49	1.79553	2.68491e-05	O00505, P50895, P30048, P07196, P11171, P55196, P62714, P07992, P98160, P01112, O75531, Q7Z412, Q9NP79, O00159, P19338, Q9UBX5, P67775, P41240, P02751, Q14980, P05026, Q13257, P12956, P25391, Q9UN37, P11940, O00560, Q9Y5K6, P11388, P15311, Q99623, P49959, P13010, Q93009, Q8N960, Q9UPY8, P23142, Q9UBE0, P36873, P35222, Q02750, O75351, Q96H20, P12004, P35232, Q15691, O14733, P43246, Q01814	2641	191	18913	1.83719	0.0529186	0.00104557	0.000992901
GOTERM_CC_DIRECT	GO:0005769~early endosome	67	2.45511	2.68971e-05	Q9H0E2, P04114, Q5VYK3, P28482, Q10567, Q9UNF0, Q9H3S7, P51148, P30048, P61020, Q99523, P02649, P02647, Q9UK41, Q9UMY4, P62834, P49810, O14786, Q96QK1, P07355, P61106, Q8N3P4, Q9UL25, Q01484, O43688, Q9H270, Q13492, Q15075, O60493, P42892, P05067, P10809, O75844, Q15836, Q9UN37, Q96PX1, O60784, P08582, P35240, P02788, Q9UJY5, O15455, Q9BXS5, P02787, P02786, P11717, Q9H7P6, P01130, O75436, P29320,…	2667	310	20587	1.66833	0.031006	0.000379475	0.000321792
INTERPRO	IPR023123:Tubulin, C-terminal	13	0.476365	2.71919e-05	P07437, Q13885, Q6PEY2, P68371, Q9BUF5, P0DPH7, Q9H4B7, P0DPH8, P68366, Q9BVA1, Q71U36, P04350, Q9BQE3	2664	24	19139	3.8915	0.0838353	0.00203623	0.00197363
INTERPRO	IPR018316:Tubulin/FtsZ, 2-layer sandwich domain	13	0.476365	2.71919e-05	P07437, Q13885, Q6PEY2, P68371, Q9BUF5, P0DPH7, Q9H4B7, P0DPH8, P68366, Q9BVA1, Q71U36, P04350, Q9BQE3	2664	24	19139	3.8915	0.0838353	0.00203623	0.00197363
INTERPRO	IPR002194:Chaperonin TCP-1, conserved site	8	0.293148	2.78712e-05	P50990, Q99832, P17987, P50991, P78371, P49368, P48643, P40227	2664	9	19139	6.38605	0.0858371	0.00203966	0.00197695
KEGG_PATHWAY	hsa00534:Glycosaminoglycan biosynthesis - heparan sulfate / heparin	15	0.549652	2.79071e-05	Q92935, Q9Y662, Q9Y663, O94766, Q86Y38, P52848, Q93063, Q96L58, Q9UBV7, O60243, Q9H1B5, Q9UBQ6, O94923, Q96MM7, Q16394	1593	24	8205	3.21916	0.00955424	0.000331036	0.00027041
UP_SEQ_FEATURE	REPEAT:HEAT 4	19	0.696226	2.8125e-05	Q14974, Q92616, Q9Y678, Q96C45, Q9UI26, Q5VYK3, O14980, O75533, Q14008, P53618, P30153, Q86VP6, Q9BPX3, Q86Y56, O00410, O60518, Q8TEX9, O14617, Q92973	2653	50	20516	2.93859	0.253818	0.0049624	0.00491044
GOTERM_BP_DIRECT	GO:0098609~cell-cell adhesion	48	1.75889	2.82613e-05	Q8IVU1, Q92859, Q9Y624, Q14126, Q12860, O95631, Q8TDW7, Q13835, Q16787, Q15417, Q2VWP7, P12830, Q9Y5K6, P35579, P35221, Q4KMG0, O00151, Q9NYQ6, Q75N03, P61026, Q14993, Q14773, P62136, Q05707, Q14574, P07355, Q15223, Q9Y490, P26232, Q14517, Q9BX67, O94856, O15230, P19022, P14923, Q96F07, P35222, O60716, Q96JP9, Q9HCK4, Q6V0I7, Q02487, P31949, Q8N0Z9, P43146, Q92823, P49768, Q9HCU4	2600	193	19357	1.85161	0.170422	0.00203082	0.00196477
GOTERM_MF_DIRECT	GO:1990948~ubiquitin ligase inhibitor activity	8	0.293148	2.84767e-05	P61927, P62829, P62081, P42771, P62913, P46777, P60866, P62841	2641	9	18913	6.3656	0.056035	0.00108803	0.00103322
GOTERM_BP_DIRECT	GO:0006164~purine nucleotide biosynthetic process	11	0.403078	2.9207e-05	P30566, P00492, O60256, O15067, P60891, P31939, P22102, Q06203, P11908, P11586, P12268	2600	18	19357	4.54972	0.175593	0.00207621	0.00200869
GOTERM_CC_DIRECT	GO:0071541~eukaryotic translation initiation factor 3 complex, eIF3m	7	0.256504	2.92133e-05	O15371, O15372, Q13347, P55884, Q7L2H7, Q14152, O00303	2667	7	20587	7.71916	0.0336307	0.000407247	0.000345343
UP_SEQ_FEATURE	DOMAIN:Laminin EGF-like 3	12	0.439722	2.94922e-05	P24043, P07942, P55268, O95631, Q16787, P25391, O15230, Q9Y6N6, P98160, Q16363, P11047, Q7Z7M0	2653	22	20516	4.21807	0.264363	0.00511689	0.00506332
INTERPRO	IPR014729:Rossmann-like alpha/beta/alpha sandwich fold	18	0.659582	2.96942e-05	P54577, O43252, P26640, P54136, Q2VPK5, P13804, P07814, P23381, P38117, P49915, Q9P2J5, P41252, P47897, P49589, Q9NWL6, P08243, Q9NSE4, P56192	2664	43	19139	3.00739	0.0911878	0.00212479	0.00205946
UP_SEQ_FEATURE	DOMAIN:Ig-like C2-type 3	35	1.28252	3.02885e-05	Q8IVU1, Q92859, Q12860, P35916, P50895, P21802, Q96RW7, Q00872, P13591, Q58EX2, Q4KMG0, P17948, P23468, Q9P2B2, P98160, Q969P0, P22455, Q13740, Q92626, O94856, P10586, Q13308, Q9Y6N7, P10721, O75054, Q9HCK4, P11362, Q9NPH3, P43121, Q8N0Z9, Q8NDA2, P43146, Q6WRI0, Q01638, Q13332	2653	129	20516	2.09814	0.270436	0.00516891	0.00511479
GOTERM_BP_DIRECT	GO:0051028~mRNA transport	27	0.989373	3.08547e-05	Q6IS14, O00425, Q16629, Q06787, Q9Y5S9, P42704, P63241, Q8NFH3, Q8NFH4, Q96A72, P09651, Q9UN86, P61326, P49792, P38919, P51991, Q9NZI8, Q9GZV4, O14980, Q8N1F7, Q08211, P55735, O00159, P37198, P61970, Q07955, Q92621	2600	85	19357	2.36488	0.184524	0.00216177	0.00209147
GOTERM_BP_DIRECT	GO:0006888~ER to Golgi vesicle-mediated transport	37	1.35581	3.10646e-05	Q15437, P53621, Q15436, Q9Y3Q3, P18085, Q8WVM8, Q12907, O75340, Q9H0U4, Q9Y3A6, O60763, Q15363, P49755, P48444, Q9BVK6, P55072, Q92734, P07237, P51572, O43264, P35606, P53992, Q9Y678, P56962, P49257, Q5JRA6, P53618, Q9NR31, O75396, Q9Y4L1, Q7Z7H5, O94979, O14579, P62820, P61019, Q9Y282, P07225	2600	135	19357	2.04048	0.185655	0.00216177	0.00209147
BIOCARTA	h_glycolysisPathway:Glycolysis Pathway	10	0.366435	3.11046e-05	P06744, P06733, P30613, P18669, P17858, P04406, P00558, P05062, P60174, P19367	412	10	1623	3.93932	0.00830151	0.00372692	0.00362957
GOTERM_CC_DIRECT	GO:0005856~cytoskeleton	99	3.6277	3.129e-05	Q15654, Q6ZUT3, Q15417, Q15813, O43556, P63167, Q96AC1, P11171, P09493, O00151, P61026, Q99805, Q12792, P26378, P07237, P47756, P27105, P52565, P54105, Q13884, P49773, Q8NF91, P51911, Q01484, Q9UKE5, Q05682, Q99996, Q8NDM7, P49006, P49368, Q16643, P67936, Q12965, Q13813, Q8TAM6, Q96M96, O00560, Q9BR76, Q5SYB0, P35241, P35240, P35080, Q9NVA2, P07737, Q14118, Q16658, P37802, Q9Y2J2, Q9Y614, P68371,…	2667	509	20587	1.50137	0.035978	0.000431065	0.00036554
GOTERM_BP_DIRECT	GO:0015031~protein transport	89	3.26127	3.14111e-05	P02452, Q6IS14, Q9Y3Q3, Q8N5I2, Q9H3S7, O43633, Q12907, P35579, P50897, P51149, Q9Y3A6, O14828, P63241, Q9UK41, Q96AX2, Q9UMY4, Q8WUM4, P48444, P08962, Q13765, Q9Y4P1, P20290, Q8N3P4, P98164, Q9UL25, Q86XX4, P49257, Q8WUD1, Q9GZV4, Q5JRA6, Q01484, Q9NP79, Q08752, Q96D46, P57735, Q8NI22, P37198, O00161, O60493, P49768, P46459, Q15437, P50395, Q15436, Q6Y2X3, P49321, Q8WVM8, Q9UQN3, P36405, Q9NVU7,…	2600	431	19357	1.53737	0.187518	0.00216311	0.00209276
GOTERM_BP_DIRECT	GO:0031954~positive regulation of protein autophosphorylation	13	0.476365	3.17881e-05	P0DP23, P0DP24, P0DP25, O00571, Q9Y3L5, O60934, P49959, P15692, P01308, P49767, P04085, P61225, Q9NRA1	2600	25	19357	3.8714	0.189541	0.00216651	0.00209605
UP_KW_DOMAIN	KW-0393~Immunoglobulin domain	128	4.69036	3.28968e-05	Q92859, P10915, A0A0B4J1Y9, Q08722, P50895, P21802, P13591, Q92692, Q4KMG0, P17948, P01876, Q9P2B2, Q15262, Q9BY67, Q9C0C4, P98160, P22455, B9A064, A0A0B4J1X5, Q92729, P0CF74, A0A0J9YX35, Q9NS98, P0DP06, P0DP07, P43146, P0DP08, P01861, Q01638, P01860, P06312, P01780, P04217, P35916, O95297, Q99985, A0A0C4DH25, Q86X29, Q8WZ42, A0A0B4J1V0, A0A0B4J1V1, P10586, O95185, Q13308, P13611, A0A0G2JMI3, Q8I…	1742	752	14500	1.41681	0.0010193	0.000113311	7.31039e-05
GOTERM_CC_DIRECT	GO:0045121~membrane raft	55	2.01539	3.29795e-05	O15162, Q12860, P07948, P35613, P50454, P50897, Q9UBS5, P07195, P61225, P49810, P07355, P46108, O14745, P27105, P07437, P78536, Q01484, O00159, P31323, P35052, P18206, P67775, P08174, P41240, P05141, P17081, P98172, P05023, P05067, P49768, P04899, Q8IWU6, P45880, Q96C19, O00560, P40189, P25705, Q04656, Q9BQE3, P09958, P05556, P07339, Q13546, P19367, P17302, P17655, P00558, Q99497, Q9UJZ1, O14773,…	2667	241	20587	1.76163	0.0378834	0.000449058	0.000380798
INTERPRO	IPR013098:Immunoglobulin I-set	38	1.39245	3.31089e-05	Q8IVU1, Q92859, Q12860, O75962, P35916, Q2VWP7, P50895, P21802, Q96RW7, Q16270, Q00872, Q99985, P13591, Q58EX2, Q4KMG0, P17948, P23468, Q15262, Q9BY67, P98160, Q8WZ42, P22455, Q92626, O94856, P10586, O95185, Q13308, Q9Y6N7, Q9NT99, Q9HCK4, P11362, Q01973, Q8NDA2, P43146, Q92823, Q6WRI0, Q13332, Q15772	2664	136	19139	2.00738	0.101126	0.00231762	0.00224637
UP_SEQ_FEATURE	DOMAIN:Laminin EGF-like 1	13	0.476365	3.53383e-05	P24043, P07942, P55268, O95631, Q16787, P25391, O15230, Q9Y6N6, O75882, O00468, P11047, Q7Z7M0, Q16363	2653	26	20516	3.86657	0.307799	0.00593342	0.00587129
GOTERM_BP_DIRECT	GO:0097294~'de novo' XMP biosynthetic process	7	0.256504	3.61202e-05	P30566, O15067, P31939, P22102, P22234, Q06203, P12268	2600	7	19357	7.445	0.212424	0.00241202	0.00233358
GOTERM_BP_DIRECT	GO:0034384~high-density lipoprotein particle clearance	7	0.256504	3.61202e-05	O95445, P01130, P02649, Q8WTV0, P02647, P02655, P02652	2600	7	19357	7.445	0.212424	0.00241202	0.00233358
INTERPRO	IPR008979:Galactose-binding domain-like	28	1.02602	3.9122e-05	Q9ULT8, O43396, O95631, Q9H4M3, O00462, P12259, O43854, Q9UBS9, O60462, O14786, P09958, P54764, P29323, Q92824, P29122, P29320, P54760, Q96PD2, O43149, Q08431, O75592, P16278, Q99435, Q9NRD1, Q9UF33, P00451, Q8N8Z6, Q15375	2664	88	19139	2.28592	0.118363	0.00267835	0.00259601
GOTERM_BP_DIRECT	GO:0016266~O-glycan processing	17	0.622939	3.9302e-05	P15907, Q86SR1, Q11206, Q4G148, Q9H488, Q8WZA1, Q8IXK2, Q8N4A0, Q8NFL0, Q9NY97, Q9BYG0, Q02742, Q8NCL4, Q86SF2, Q8NBI6, Q10472, Q10471	2600	41	19357	3.08695	0.228818	0.00259826	0.00251376
GOTERM_CC_DIRECT	GO:0032580~Golgi cisterna membrane	28	1.02602	3.9657e-05	P22083, Q9Y3Q3, P15907, O60909, Q8WVM8, O00461, Q9BYC5, Q8WVQ1, Q9Y3A3, P16442, Q99523, Q15363, P15291, Q9UK23, Q10472, Q10471, Q70JA7, Q86X52, P51572, Q9UL25, Q11206, Q76KP1, Q8IZ52, Q8NBZ7, O60513, O60512, Q96L58, Q9UBV7	2667	94	20587	2.29932	0.0453775	0.000529296	0.000448839
GOTERM_BP_DIRECT	GO:0032446~protein modification by small protein conjugation	15	0.549652	3.97291e-05	Q9UBE0, Q13564, P62837, P61081, O00762, A0AVT1, Q9UBT2, P63146, P63279, P61088, P61077, P49459, P01116, Q16763, P22314	2600	33	19357	3.38409	0.230992	0.00260049	0.00251591
GOTERM_CC_DIRECT	GO:0005884~actin filament	27	0.989373	3.97763e-05	Q14247, P07947, Q9BYX7, P12814, Q9BR76, P0C1Z6, Q4VCS5, P15311, P63261, P15153, P09493, P63000, P46940, Q12792, Q14651, Q562R1, P60709, Q14019, Q6JBY9, P68133, P68032, P13796, P13797, Q9H270, P17081, P67936, P06753	2667	89	20587	2.34177	0.0455108	0.000529296	0.000448839
UP_KW_BIOLOGICAL_PROCESS	KW-0810~Translation regulation	37	1.35581	4.05022e-05	O00425, Q92616, P23396, P14618, P78344, Q13217, Q8TEQ6, Q06787, Q5JVS0, O60506, A5YKK6, Q9Y5S9, Q7Z3Z4, Q04637, P63244, Q7L1Q6, Q9H2U1, P61221, Q9BPZ3, Q9Y6E2, P40429, P05198, Q13541, Q6PKG0, P61326, Q9UQ80, P38919, P82979, Q9NZI8, Q9BY44, P07814, P04406, O00571, Q08211, Q9H074, P27635, P06730	1597	130	11248	2.0046	0.00694231	0.000464425	0.000396922
INTERPRO	IPR017998:Chaperone tailless complex polypeptide 1 (TCP-1)	9	0.329791	4.07575e-05	P50990, Q99832, P17987, P50991, P78371, P49368, P48643, P40227, P10809	2664	12	19139	5.38823	0.122994	0.00267835	0.00259601
INTERPRO	IPR016050:Proteasome, beta-type subunit, conserved site	9	0.329791	4.07575e-05	Q99436, P20618, P28062, P25789, P28074, P49721, P49720, P28072, P28070	2664	12	19139	5.38823	0.122994	0.00267835	0.00259601
BIOCARTA	h_smPathway:Spliceosomal Assembly	12	0.439722	4.17192e-05	Q01081, P62316, P62306, P09012, P09661, P62318, P62308, P08579, P62314, P08621, Q01130, P62304	412	14	1623	3.37656	0.0111187	0.00372692	0.00362957
GOTERM_BP_DIRECT	GO:0042274~ribosomal small subunit biogenesis	12	0.439722	4.23113e-05	Q92979, P06748, P08708, P46781, P62081, P62857, P62847, P62851, P62841, P62753, P62249, P39019	2600	22	19357	4.06091	0.244009	0.00271573	0.00262741
GOTERM_BP_DIRECT	GO:0006268~DNA unwinding involved in DNA replication	12	0.439722	4.23113e-05	P27694, Q04837, P46063, Q14566, Q9BRT9, P17096, P33992, P33993, P25205, P33991, Q9BRX5, P49736	2600	22	19357	4.06091	0.244009	0.00271573	0.00262741
INTERPRO	IPR011545:DNA/RNA helicase, DEAD/DEAH box type, N-terminal	24	0.879443	4.35036e-05	P38919, O43143, P46063, Q9UMR2, O75643, P26196, Q13206, Q7Z478, Q9NR30, Q13838, O00571, Q86XP3, Q08211, O00148, Q9NVP1, P17844, Q9H2U1, P42285, Q92841, Q7L2E3, O15523, Q92499, Q14240, P60842	2664	70	19139	2.46319	0.130715	0.002751	0.00266642
INTERPRO	IPR001404:Heat shock protein Hsp90	10	0.366435	4.35718e-05	Q14568, Q58FG1, Q58FF3, P07900, Q12931, P14625, Q58FF8, P08238, Q58FF7, Q58FF6	2664	15	19139	4.78954	0.130906	0.002751	0.00266642
GOTERM_MF_DIRECT	GO:0051920~peroxiredoxin activity	7	0.256504	4.5374e-05	P32119, Q99497, P30041, Q13162, Q06830, P30044, P30048	2641	7	18913	7.1613	0.0877895	0.00167059	0.00158644
GOTERM_MF_DIRECT	GO:0008379~thioredoxin peroxidase activity	7	0.256504	4.5374e-05	O60613, P32119, P30041, Q13162, Q06830, P30044, P30048	2641	7	18913	7.1613	0.0877895	0.00167059	0.00158644
INTERPRO	IPR008280:Tubulin/FtsZ, C-terminal	13	0.476365	4.56757e-05	P07437, Q13885, Q6PEY2, P68371, Q9BUF5, P0DPH7, Q9H4B7, P0DPH8, P68366, Q9BVA1, Q71U36, P04350, Q9BQE3	2664	25	19139	3.73584	0.136774	0.00277501	0.00268969
INTERPRO	IPR017975:Tubulin, conserved site	13	0.476365	4.56757e-05	P07437, Q13885, Q6PEY2, P68371, Q9BUF5, P0DPH7, Q9H4B7, P0DPH8, P68366, Q9BVA1, Q71U36, P04350, Q9BQE3	2664	25	19139	3.73584	0.136774	0.00277501	0.00268969
UP_SEQ_FEATURE	MOTIF:'KMSKS' region	10	0.366435	4.82374e-05	P54577, P26640, Q9P2J5, P41252, P07814, P23381, P47897, P49589, Q9NSE4, P56192	2653	16	20516	4.83321	0.39478	0.00797066	0.0078872
KEGG_PATHWAY	hsa04145:Phagosome	51	1.86882	4.9265e-05	Q14204, P04439, P13747, P38606, O43237, P51148, P51149, P13473, P61020, Q9Y6G9, P0DPH7, P0DPH8, Q9BVA1, P63000, P27824, P04440, Q9UBG0, P07996, P07437, P07711, Q13885, Q13488, P60709, Q13409, P35443, Q15904, P10321, Q9BUF5, P00736, Q15075, P27797, P01024, P60468, Q15836, Q8WTV0, Q9H4B7, P63261, P02786, Q9BQE3, P05556, P21283, Q6PEY2, P21281, P11279, P68371, O75396, P01889, P68366, P04350, Q71U36,…	1593	152	8205	1.72818	0.0168048	0.000564905	0.000461449
UP_SEQ_FEATURE	CARBOHYD:N-linked (Glc) (glycation) lysine	8	0.293148	5.02199e-05	P68871, P02649, P02768, P13987, P02647, P69905, P00751	2653	10	20516	6.18651	0.407143	0.00804291	0.00795869
UP_SEQ_FEATURE	DOMAIN:Laminin EGF-like 9	8	0.293148	5.02199e-05	P24043, P07942, P55268, Q16787, P25391, O15230, Q9Y6N6, P11047	2653	10	20516	6.18651	0.407143	0.00804291	0.00795869
GOTERM_CC_DIRECT	GO:0005903~brush border	21	0.769513	5.0369e-05	P98164, Q12965, O00429, P60709, O75369, P12814, O00299, P14410, P35579, O00159, P15311, P18206, Q7Z4W1, P60660, P61158, O14950, Q14651, P41743, P47755, P47756, P21333	2667	61	20587	2.65742	0.0572778	0.000661316	0.000560792
GOTERM_CC_DIRECT	GO:0042564~NLS-dependent protein nuclear import complex	8	0.293148	5.0827e-05	Q14974, O00505, O15131, P52294, O00629, O60684, P52292, Q9BQG0	2667	10	20587	6.17533	0.0577833	0.000661316	0.000560792
GOTERM_BP_DIRECT	GO:0006094~gluconeogenesis	18	0.659582	5.16369e-05	P06744, P07205, O00757, P40926, P40925, P16118, P15259, P53007, Q02978, Q9UBX3, P18847, P36871, P00558, P60174, P09972, Q9UJS0, Q15043, P02753	2600	46	19357	2.91326	0.289212	0.00328242	0.00317567
UP_SEQ_FEATURE	REPEAT:HEAT 1	22	0.806156	5.29606e-05	Q14974, Q92616, Q9Y678, Q96C45, Q9UI26, Q5VYK3, Q9P260, O14980, O75533, Q14008, Q7Z4Q2, P53618, P30153, Q86VP6, Q9BPX3, Q86Y56, P78527, O00410, O60518, Q8TEX9, O14617, Q92973	2653	66	20516	2.57771	0.42382	0.00817769	0.00809206
UP_SEQ_FEATURE	REPEAT:HEAT 2	22	0.806156	5.29606e-05	Q14974, Q92616, Q9Y678, Q96C45, Q9UI26, Q5VYK3, Q9P260, O14980, O75533, Q14008, Q7Z4Q2, P53618, P30153, Q86VP6, Q9BPX3, Q86Y56, P78527, O00410, O60518, Q8TEX9, O14617, Q92973	2653	66	20516	2.57771	0.42382	0.00817769	0.00809206
UP_SEQ_FEATURE	DOMAIN:Laminin EGF-like 4	9	0.329791	5.42037e-05	P24043, P07942, P55268, Q16787, P25391, O15230, Q9Y6N6, P11047, Q7Z7M0	2653	13	20516	5.35371	0.431228	0.00817769	0.00809206
UP_SEQ_FEATURE	DOMAIN:Laminin EGF-like 6	9	0.329791	5.42037e-05	P24043, P07942, P55268, Q16787, P25391, O15230, Q9Y6N6, P98160, P11047	2653	13	20516	5.35371	0.431228	0.00817769	0.00809206
GOTERM_CC_DIRECT	GO:0030126~COPI vesicle coat	9	0.329791	5.49328e-05	P53621, P35606, Q9Y3Q3, Q9Y678, Q8NDZ4, P53618, P48444, P61923, O14579	2667	13	20587	5.34403	0.0623027	0.000706882	0.000599431
GOTERM_MF_DIRECT	GO:0051787~misfolded protein binding	14	0.513008	5.61432e-05	P0DMV8, P54652, P0DMV9, Q13217, P34931, P38646, P11021, P11142, Q9UBS4, P17066, Q8IXB1, P48741, P48723, P10909	2641	29	18913	3.45718	0.107468	0.00203018	0.00192792
UP_SEQ_FEATURE	DOMAIN:Histone H2A/H2B/H3	15	0.549652	5.67797e-05	Q99877, Q5TEC6, P84243, Q9UG63, Q93077, P62807, P0C0S5, P58876, O60814, Q71UI9	2653	35	20516	3.3142	0.446278	0.00844395	0.00835554
UP_SEQ_FEATURE	REPEAT:HEAT 3	20	0.732869	5.82462e-05	Q14974, Q92616, Q9Y678, Q96C45, Q9UI26, Q5VYK3, Q9P260, O14980, O75533, Q14008, P53618, P30153, Q86VP6, Q9BPX3, Q86Y56, O00410, O60518, Q8TEX9, O14617, Q92973	2653	57	20516	2.71338	0.454668	0.00854004	0.00845062
GOTERM_BP_DIRECT	GO:0006486~protein glycosylation	33	1.20923	5.87382e-05	P22083, Q9UQ53, Q92935, P15907, Q16706, P49641, O60909, O94766, P34949, Q8WZA1, P39656, Q9NYU2, Q93063, P16442, Q9BYG0, Q9UBQ6, P15291, Q9Y274, Q16394, Q9UK23, P26572, P04843, Q11206, Q9UKM7, O43505, Q9Y5P6, O60513, O60512, Q96L58, O60476, P33908, P46977, P49768	2600	118	19357	2.08208	0.321811	0.00369377	0.00357364
GOTERM_BP_DIRECT	GO:0032212~positive regulation of telomere maintenance via telomerase	15	0.549652	5.92255e-05	P50990, P50991, P28482, P35222, Q9C010, O60832, Q99832, P17987, P13010, P78371, P49368, P48643, P09651, O14733, P40227	2600	34	19357	3.28456	0.323993	0.00369377	0.00357364
GOTERM_CC_DIRECT	GO:0012507~ER to Golgi transport vesicle membrane	20	0.732869	5.9729e-05	Q15437, Q15436, P53992, P56962, P49257, P04439, P13747, P13987, O75396, P55735, P10321, Q8NI22, O60763, P01889, Q15363, P49755, O94979, P04440, P61769, P01893	2667	57	20587	2.70848	0.0675547	0.000760247	0.000644684
KEGG_PATHWAY	hsa04530:Tight junction	55	2.01539	6.13386e-05	Q9Y624, Q14247, P12814, P35579, Q4VCS5, P35580, Q9Y4G8, P0DPH7, P0DPH8, P63000, O15511, P62834, P55196, P62714, P22694, P61586, O14745, Q9Y2T4, P60709, Q9P1U1, P51153, Q9C0K3, P30153, P59998, P19105, P67775, P60660, P61158, O14950, O15144, O15145, P15311, P61160, P63261, P35241, P35240, P61006, P26038, P60953, Q9BQE3, P35749, P05556, Q92747, Q9BX67, Q6PEY2, P34932, Q9Y3L5, P12004, P17612, O43707,…	1593	169	8205	1.67625	0.0208801	0.000680661	0.000556005
GOTERM_BP_DIRECT	GO:0006464~cellular protein modification process	29	1.06266	6.13865e-05	Q16769, O00469, P28300, P62837, P07947, O00462, P78527, Q9Y4K0, P68036, Q96HE7, Q9Y274, Q9UK23, A6PVC2, P04843, P04844, P51511, P61081, O00754, P53611, P16870, P63279, Q9UBV7, P61077, P62987, Q16763, Q99816, P00750, Q14166, P46019	2600	98	19357	2.20311	0.333582	0.00379277	0.00366942
SMART	SM00180:EGF_Lam	16	0.586295	6.16278e-05	P24043, P07942, P55268, O95631, Q16787, P25391, O15230, Q9Y6N6, O75882, O00468, P11047, Q7Z7M0, Q9NYQ6, P98160, Q16363, Q9HCU4	1494	36	10374	3.08612	0.0332687	0.00241669	0.0022186
GOTERM_MF_DIRECT	GO:0003724~RNA helicase activity	25	0.916086	6.50792e-05	Q9UMR2, O75643, Q13838, O00148, P17844, Q9H2U1, P42285, Q13283, Q7L2E3, Q92499, P38919, O43143, P26196, Q13206, Q7Z478, Q9NR30, O00571, Q86XP3, Q08211, Q9NVP1, Q92841, O15523, Q14240, Q92900, P60842	2641	76	18913	2.35569	0.123475	0.00231202	0.00219557
UP_SEQ_FEATURE	ACT_SITE:Proton donor/acceptor	30	1.0993	6.54446e-05	P30566, O43570, P27695, O94766, Q9BQ50, Q5T013, Q04760, Q9NQ88, P16118, O60507, Q96GX9, P15169, O60701, Q8N0Y7, O14929, Q8N1Q1, O14744, P24752, O43280, P07954, Q96IY4, O75976, Q01581, P15259, P00918, Q9BWD1, P18669, P16870, P53041, P55084	2653	107	20516	2.16817	0.494041	0.0094622	0.00936312
GOTERM_CC_DIRECT	GO:0016607~nuclear speck	85	3.11469	6.66007e-05	Q9BZZ5, Q13435, Q16629, Q96L91, Q14004, P0DMV8, P0DMV9, Q7RTV0, Q86V81, Q9UNF0, Q13838, O95232, Q2TAY7, Q01130, O00148, Q96DI7, Q9H2U1, P63165, P84103, Q16630, P55196, Q9Y4C8, Q00839, Q13242, P38919, Q13523, Q12874, Q15029, Q01081, Q8WXF1, O75533, O43447, Q86XP3, Q96DU7, P16104, Q9BWF3, Q92841, Q9UKV3, Q14185, Q6P2Q9, P09661, Q9BY12, P08579, Q9C0B1, Q92766, Q15233, Q9BT78, Q9ULT8, Q4ZHG4, O95696,…	2667	430	20587	1.52588	0.0750282	0.000838596	0.000711123
GOTERM_MF_DIRECT	GO:0003684~damaged DNA binding	23	0.8428	6.7219e-05	P09429, P26583, Q13620, P27694, Q9UGN5, P27695, P23396, P12956, P15927, P39748, P54727, P35244, P54725, P52701, P12004, P16104, O60934, Q6B0I6, P13010, Q16531, P07992, P43246, P09874	2641	67	18913	2.45836	0.127265	0.00234687	0.00222866
UP_SEQ_FEATURE	DOMAIN:UBC core	17	0.622939	6.74501e-05	A0A1B0GUS4, Q5JXB2, P62837, Q13404, Q15819, P61081, O00762, P61086, Q9C0C9, P63146, P63279, P61088, P61077, P68036, P49459, P01116, Q16763	2653	44	20516	2.9878	0.504495	0.00961856	0.00951785
GOTERM_BP_DIRECT	GO:0000027~ribosomal large subunit assembly	12	0.439722	7.12641e-05	Q02878, P62750, P39023, Q96L21, P83731, Q8TDN6, P62913, P46777, P27635, Q8NHW5, P05388, Q9UKD2	2600	23	19357	3.88435	0.375712	0.00436229	0.00422042
GOTERM_CC_DIRECT	GO:0001725~stress fiber	23	0.8428	7.26441e-05	Q9NVA2, Q15654, Q16658, O75369, P12814, P68133, P13796, Q9BR76, P35579, Q4VCS5, Q04912, P35580, Q16181, O43707, Q96AC1, P09493, O00151, Q01973, P62736, O14950, P67936, P06753, Q99439	2667	72	20587	2.46584	0.0815513	0.000904959	0.000767399
INTERPRO	IPR000217:Tubulin	13	0.476365	7.41046e-05	P07437, Q13885, Q6PEY2, P68371, Q9BUF5, P0DPH7, Q9H4B7, P0DPH8, P68366, Q9BVA1, Q71U36, P04350, Q9BQE3	2664	26	19139	3.59215	0.21229	0.00433849	0.0042051
INTERPRO	IPR003008:Tubulin/FtsZ, GTPase domain	13	0.476365	7.41046e-05	P07437, Q13885, Q6PEY2, P68371, Q9BUF5, P0DPH7, Q9H4B7, P0DPH8, P68366, Q9BVA1, Q71U36, P04350, Q9BQE3	2664	26	19139	3.59215	0.21229	0.00433849	0.0042051
UP_SEQ_FEATURE	DOMAIN:Laminin G	16	0.586295	7.52439e-05	Q5T1H1, P24043, Q8TDW7, Q16787, P25391, Q07092, O00468, Q99435, Q6V0I7, Q9NYQ6, P39060, O94813, P98160, Q16363, P07225, P04278	2653	40	20516	3.09325	0.543113	0.0104439	0.0103345
UP_SEQ_FEATURE	MOTIF:Q motif	16	0.586295	7.52439e-05	P38919, Q9UMR2, P26196, Q13206, Q9NR30, Q13838, O00571, Q86XP3, O00148, Q9NVP1, P17844, Q92841, O15523, Q92499, Q14240, P60842	2653	40	20516	3.09325	0.543113	0.0104439	0.0103345
GOTERM_MF_DIRECT	GO:0005539~glycosaminoglycan binding	13	0.476365	7.65015e-05	Q8TB73, Q8IWU5, Q9BQ16, Q8IWU6, Q03167, P13611, Q9NZ53, P07093, Q8N2S1, Q9UBQ6, P05154, Q14520, P04156	2641	26	18913	3.58065	0.143518	0.00262569	0.00249343
GOTERM_BP_DIRECT	GO:0045454~cell redox homeostasis	17	0.622939	7.76033e-05	P27695, Q9H3K6, P32119, P00390, Q9BS26, P30041, Q06830, O76003, P10599, P30044, P30048, Q13162, Q96HE7, P48506, Q16881, P09622	2600	43	19357	2.94337	0.401336	0.00470675	0.00455367
UP_KW_CELLULAR_COMPONENT	KW-0206~Cytoskeleton	239	8.75779	7.78075e-05	Q14204, Q14203, Q15654, Q5VT06, Q5VYK3, Q9Y265, Q9BYX7, Q9Y266, O43556, Q96IK1, P07196, P09493, Q9BVA1, O00151, O15511, P07197, P61026, Q99805, P09496, Q8WUM4, P43034, Q00839, P47756, P27105, O75935, Q6P4I2, Q8NF91, Q01484, Q53EZ4, Q9UKE5, Q9P225, P59998, P49006, P61158, P67936, Q9Y281, Q9BYV2, Q15555, Q13257, Q12965, Q13813, O75369, Q8TAM6, Q494V2, Q9BR76, P61163, P61160, P23528, P60510, Q9BXS6,…	2468	1359	17662	1.25856	0.00512233	0.000466845	0.000275863
GOTERM_CC_DIRECT	GO:0035577~azurophil granule membrane	20	0.732869	7.81326e-05	P07602, O15260, O00462, P11279, P39656, P51148, O75131, P10253, P13473, O60784, Q96AX2, Q99829, P15291, P61224, Q92542, P01893, P42785, P08962, P27105, P49768	2667	58	20587	2.66178	0.0874358	0.000963087	0.000816691
GOTERM_MF_DIRECT	GO:0004175~endopeptidase activity	25	0.916086	8.21659e-05	O14672, P08519, P28062, P14735, Q9H300, P00747, P83110, Q99829, P49810, P48147, Q9Y4P1, P09958, P78536, O15072, Q92824, P29122, P28074, P28072, Q99436, O14773, P08253, P42892, P60900, P09668, P49768	2641	77	18913	2.3251	0.153286	0.0027731	0.00263342
GOTERM_CC_DIRECT	GO:0098794~postsynapse	35	1.28252	8.49555e-05	Q8N2Q7, Q14444, O75962, P62917, Q06787, P12830, Q12846, Q9UBB6, Q15717, Q04637, P62330, P62195, P63000, Q99808, P61586, P26378, P35080, P38919, O94973, P29323, Q9UKG1, O95782, Q9P2I0, O14617, P41221, O14818, Q96FJ2, P63010, Q96CW1, Q15075, P00750, P05388, P04156, P49768, P06730	2667	135	20587	2.00126	0.0946984	0.00103628	0.000878758
GOTERM_MF_DIRECT	GO:0005198~structural molecule activity	48	1.75889	8.57077e-05	P24043, P07942, P53621, P55268, Q16787, O95678, O75841, P13646, P13645, Q2M2I5, O95297, P35221, P02649, P11171, Q00610, P07197, Q14152, P09496, P02545, P09497, Q9BQE3, P53675, O75935, P07437, Q12797, P35606, Q13884, P35527, Q9Y678, Q9Y6N6, O00231, P14923, Q9UNM6, P53618, Q9Y2J2, P55735, Q16181, P18206, P20700, P27816, P02679, Q71U36, P43243, O94979, O14579, P02675, O43491, Q14980	2641	194	18913	1.77187	0.159338	0.00282175	0.00267962
GOTERM_MF_DIRECT	GO:0030145~manganese ion binding	23	0.8428	8.63944e-05	P48163, P26572, Q3V5L5, Q10469, Q09328, P39748, Q9NQW7, Q8WZA1, Q8N4A0, P15104, Q13907, P17612, P16442, P49959, Q96DE0, Q9UBV7, Q9H1B5, P28838, Q9UBQ6, P15291, Q8NBI6, Q10472, Q10471	2641	68	18913	2.42221	0.160506	0.00282175	0.00267962
GOTERM_BP_DIRECT	GO:0009888~tissue development	15	0.549652	8.65683e-05	P24043, P07942, P55268, O95631, Q16787, P25391, O15230, Q9Y6N6, O75882, P10253, O00468, P11047, Q7Z7M0, Q15063, P98160	2600	35	19357	3.19071	0.435789	0.00520275	0.00503355
UP_SEQ_FEATURE	DOMAIN:Sm	13	0.476365	8.67177e-05	Q3MHD2, Q9Y4Y9, O95777, Q9Y333, A8MWD9, P62310, P62316, P62306, P62318, P62308, Q9UK45, P62314, P62304	2653	28	20516	3.59038	0.594555	0.011878	0.0117537
BIOCARTA	h_eradPathway:ERÃ¯Â¿Â½associated degradation (ERAD) Pathway	14	0.513008	8.69824e-05	Q9UBE0, Q14697, P49641, Q13616, O00754, Q9UBT2, Q9NYU2, P63279, O60476, P62877, Q9NTJ4, P63208, P27824, P33908	412	19	1623	2.90266	0.0230427	0.00582782	0.0056756
INTERPRO	IPR008991:Translation protein SH3-like domain	10	0.366435	8.72673e-05	Q6IS14, Q02878, P50914, Q9GZV4, P61254, P61353, P63241, P62917, P46778, Q9UNX3	2664	16	19139	4.49019	0.244981	0.00501787	0.00486359
GOTERM_BP_DIRECT	GO:0050853~B cell receptor signaling pathway	36	1.31916	8.75508e-05	P01780, P28482, A0A0B4J1Y9, P07948, Q08881, P62993, A0A0C4DH41, P01859, P01857, P01834, P01876, A0A0B4J1V0, A0A0J9YXX1, A0A0B4J1V1, B9A064, A0A0B4J1X5, P0CF74, A0A0G2JMI3, A0A0J9YX35, P0DOY2, A0M8Q6, P0DOY3, A0A0C4DH30, P01825, A0A0C4DH35, P01824, P01766, P06331, P0DP06, P01764, A0A0C4DH38, P0DP07, P01763, P0DP08, P01861, P01860	2600	136	19357	1.97074	0.439443	0.0052144	0.00504482
GOTERM_BP_DIRECT	GO:0006606~protein import into nucleus	30	1.0993	8.96721e-05	O00505, P55265, P52294, O00629, Q7Z4Q2, Q15717, Q96P70, O95373, Q99623, O60684, Q92973, P02545, Q14974, Q9UI26, P62826, O15131, Q8N1F7, O75694, Q9UKG1, O00410, O60518, Q8TEX9, Q9Y5L0, P55735, P37198, P20749, P61970, P12270, P52292, P55060	2600	105	19357	2.12714	0.44725	0.00529306	0.00512092
GOTERM_BP_DIRECT	GO:0031145~anaphase-promoting complex-dependent catabolic process	18	0.659582	9.60739e-05	P28066, P28062, P28074, P28072, O00762, P28070, Q99436, O14818, P20618, P25789, Q13042, P25788, Q16763, P49721, P49720, P60900, P25787, P25786	2600	48	19357	2.79188	0.470157	0.00562075	0.00543795
INTERPRO	IPR010920:Like-Sm (LSM) domain	12	0.439722	9.93564e-05	A8MWD9, P62310, Q9Y4Y9, Q9Y333, O95777, P62316, P62306, P62318, P62308, Q9UK45, P62314, P62304	2664	23	19139	3.74834	0.27381	0.00561276	0.0054402
UP_KW_PTM	KW-0654~Proteoglycan	23	0.8428	9.98756e-05	P02760, Q9UKP4, P09603, Q9BQ16, O14594, P63092, O75487, Q03167, P13611, P51654, Q9Y625, P51884, O00468, Q06033, P35052, P19823, Q08629, P19827, Q6UVK1, O14786, Q5JWF2, P05067, Q92954, P98160	2427	57	14104	2.34491	0.00348972	0.000276579	0.000138289
UP_KW_PTM	KW-0765~Sulfation	23	0.8428	9.98756e-05	P02771, P04004, P05546, P08603, P28300, P10645, P04439, P55001, P19021, P12259, P20908, P51884, P14410, P14543, P0C0L5, P0C0L4, Q9NZ53, P02679, P07477, P05067, P08697, P00451, P02751	2427	57	14104	2.34491	0.00348972	0.000276579	0.000138289
GOTERM_MF_DIRECT	GO:0031369~translation initiation factor binding	12	0.439722	0.000102343	Q04637, Q99613, P55884, P62487, Q7L2H7, O00571, Q06787, P20042, P62847, B5ME19, O00303, Q6PKG0	2641	23	18913	3.73633	0.187187	0.00328959	0.00312389
SMART	SM00864:SM00864	13	0.476365	0.000102528	P07437, Q13885, Q6PEY2, P68371, Q9BUF5, P0DPH7, Q9H4B7, P0DPH8, P68366, Q9BVA1, Q71U36, P04350, Q9BQE3	1494	26	10374	3.47189	0.0547357	0.00375252	0.00344494
UP_SEQ_FEATURE	REGION:Domain II and I	7	0.256504	0.000102862	P24043, Q16787, P25391, O15230, Q9Y6N6, Q16363, P11047	2653	8	20516	6.76649	0.657281	0.0139064	0.0137608
GOTERM_CC_DIRECT	GO:0034366~spherical high-density lipoprotein particle	7	0.256504	0.000103941	O95445, P00739, P02647, P02656, P02655, P02652, P10909	2667	8	20587	6.75427	0.114605	0.00124199	0.0010532
GOTERM_CC_DIRECT	GO:0008541~proteasome regulatory particle, lid subcomplex	7	0.256504	0.000103941	O43242, P48556, O00231, Q9UNM6, O00232, O00487, Q16186	2667	8	20587	6.75427	0.114605	0.00124199	0.0010532
INTERPRO	IPR003006:Immunoglobulin/major histocompatibility complex, conserved site	23	0.8428	0.00010515	B9A064, Q68D85, P04439, P13747, P0CF74, A0M8Q6, P0DOY2, P0DOY3, P10321, P55899, P01859, Q95460, P01857, P01889, P01834, P01876, Q92823, P04440, Q14520, P61769, P01861, P01893, P01860	2664	69	19139	2.39477	0.287233	0.00583764	0.00565816
GOTERM_CC_DIRECT	GO:0030133~transport vesicle	28	1.02602	0.000105796	P53621, Q9Y3Q3, O15260, Q15836, P13987, P63092, O00461, Q15818, P38606, Q9H0U4, P62491, O60763, Q15363, P49755, P48444, Q9BVK6, P61923, P22455, P11717, P35606, Q9Y678, P10645, P53618, O75396, P08174, P01308, P30040, Q5JWF2, O14579	2667	99	20587	2.1832	0.116526	0.00125139	0.00106117
UP_SEQ_FEATURE	DOMAIN:VWFA	25	0.916086	0.000110982	Q14624, P12111, Q96RW7, P19823, Q9HCH3, P19827, Q86YQ8, Q99829, P06681, Q05707, P05556, P12109, P55036, O15232, Q86UX2, O43405, Q5VU97, O75131, Q8IYJ1, Q06033, Q6PCB0, P12110, Q4LDE5, Q8NDA2, P00751	2653	84	20516	2.30153	0.685066	0.0147717	0.014617
UP_SEQ_FEATURE	DOMAIN:LSM	9	0.329791	0.0001121	P62310, Q9Y4Y9, O95777, P62316, P62306, P62318, P62308, P62314, P62304	2653	14	20516	4.9713	0.68871	0.0147717	0.014617
GOTERM_MF_DIRECT	GO:0003779~actin binding	74	2.71162	0.000112762	Q86TU7, Q15417, P12814, P35579, P35580, P40123, Q00872, Q96AC1, O14908, P11171, P09493, O00151, O15511, Q12792, P29966, P07237, P47755, Q00839, P47756, Q04917, P03950, Q13884, Q8NF91, Q9P1U1, Q9C0K3, Q14019, P20929, P51911, Q01082, P13796, P59998, Q05682, O00159, P18206, P60983, P61158, P60981, Q16643, P06396, P67936, O43491, P06753, Q01518, Q99439, Q9NVD7, Q12965, Q13813, O15144, O15145, O75369,…	2641	342	18913	1.54952	0.204159	0.00356786	0.00338815
GOTERM_CC_DIRECT	GO:0042627~chylomicron	9	0.329791	0.000113582	P04114, P02749, P02649, Q86X29, P02647, P02656, P02655, P02654, P02652	2667	14	20587	4.96232	0.124545	0.00133004	0.00112787
GOTERM_CC_DIRECT	GO:0030175~filopodium	24	0.879443	0.000114973	P05556, Q14204, P54764, Q9NZI8, Q14517, Q16658, Q14118, Q96M96, O95185, P68133, Q8TAM6, P68032, P13796, P15311, P63267, Q00535, P35241, P35240, P15291, P62736, Q12792, P26038, P60953, O14745	2667	79	20587	2.34506	0.125971	0.00133301	0.00113038
GOTERM_BP_DIRECT	GO:1901673~regulation of mitotic spindle assembly	12	0.439722	0.000115632	P0DMV8, P0DMV9, P12270, Q7LBR1, Q9H444, Q9Y295, Q9UQN3, O43633, O75351, Q9NZZ3, Q00839, Q9HD42	2600	24	19357	3.7225	0.534426	0.00670562	0.00648755
INTERPRO	IPR008993:Tissue inhibitor of metalloproteinases-like, OB-fold	13	0.476365	0.000116547	P01033, P01031, O95631, P35625, O00468, Q96HF1, P0C0L5, P16035, P0C0L4, Q8N474, Q15113, P01024, Q9UKZ9	2664	27	19139	3.45911	0.312918	0.00625466	0.00606236
INTERPRO	IPR023313:Ubiquitin-conjugating enzyme, active site	13	0.476365	0.000116547	A0A1B0GUS4, P62837, P61081, O00762, P61086, P63146, P63279, P61088, P61077, P68036, P49459, P01116, Q16763	2664	27	19139	3.45911	0.312918	0.00625466	0.00606236
GOTERM_MF_DIRECT	GO:0008375~acetylglucosaminyltransferase activity	13	0.476365	0.000120262	P06865, Q9Y644, O15294, Q9UQ53, P26572, Q92935, Q8WZA1, Q8NES3, Q8NFL0, Q93063, Q02742, P07686, Q16394	2641	27	18913	3.44803	0.216156	0.00374662	0.0035579
GOTERM_BP_DIRECT	GO:0007097~nuclear migration	10	0.366435	0.000122626	Q14204, Q14203, P20700, O95631, Q9Y266, P43034, P02545, P60953, Q03252, O14745	2600	17	19357	4.37941	0.555466	0.00704939	0.00682013
GOTERM_CC_DIRECT	GO:0071162~CMG complex	8	0.293148	0.000124068	Q14566, Q9BRT9, P33992, P33993, P25205, P33991, Q9BRX5, P49736	2667	11	20587	5.61393	0.135231	0.00139696	0.00118462
GOTERM_CC_DIRECT	GO:0005832~chaperonin-containing T-complex	8	0.293148	0.000124068	P50990, Q99832, P17987, P50991, P78371, P49368, P48643, P40227	2667	11	20587	5.61393	0.135231	0.00139696	0.00118462
GOTERM_CC_DIRECT	GO:0034663~endoplasmic reticulum chaperone complex	8	0.293148	0.000124068	P23284, P11021, Q15084, Q9UBS4, Q8IXB1, P14625, Q9Y4L1, P07237	2667	11	20587	5.61393	0.135231	0.00139696	0.00118462
GOTERM_MF_DIRECT	GO:0019843~rRNA binding	17	0.622939	0.000124233	P61927, P03950, Q92979, P06748, P32969, P46782, P62917, P46781, Q9NR30, P62280, Q8TDN6, Q8TD47, Q9NX20, P62750, Q9Y3A5, P62701, P62269	2641	43	18913	2.83121	0.222435	0.0038117	0.0036197
GOTERM_BP_DIRECT	GO:0006730~one-carbon metabolic process	15	0.549652	0.000124249	Q9NZL9, O43570, P31153, P11586, P00918, O75493, P34897, Q00266, Q86XF0, P23526, Q9H9B4, Q8N1Q1, Q9BWM7, P00374	2600	36	19357	3.10208	0.56021	0.00708109	0.00685081
UP_SEQ_FEATURE	DOMAIN:Sema	14	0.513008	0.000125568	O95754, O15041, O15031, O95025, O75326, Q9H3T2, Q9NS98, Q04912, Q99985, P08581, Q9C0C4, Q14563, Q9H2E6, Q13275	2653	33	20516	3.28072	0.729434	0.016306	0.0161353
GOTERM_BP_DIRECT	GO:0048843~negative regulation of axon extension involved in axon guidance	13	0.476365	0.000125908	O95754, O15041, O95025, O75326, Q9H3T2, Q9NS98, Q99985, P41221, O14786, Q9C0C4, Q14563, Q9H2E6, Q13275	2600	28	19357	3.45661	0.56501	0.00710712	0.00687599
GOTERM_CC_DIRECT	GO:0042645~mitochondrial nucleoid	17	0.622939	0.000127251	P49411, P40939, P45880, P36776, Q12849, Q9BQ52, P34897, P38646, Q04837, P42704, Q96AG4, Q7L2E3, P05141, P55084, P21796, Q99714, P06576	2667	46	20587	2.85273	0.138448	0.00141915	0.00120343
UP_SEQ_FEATURE	DOMAIN:Sushi	20	0.732869	0.000127367	Q6UXD5, P08603, P15529, O14594, P13611, P10643, A0M8Q6, P00738, Q4LDE5, P00739, P08174, P00736, Q9UBS5, O60279, P02749, P06681, P20023, Q9NZP8, P00751, P04003	2653	60	20516	2.57771	0.734455	0.016306	0.0161353
GOTERM_BP_DIRECT	GO:0044208~'de novo' AMP biosynthetic process	7	0.256504	0.00012793	P30566, O15067, P31939, P22102, P22234, Q06203, P30520	2600	8	19357	6.51437	0.570787	0.00710712	0.00687599
GOTERM_BP_DIRECT	GO:1901137~carbohydrate derivative biosynthetic process	7	0.256504	0.00012793	O60513, O60512, Q9UBV7, O60243, O60909, P15291, Q96MM7	2600	8	19357	6.51437	0.570787	0.00710712	0.00687599
UP_SEQ_FEATURE	DOMAIN:NTR	12	0.439722	0.000128443	P01033, Q96HF1, P0C0L5, P0C0L4, P16035, P01031, O95631, Q8N474, P35625, Q15113, Q9UKZ9, P01024	2653	25	20516	3.7119	0.737414	0.016306	0.0161353
INTERPRO	IPR027231:Semaphorin	11	0.403078	0.000129701	O95754, O15041, O95025, Q99985, O75326, Q9H3T2, Q9NS98, Q9C0C4, Q14563, Q9H2E6, Q13275	2664	20	19139	3.95137	0.341416	0.00684649	0.00663599
GOTERM_MF_DIRECT	GO:0046875~ephrin receptor binding	14	0.513008	0.00012995	O43166, P54764, P07948, P52803, O00560, O43921, P52799, P62993, P20827, Q00535, P98172, P05067, P46108, Q15375	2641	31	18913	3.23414	0.231386	0.00392759	0.00372976
UP_KW_MOLECULAR_FUNCTION	KW-0009~Actin-binding	68	2.49176	0.000129964	Q86TU7, Q15417, P12814, P35579, P35580, Q00872, P11171, P09493, O15511, Q12792, Q14651, P29966, P47755, P47756, Q13884, Q8NF91, Q9P1U1, Q9C0K3, Q14019, P20929, P51911, Q01082, P13796, P59998, P13797, Q05682, O00159, P18206, P49006, P61158, P60981, Q16643, P06396, P67936, O43491, P06753, Q9Y281, Q01518, P21333, Q99439, Q9NVD7, Q12965, Q13813, O15144, O15145, O75369, Q7RTP6, Q96M96, Q8TAM6, Q9BR76,…	1794	284	11735	1.56621	0.013939	0.00093574	0.000701805
KEGG_PATHWAY	hsa00513:Various types of N-glycan biosynthesis	19	0.696226	0.000132139	P06865, Q9UQ53, P26572, P04843, Q16706, P04844, Q76KP1, P49641, Q10469, O60909, Q9BYC5, Q9UKM7, P39656, O60512, O60476, P15291, P33908, P07686, P46977	1593	39	8205	2.5093	0.044441	0.00142049	0.00116034
UP_SEQ_FEATURE	DOMAIN:Ig-like C2-type 4	24	0.879443	0.000137952	Q8IVU1, Q92859, Q12860, Q92626, O94856, P35916, Q13308, P10721, Q9Y6N7, O75054, Q96RW7, Q9HCK4, Q00872, P13591, Q58EX2, Q4KMG0, P17948, Q8N0Z9, Q9P2B2, Q8NDA2, P43146, Q6WRI0, P98160, Q969P0	2653	80	20516	2.31994	0.762167	0.0173022	0.0171211
KEGG_PATHWAY	hsa00520:Amino sugar and nucleotide sugar metabolism	22	0.806156	0.000139671	P06865, P06744, Q3KQV9, P34949, Q96G03, O95394, Q8TDQ7, Q8NBZ7, Q06210, P19367, Q9NR45, Q9Y5P6, O60701, Q8NFW8, P46926, P36871, Q96EK6, Q16222, Q16851, P07686, P00387, Q9BZP6	1593	49	8205	2.31254	0.0469142	0.00143991	0.00117621
GOTERM_CC_DIRECT	GO:0031594~neuromuscular junction	24	0.879443	0.000141815	Q8N2Q7, P24043, P05556, P54764, P55268, O15230, O43921, Q9Y5K6, P10644, O75096, P35579, P46109, P17612, P07093, Q08629, Q00535, P07196, P49810, Q71U36, P05067, Q16363, P46108, Q15375, P49768	2667	80	20587	2.31575	0.153019	0.00156666	0.00132851
KEGG_PATHWAY	hsa04360:Axon guidance	57	2.08868	0.000142317	O95754, O15041, Q92859, O95631, P28482, P52799, P63000, P01116, O14786, P61586, Q16555, Q9C0C4, P01112, P01111, Q96B86, P52803, O43921, Q9NS98, Q9BPU6, P19105, Q9UF33, O14950, P98172, Q13177, P43146, Q9Y281, O75326, P04899, Q06124, Q99985, P08581, P15153, Q00535, P23528, P60953, O15031, P05556, P54764, O95025, P29323, P29320, P54760, P18075, O95185, P10301, Q9Y6N7, Q9H3T2, Q9HCK4, P41221, P20827,…	1593	182	8205	1.61312	0.0477812	0.00143991	0.00117621
GOTERM_BP_DIRECT	GO:0008360~regulation of cell shape	38	1.39245	0.000144685	O15041, Q9Y624, Q9NVD7, O75844, Q96B97, Q96M96, Q8TAM6, P35579, P15311, P35580, Q96AC1, P15153, P15692, P35241, P11171, P09493, P35240, P63000, P61586, P26038, P46108, O14745, O15031, O43405, P10721, Q7L576, Q9Y2J2, O75083, P00734, P62745, P08134, P60763, P04075, O14950, P07686, P17081, Q5VUB5, P02751	2600	150	19357	1.88607	0.615795	0.00793829	0.00768013
GOTERM_BP_DIRECT	GO:0002223~stimulatory C-type lectin receptor signaling pathway	17	0.622939	0.000145293	P28066, P07948, P28062, P28074, P28072, P28070, Q99436, O14818, P20618, P25789, P25788, P49721, P49720, Q13177, P60900, P25787, P25786	2600	45	19357	2.81256	0.617338	0.00793829	0.00768013
GOTERM_CC_DIRECT	GO:0030134~ER to Golgi transport vesicle	16	0.586295	0.000146337	Q9Y3Q3, P56962, Q5VYK3, P49257, P12259, Q12907, P53634, Q9Y3A6, Q15363, Q7Z7H5, P49755, O94979, Q9BVK6, P05067, P00451, Q9Y282	2667	42	20587	2.94063	0.157493	0.0016015	0.00135806
UP_KW_DISEASE	KW-0225~Disease variant	764	27.9956	0.000147312	P04114, Q92979, O14672, O95678, O00142, Q9UBB6, Q96PZ0, A5YKK6, P21802, O60568, P13073, Q9BVA1, P60174, Q8N2S1, Q9UJS0, Q8N3U4, P05452, Q92734, Q00839, Q12830, P09936, P52565, P08603, Q8NF91, Q53EZ4, P15259, Q9P225, Q9BPU6, P38117, Q9Y285, Q9Y281, P10809, Q8N2Q7, P07602, P05787, Q9UK59, Q9NZH6, P27694, P05546, P28300, Q9Y287, Q12965, Q13813, P29992, Q06124, P17405, Q8IXK2, Q9BQ52, P15104, O60784,…	898	3694	4570	1.05253	0.0175234	0.00883874	0.00802853
UP_KW_BIOLOGICAL_PROCESS	KW-0554~One-carbon metabolism	11	0.403078	0.000152341	Q9NZL9, Q00266, Q86XF0, P23526, Q9H9B4, P31153, Q9BWM7, P00374, P11586, P34897	1597	20	11248	3.87376	0.0258643	0.00163767	0.00139963
GOTERM_CC_DIRECT	GO:0098685~Schaffer collateral - CA1 synapse	28	1.02602	0.000152547	P52799, P63261, P00747, Q9UBS5, Q00535, O14908, P07196, Q9BVA1, P23468, P43034, P35080, P60953, P47756, P52565, P05556, P54764, P60709, P35222, O60716, P11233, P41221, P62745, Q15075, P00750, P43146, Q13332, P41743, Q15375	2667	101	20587	2.13997	0.163598	0.00165401	0.00140259
INTERPRO	IPR000034:Laminin B type IV	7	0.256504	0.00015698	P24043, Q16787, P25391, O15230, Q9Y6N6, P98160, P11047	2664	8	19139	6.28627	0.396806	0.00811408	0.00786461
KEGG_PATHWAY	hsa00030:Pentose phosphate pathway	16	0.586295	0.000157412	P06744, P29401, O95336, O00757, P37837, P52209, Q96G03, P11413, P36871, P17858, P60891, P05062, P09972, P04075, P11908, Q01813	1593	30	8205	2.74702	0.0527139	0.00154714	0.0012638
GOTERM_BP_DIRECT	GO:0010824~regulation of centrosome duplication	11	0.403078	0.000160252	P06748, O14980, Q7LBR1, Q9H444, Q9UQN3, Q8WUM4, O43633, Q9UHD1, O75351, Q9NZZ3, Q9HD42	2600	21	19357	3.89976	0.653374	0.00866764	0.00838576
INTERPRO	IPR001134:Netrin domain	12	0.439722	0.000160419	P01033, Q96HF1, P0C0L5, P0C0L4, P16035, P01031, O95631, Q8N474, P35625, Q15113, Q9UKZ9, P01024	2664	24	19139	3.59215	0.403448	0.00811408	0.00786461
GOTERM_BP_DIRECT	GO:0090148~membrane fission	16	0.586295	0.000161265	Q9UN37, Q96EY5, Q9H444, Q9UQN3, O43633, O75351, Q96H20, Q9NZZ3, Q9H9H4, Q7LBR1, Q9UK41, Q9Y371, Q99816, Q92783, Q9ULV4, Q9HD42	2600	41	19357	2.90537	0.655688	0.00866764	0.00838576
INTERPRO	IPR016201:Plexin-like fold	17	0.622939	0.000163794	O95754, O15041, O15031, P05556, O95025, O75326, O75882, Q9NS98, Q7Z7M0, Q04912, Q99985, P08581, Q6UX71, Q9C0C4, Q14563, Q9H2E6, Q13275	2664	44	19139	2.77576	0.409897	0.00811408	0.00786461
INTERPRO	IPR000608:Ubiquitin-conjugating enzyme, E2	17	0.622939	0.000163794	A0A1B0GUS4, Q5JXB2, P62837, Q13404, Q15819, P61081, O00762, P61086, Q9C0C9, P63146, P63279, P61088, P61077, P68036, P49459, P01116, Q16763	2664	44	19139	2.77576	0.409897	0.00811408	0.00786461
GOTERM_CC_DIRECT	GO:0036464~cytoplasmic ribonucleoprotein granule	25	0.916086	0.000170435	P11940, Q06787, P35998, Q02878, P63000, P46940, P62753, Q15365, P60953, Q00839, P07437, P82979, P60709, P26196, P51114, Q6P2E9, Q08211, P19338, P62701, Q71U36, P08579, P09668, P46779, P05388, P06730	2667	86	20587	2.24394	0.180938	0.001831	0.00155267
GOTERM_BP_DIRECT	GO:0050714~positive regulation of protein secretion	18	0.659582	0.000171024	P03950, Q13443, P05019, P62937, O00429, Q9Y5K6, Q08752, P15311, P35580, P62330, P01308, P49767, P02679, P49755, P01137, P02675, Q8WZ42, P22004	2600	50	19357	2.6802	0.677204	0.00911805	0.00882151
UP_KW_MOLECULAR_FUNCTION	KW-0326~Glycosidase	27	0.989373	0.000173906	Q9UHN6, Q16706, P49641, O43598, O00462, P17405, P10253, P14410, P06280, P04062, P04066, O43280, P06865, Q14697, Q9BTY2, Q9UKM7, P54802, O00754, P16278, Q01459, O60476, P35573, Q9NTJ4, Q99519, P33908, P07686, Q9BZP6	1794	83	11735	2.12788	0.0186081	0.00117386	0.000880398
UP_SEQ_FEATURE	MOTIF:DEAD box	14	0.513008	0.000179375	P38919, Q9UMR2, P26196, Q13206, Q9NR30, O00571, Q86XP3, Q9NVP1, P17844, Q92841, O15523, Q92499, Q14240, P60842	2653	34	20516	3.18423	0.845485	0.0217961	0.0215679
GOTERM_BP_DIRECT	GO:0051603~proteolysis involved in cellular protein catabolic process	14	0.513008	0.000185417	Q9UKP4, P07711, P07858, Q13217, P36776, P14735, Q9UBX1, O60911, P53634, P17655, P11021, P60900, P09668, Q99538	2600	33	19357	3.15848	0.706508	0.00972849	0.00941211
GOTERM_BP_DIRECT	GO:0046034~ATP metabolic process	14	0.513008	0.000185417	P0DMV8, P0DMV9, P21281, P38606, P50993, P11142, P25705, P54819, Q9NTK5, P00568, P55072, P22413, P05026, P06576	2600	33	19357	3.15848	0.706508	0.00972849	0.00941211
GOTERM_MF_DIRECT	GO:0008092~cytoskeletal protein binding	21	0.769513	0.000186686	P51452, P35908, O75832, Q8NF91, Q9UNF0, Q9Y2J2, P17655, Q00535, P35241, Q5JTV8, P11171, P09493, P35240, P05062, P09972, P15291, P04075, P26038, P07355, O43491, P46108	2641	62	18913	2.4256	0.314821	0.0055594	0.00527938
UP_KW_CELLULAR_COMPONENT	KW-0168~Coated pit	19	0.696226	0.000187815	P53675, O94973, P98164, Q14247, P01130, O00429, P50570, O95782, O43747, Q9BXJ7, P63010, Q07954, Q00610, Q15286, Q13492, Q96CW1, P09496, P09497, P05067	2468	53	17662	2.5655	0.0123204	0.00103298	0.000610398
SMART	SM00281:LamB	7	0.256504	0.000189818	P24043, Q16787, P25391, O15230, Q9Y6N6, P98160, P11047	1494	8	10374	6.0758	0.0989728	0.00651312	0.00597926
UP_SEQ_FEATURE	DOMAIN:DEAD-box RNA helicase Q	13	0.476365	0.000192171	P38919, Q9UMR2, P26196, Q13206, Q13838, O00571, O00148, P17844, Q92841, O15523, Q92499, Q14240, P60842	2653	30	20516	3.35102	0.864758	0.0217961	0.0215679
UP_SEQ_FEATURE	DOMAIN:F5/8 type C 2	6	0.219861	0.000192626	P12259, O60462, O43854, O14786, Q08431, P00451	2653	6	20516	7.73313	0.865398	0.0217961	0.0215679
UP_SEQ_FEATURE	REPEAT:ARM 10; atypical	6	0.219861	0.000192626	O00505, O15131, P52294, O00629, O60684, P52292	2653	6	20516	7.73313	0.865398	0.0217961	0.0215679
UP_SEQ_FEATURE	REGION:Substrate-binding domain (SBD)	6	0.219861	0.000192626	P11142, P0DMV8, P54652, P0DMV9, P17066, P34931	2653	6	20516	7.73313	0.865398	0.0217961	0.0215679
UP_SEQ_FEATURE	REPEAT:ARM 1; truncated	6	0.219861	0.000192626	O00505, O15131, P52294, O00629, O60684, P52292	2653	6	20516	7.73313	0.865398	0.0217961	0.0215679
UP_SEQ_FEATURE	DOMAIN:F5/8 type C 1	6	0.219861	0.000192626	P12259, O60462, O43854, O14786, Q08431, P00451	2653	6	20516	7.73313	0.865398	0.0217961	0.0215679
UP_SEQ_FEATURE	REGION:NLS binding site (minor)	6	0.219861	0.000192626	O00505, O15131, P52294, O00629, O60684, P52292	2653	6	20516	7.73313	0.865398	0.0217961	0.0215679
UP_SEQ_FEATURE	REGION:NLS binding site (major)	6	0.219861	0.000192626	O00505, O15131, P52294, O00629, O60684, P52292	2653	6	20516	7.73313	0.865398	0.0217961	0.0215679
KEGG_PATHWAY	hsa04520:Adherens junction	28	1.02602	0.000193968	P07947, P28482, P12814, P12830, P63261, P08581, P35221, P15153, Q92692, P63000, P55196, P46940, P61586, Q15223, P60953, P26232, P60709, P10586, P35222, Q8NEV1, O60716, P18206, P11362, O43707, P68400, P67870, P24666, P60763	1593	71	8205	2.03125	0.0645535	0.00185347	0.00151402
GOTERM_CC_DIRECT	GO:0005874~microtubule	66	2.41847	0.000194203	Q14204, Q14203, O00429, Q9Y266, P50570, Q15813, O75347, O43237, Q9P258, P63167, P17987, Q9Y6G9, P0DPH7, A6NCE7, P0DPH8, P42704, Q9BVA1, P43034, P46940, Q16555, P48643, Q13561, P07437, Q9H0H5, Q13885, P16949, Q13409, Q9P225, Q99832, Q9BUF5, P09543, P49368, Q9GZQ8, P50990, Q9BYV2, Q96DT5, P50991, Q15555, Q02241, P33176, P52732, Q99426, Q9H4B7, Q00535, Q99661, P78371, Q92598, O95816, Q14152, Q9BXS6,…	2667	324	20587	1.57242	0.203425	0.00202654	0.00171849
GOTERM_CC_DIRECT	GO:0070937~CRD-mediated mRNA stability complex	6	0.219861	0.000194339	Q9NZI8, P67809, O75534, O60506, Q00839, Q08211	2667	6	20587	7.71916	0.203551	0.00202654	0.00171849
GOTERM_CC_DIRECT	GO:0034715~pICln-Sm protein complex	6	0.219861	0.000194339	P54105, P62316, P62306, P62318, P62314, P62304	2667	6	20587	7.71916	0.203551	0.00202654	0.00171849
GOTERM_MF_DIRECT	GO:0004298~threonine-type endopeptidase activity	9	0.329791	0.000194861	Q99436, P20618, P28062, P25789, P28074, P49721, P49720, P28072, P28070	2641	14	18913	4.60369	0.326071	0.00563704	0.0053531
GOTERM_MF_DIRECT	GO:0043394~proteoglycan binding	9	0.329791	0.000194861	P07711, P07858, P20908, P02458, O94813, P07996, P49747, P02751, P14543	2641	14	18913	4.60369	0.326071	0.00563704	0.0053531
GOTERM_BP_DIRECT	GO:0038095~Fc-epsilon receptor signaling pathway	17	0.622939	0.000195243	P28066, P07948, P28062, P28074, P28072, P28070, Q99436, O14818, P20618, P25789, P25788, P49721, P49720, O14733, P60900, P25787, P25786	2600	46	19357	2.75141	0.724971	0.0101634	0.00983288
GOTERM_CC_DIRECT	GO:0071007~U2-type catalytic step 2 spliceosome	13	0.476365	0.000195558	Q15029, Q9UMS4, Q9Y3C6, Q96DI7, P62316, Q6P2Q9, P62306, P09661, P62318, P62308, P08579, P62314, P62304	2667	30	20587	3.34497	0.204688	0.00202654	0.00171849
INTERPRO	IPR023333:Proteasome B-type subunit	8	0.293148	0.000197486	Q99436, P20618, P28062, P28074, P49721, P49720, P28072, P28070	2664	11	19139	5.22495	0.470576	0.0094911	0.00919929
INTERPRO	IPR009001:Translation elongation factor EF1A/initiation factor IF2gamma, C-terminal	8	0.293148	0.000197486	Q05639, P49411, Q8IYD1, Q2VIR3, P68104, Q5VTE0, P15170, P41091	2664	11	19139	5.22495	0.470576	0.0094911	0.00919929
GOTERM_BP_DIRECT	GO:0033209~tumor necrosis factor-mediated signaling pathway	24	0.879443	0.000198471	P05787, P28066, Q13546, P28062, P28074, P28072, P28070, Q9BUZ4, Q99436, P42224, Q9BRA2, O43707, O14818, P20618, P63241, Q96RJ3, P25789, P25788, P49721, Q9Y275, P49720, P60900, P25787, P25786	2600	79	19357	2.26177	0.730778	0.0102507	0.00991733
GOTERM_CC_DIRECT	GO:0045334~clathrin-coated endocytic vesicle	12	0.439722	0.000199972	P53675, O94973, Q12965, P63010, P50570, Q00610, Q15286, Q13492, Q96CW1, P09496, P09497, O95782	2667	26	20587	3.56269	0.208789	0.0020541	0.00174186
UP_SEQ_FEATURE	DOMAIN:RRM 4	9	0.329791	0.00021296	P19338, O95758, Q9UKA9, P11940, P14866, P26599, Q9Y4C8, Q13310, Q4VXU2	2653	15	20516	4.63988	0.891081	0.0238378	0.0235882
GOTERM_BP_DIRECT	GO:0030206~chondroitin sulfate biosynthetic process	10	0.366435	0.000216045	Q70JA7, Q86X52, O60701, Q96L58, Q8IZ52, Q7LGC8, Q9NPF2, Q86Y38, Q9H1B5, Q9NRB3	2600	18	19357	4.13611	0.760314	0.0109334	0.0105778
GOTERM_BP_DIRECT	GO:0007076~mitotic chromosome condensation	10	0.366435	0.000216045	O95347, Q9NTJ3, P19021, O43823, Q15021, Q9BXS6, Q9BPX3, Q15003, Q8WZ42, Q9HD42	2600	18	19357	4.13611	0.760314	0.0109334	0.0105778
GOTERM_CC_DIRECT	GO:0030670~phagocytic vesicle membrane	23	0.8428	0.000216552	P32019, Q9NP90, Q13488, Q15836, P04439, P50570, P13747, Q15907, Q12846, O75396, P10321, P51149, P13473, O00161, P15153, P01889, Q04656, P61006, P61026, P04440, P61769, P01893, P27797	2667	77	20587	2.30572	0.224005	0.00220506	0.00186988
GOTERM_BP_DIRECT	GO:0007080~mitotic metaphase plate congression	16	0.586295	0.000219957	Q14974, O43264, Q9Y266, Q9UN37, Q9H444, Q9UQN3, O43633, O75351, Q9NZZ3, P37198, Q96IK1, P62491, Q99661, Q7LBR1, Q13561, Q9HD42	2600	42	19357	2.83619	0.766436	0.0109334	0.0105778
GOTERM_BP_DIRECT	GO:1901998~toxin transport	16	0.586295	0.000219957	P31689, P50990, P35606, P50991, O14672, Q8WVM8, Q99832, P17987, P11021, Q9H270, P78371, Q9UJY5, O14786, P49368, P48643, P61923	2600	42	19357	2.83619	0.766436	0.0109334	0.0105778
GOTERM_BP_DIRECT	GO:0097352~autophagosome maturation	16	0.586295	0.000219957	P56962, Q9UN37, Q9H444, Q9UQN3, O43633, O75351, Q9NZZ3, P13473, Q9HCE0, A6NCE7, Q7LBR1, Q99816, Q9UMX0, P55072, Q9GZQ8, Q9HD42	2600	42	19357	2.83619	0.766436	0.0109334	0.0105778
INTERPRO	IPR020568:Ribosomal protein S5 domain 2-type fold	17	0.622939	0.000221603	Q14568, Q58FG1, Q15029, Q58FF3, P07900, P13639, Q12931, P14625, P36776, Q96B26, P11388, P15880, Q58FF8, P08238, Q58FF7, Q58FF6, P62249	2664	45	19139	2.71407	0.510143	0.0104936	0.0101709
KEGG_PATHWAY	hsa00620:Pyruvate metabolism	21	0.769513	0.000225288	P48163, P07327, P07954, P30613, P28332, Q6ZMR3, P14618, P40926, P49189, P40925, Q04760, P11766, P11177, Q9BWD1, P14550, P00338, P07195, Q9UBQ7, P49419, P24752, P09622	1593	47	8205	2.30136	0.0745802	0.00209457	0.00171097
GOTERM_BP_DIRECT	GO:0006508~proteolysis	83	3.04141	0.000227611	P04632, P55786, Q9HB40, P08519, P12259, Q9Y4G8, P00747, Q04756, P22695, P28838, P07477, P42785, Q9Y4P1, P07711, Q13444, P78536, P03951, P08603, P03952, Q8NCT3, O95084, P51511, Q9UBX1, P52888, O43847, Q9P0K1, P00734, P48556, Q9NRD1, P08253, P09668, Q15113, P01024, P00451, P09622, Q9BQR3, P10619, Q14703, O75844, Q9UP79, P14735, O00560, Q9NQW7, Q9H300, A6NEC2, P83110, Q9BYE2, Q99829, P06681, P48147,…	2600	418	19357	1.47831	0.777962	0.0112294	0.0108642
GOTERM_BP_DIRECT	GO:0006189~'de novo' IMP biosynthetic process	6	0.219861	0.000231795	P30566, O15067, P31939, P22102, P22234, Q06203	2600	6	19357	7.445	0.78402	0.0113511	0.0109819
UP_KW_MOLECULAR_FUNCTION	KW-1183~Host cell receptor for virus entry	24	0.879443	0.000233047	O15162, P05556, Q9Y624, P01130, P0DMV8, P0DMV9, Q15758, Q14118, P15529, Q8WTV0, P14735, P11279, P52799, P35613, P08174, P13591, P60033, P15151, Q92692, P20023, P06493, P02786, P08865, Q15223	1794	71	11735	2.21113	0.0248579	0.00148054	0.0011104
GOTERM_MF_DIRECT	GO:0001618~virus receptor activity	24	0.879443	0.000233174	O15162, P05556, Q9Y624, P01130, P0DMV8, P0DMV9, Q15758, Q14118, P15529, Q8WTV0, P14735, P11279, P52799, P35613, P08174, P13591, P60033, P15151, Q92692, P20023, P06493, P02786, P08865, Q15223	2641	77	18913	2.23209	0.376392	0.0066504	0.00631542
GOTERM_BP_DIRECT	GO:0001764~neuron migration	32	1.17259	0.00023525	Q9H5K3, Q92859, O95631, Q8TDW7, P07900, Q9Y4G8, P46109, Q00535, Q9BVA1, P63000, Q9NYQ6, P43034, O14786, Q14393, P61586, P62258, P46108, Q13885, P02461, Q8TB73, P35222, P17302, P11362, Q08629, Q07812, Q8IZA0, Q71U36, P43146, Q92823, Q14563, P49768, Q9HCU4	2600	121	19357	1.96893	0.788899	0.0114356	0.0110636
UP_SEQ_FEATURE	ACT_SITE:Nucleophile	74	2.71162	0.000235908	P54578, Q13510, Q16706, P49189, O94788, O00462, P10599, Q96PZ0, Q9BRA2, A6NDG6, P15374, P27708, O00391, P45974, P49419, P07237, Q9Y4P1, P09936, Q14697, Q08J23, P04406, Q8NCT3, O43688, Q8TE99, P78417, Q9NQR4, O00754, Q86X76, Q99436, P16278, Q13093, Q99519, O15067, Q8IWU5, P49641, Q9Y2Q3, Q8IWU6, P28062, Q06203, P04818, Q9Y5K5, P30101, P10253, Q9H300, Q5TFE4, O60701, P16442, P49915, Q8TCD5, Q15084,…	2653	377	20516	1.51791	0.91423	0.0261255	0.025852
SMART	SM00423:PSI	17	0.622939	0.0002403	O95754, O15041, O15031, P05556, O95025, O75326, O75882, Q9NS98, Q7Z7M0, Q04912, Q99985, P08581, Q6UX71, Q9C0C4, Q14563, Q9H2E6, Q13275	1494	44	10374	2.68282	0.123607	0.00776026	0.00712418
GOTERM_BP_DIRECT	GO:0042327~positive regulation of phosphorylation	15	0.549652	0.000243557	P03950, Q13546, P35916, O00560, P10721, O75084, P15692, P14174, P17948, Q15185, O14786, P02787, P05067, P07996, P49768	2600	38	19357	2.93882	0.800182	0.0117529	0.0113707
GOTERM_BP_DIRECT	GO:0007163~establishment or maintenance of cell polarity	19	0.696226	0.000249076	Q9NVD7, Q14517, P60709, Q9Y5S2, Q16658, P40123, P61160, P35221, P15153, Q9HBI1, P63000, P62745, P08134, P60763, P61158, P61586, P17081, P60953, Q01518	2600	56	19357	2.52598	0.807343	0.0119322	0.0115441
INTERPRO	IPR003954:RNA recognition motif domain, eukaryote	12	0.439722	0.000250574	P19338, Q01081, Q9UHX1, P31483, Q01085, Q96E39, P11940, P38159, Q9Y4C8, Q13310, Q4VXU2, Q01130	2664	25	19139	3.44847	0.553782	0.0116934	0.0113339
UP_SEQ_FEATURE	DOMAIN:VWFC	14	0.513008	0.000251818	P02452, P98153, Q12841, P02461, Q86XX4, Q92626, Q9BU40, O00622, Q9BXJ7, Q99435, Q9H2X0, P02458, Q92832, P07996	2653	35	20516	3.09325	0.927325	0.0275939	0.027305
GOTERM_MF_DIRECT	GO:0050750~low-density lipoprotein particle receptor binding	12	0.439722	0.000257874	P04114, P31689, P02649, Q00610, P14625, Q13492, Q96CW1, Q14696, P05067, O95782, P98160, P10909	2641	25	18913	3.43743	0.406823	0.00725271	0.00688739
SMART	SM00630:Sema	14	0.513008	0.000257901	O95754, O15041, O15031, O95025, O75326, Q9H3T2, Q9NS98, Q04912, Q99985, P08581, Q9C0C4, Q14563, Q9H2E6, Q13275	1494	32	10374	3.0379	0.132037	0.00786597	0.00722122
UP_KW_MOLECULAR_FUNCTION	KW-0646~Protease inhibitor	36	1.31916	0.000257957	Q06481, P05546, P01042, Q9BQ16, Q14624, Q6YHK3, P30086, P12111, Q8IZJ3, P19823, P07093, P04080, P19827, P20155, P05154, P05155, P01034, P02760, P29622, P01033, Q9UGM5, P10646, Q86UX2, Q86U17, P51654, P35625, O95980, Q9H112, Q06033, P16035, Q99574, P01008, P05067, P20742, P08697, P01023	1794	127	11735	1.85421	0.0274784	0.00154774	0.00116081
GOTERM_BP_DIRECT	GO:0051131~chaperone-mediated protein complex assembly	11	0.403078	0.000258535	P0DMV8, P07900, P78371, P36776, O15212, Q15185, Q9BT73, P34932, P08238, P10809, P10909	2600	22	19357	3.7225	0.819025	0.0122962	0.0118963
UP_SEQ_FEATURE	CARBOHYD:N-linked (GlcNAc...) asparagine	636	23.3052	0.000259906	Q9UHN6, P04114, Q92859, P26022, P54852, P10915, P09923, Q9UJ14, O14672, O14793, P52799, P54855, P21802, O60568, Q9BYG0, O00391, P21926, Q8N2S1, Q9ULW2, Q9Y274, O14786, Q9Y275, P07996, P04003, P28799, P08962, P04004, O95445, Q9UGM5, P08603, Q92729, Q9NRX5, Q9NS98, Q08431, Q5JTV8, O60330, P33908, Q9Y282, Q8N2Q7, P07602, Q12841, P05546, P46095, P28300, P04217, Q9Y287, P25391, P17405, P19823, P16442,…	2653	4376	20516	1.12392	0.933195	0.0280467	0.027753
UP_SEQ_FEATURE	DOMAIN:EGF-like 10; calcium-binding	8	0.293148	0.000261338	Q5T1H1, Q14766, Q9NS15, P35555, Q8N2S1, P98095, Q75N90, P35556	2653	12	20516	5.15542	0.934183	0.0280467	0.027753
GOTERM_CC_DIRECT	GO:0019774~proteasome core complex, beta-subunit complex	8	0.293148	0.000264377	Q99436, P20618, P28062, P28074, P49721, P49720, P28072, P28070	2667	12	20587	5.14611	0.266279	0.00265418	0.00225073
GOTERM_CC_DIRECT	GO:0044297~cell body	23	0.8428	0.000265191	P50990, P07437, P50991, P04899, Q9HAV0, O75787, O00264, Q8NCW5, P68133, P68032, P34931, Q96PX1, Q99832, P17987, P63267, P35240, Q99497, P78371, P62736, P49368, P48643, P62753, P46779	2667	78	20587	2.27616	0.266979	0.00265418	0.00225073
INTERPRO	IPR001627:Semaphorin/CD100 antigen	14	0.513008	0.000266457	O95754, O15041, O15031, O95025, O75326, Q9H3T2, Q9NS98, Q04912, Q99985, P08581, Q9C0C4, Q14563, Q9H2E6, Q13275	2664	33	19139	3.04789	0.576035	0.012257	0.0118802
UP_SEQ_FEATURE	DOMAIN:Tubulin/FtsZ GTPase	10	0.366435	0.000270255	P07437, Q13885, Q9BUF5, P0DPH7, P0DPH8, Q9BVA1, P68366, Q71U36, P04350, Q9BQE3	2653	19	20516	4.07007	0.940019	0.0285898	0.0282904
GOTERM_CC_DIRECT	GO:0030140~trans-Golgi network transport vesicle	10	0.366435	0.000274063	P58418, P11717, P09958, Q99523, P51153, Q04656, P61006, P49755, Q9BVK6, P61106	2667	19	20587	4.06272	0.274557	0.00268514	0.00227698
UP_SEQ_FEATURE	DOMAIN:Thioredoxin 2	7	0.256504	0.000274638	Q14554, Q8NBS9, Q15084, Q8IXB1, P13667, P30101, P07237	2653	9	20516	6.01466	0.942695	0.0285898	0.0282904
UP_SEQ_FEATURE	DOMAIN:Thioredoxin 1	7	0.256504	0.000274638	Q14554, Q8NBS9, Q15084, Q8IXB1, P13667, P30101, P07237	2653	9	20516	6.01466	0.942695	0.0285898	0.0282904
INTERPRO	IPR018525:Mini-chromosome maintenance, conserved site	6	0.219861	0.000275788	Q14566, P33992, P33993, P25205, P33991, P49736	2664	6	19139	7.18431	0.588588	0.0123338	0.0119546
INTERPRO	IPR005937:26S proteasome subunit P45	6	0.219861	0.000275788	P62333, P62195, P62191, P17980, P35998, P43686	2664	6	19139	7.18431	0.588588	0.0123338	0.0119546
GOTERM_MF_DIRECT	GO:0016787~hydrolase activity	56	2.05203	0.00027686	Q13510, Q9UH17, Q96L91, P33991, Q9NX62, Q9H2U1, P0DPH7, P0DPH8, P22413, P06865, P49773, P60709, P52848, P68032, P15259, Q9NVP1, Q5T890, Q9BUJ0, Q9UK59, P12956, O75643, Q9NQW7, P17405, Q5TFE4, P63267, P17844, P49959, P13010, P63261, P06280, Q8N0Y7, P07099, P62736, Q9BX68, Q9BQE3, O75608, O95861, Q6PEY2, Q13822, P21281, P43251, P68133, O00571, O75354, P54802, Q9UKK9, P19835, P18669, Q96KP4, P62140,…	2641	248	18913	1.61707	0.429202	0.00766537	0.00727926
GOTERM_CC_DIRECT	GO:0098588~bounding membrane of organelle	7	0.256504	0.000277457	O60513, O60512, Q9UBV7, P63010, O60909, P15291, O43747	2667	9	20587	6.00379	0.277435	0.00268514	0.00227698
GOTERM_CC_DIRECT	GO:0042612~MHC class I protein complex	7	0.256504	0.000277457	Q95460, P04439, P13747, P01889, P61769, P01893, P10321	2667	9	20587	6.00379	0.277435	0.00268514	0.00227698
GOTERM_CC_DIRECT	GO:0098637~protein complex involved in cell-matrix adhesion	7	0.256504	0.000277457	P04004, P24043, P07942, P55268, P25391, P11047, P14543	2667	9	20587	6.00379	0.277435	0.00268514	0.00227698
GOTERM_BP_DIRECT	GO:0097435~supramolecular fiber organization	9	0.329791	0.000278655	P02461, O15072, Q9UBV7, Q07812, P20908, P55957, P08238, P62942, P01034	2600	15	19357	4.467	0.84157	0.0128824	0.0124635
GOTERM_BP_DIRECT	GO:0051290~protein heterotetramerization	9	0.329791	0.000278655	O43809, Q9NSD9, Q96LS8, P31350, Q16630, Q9Y285, Q8N684, P23921, P13645, P04264	2600	15	19357	4.467	0.84157	0.0128824	0.0124635
GOTERM_BP_DIRECT	GO:1905907~negative regulation of amyloid fibril formation	9	0.329791	0.000278655	P01130, P02649, O15212, Q99471, P61758, O60925, Q9UHV9, P98160, P10909	2600	15	19357	4.467	0.84157	0.0128824	0.0124635
GOTERM_BP_DIRECT	GO:1903543~positive regulation of exosomal secretion	9	0.329791	0.000278655	Q9UN37, O00560, Q99816, Q8WUM4, O43633, Q92783, O75351, Q96H20, P51149	2600	15	19357	4.467	0.84157	0.0128824	0.0124635
GOTERM_MF_DIRECT	GO:0036402~proteasome-activating ATPase activity	6	0.219861	0.000280117	P62333, P62195, P62191, P17980, P35998, P43686	2641	6	18913	7.1613	0.432955	0.00766537	0.00727926
GOTERM_BP_DIRECT	GO:0090263~positive regulation of canonical Wnt signaling pathway	34	1.24588	0.000286675	P02452, P25398, Q9Y265, P28066, Q8IWU5, O75787, P28062, P21802, P63146, P20618, Q8N163, P25789, P25788, P01137, P55072, Q96QK1, P25787, P25786, Q14678, P14923, O00571, P28074, Q13308, P28072, P51654, O95980, P28070, Q96HF1, Q99436, O14818, P49721, Q8N474, P49720, P60900	2600	133	19357	1.90323	0.849754	0.0131612	0.0127331
GOTERM_MF_DIRECT	GO:0003756~protein disulfide isomerase activity	10	0.366435	0.000292089	Q14554, Q8NBS9, Q15084, O00391, Q9BS26, Q8N807, P13667, P30101, P07237, Q6ZRP7	2641	18	18913	3.9785	0.44654	0.00788639	0.00748915
UP_SEQ_FEATURE	DOMAIN:EGF-like 7; calcium-binding	12	0.439722	0.000293369	Q14766, Q96RW7, Q9NS15, P23142, Q4LDE5, Q9NYQ6, P35555, Q8N2S1, P98095, Q75N90, Q9HCU4, P35556	2653	27	20516	3.43695	0.95285	0.0300246	0.0297102
UP_SEQ_FEATURE	DOMAIN:EGF-like 1; calcium-binding	11	0.403078	0.000294189	Q96RW7, Q9UBX5, P98164, Q9NYQ6, Q14393, P98095, Q8NDA2, O75096, Q92832, P13497, Q9HCU4	2653	23	20516	3.69845	0.953251	0.0300246	0.0297102
GOTERM_CC_DIRECT	GO:0034364~high-density lipoprotein particle	12	0.439722	0.000298149	O95445, P04114, P55058, Q13093, P02749, P02649, P02647, P02655, P02654, Q00341, P05067, P02652	2667	27	20587	3.43074	0.294737	0.00286174	0.00242674
GOTERM_MF_DIRECT	GO:0030674~protein binding, bridging	30	1.0993	0.000302402	Q13617, Q13616, O75340, Q9NZU0, P62993, P62333, P07196, P08123, Q16531, Q14393, Q14993, Q05707, P45973, Q15369, O75832, Q16658, Q9NRX5, P50502, Q01484, P51610, P59998, Q96D46, Q02790, P11142, P20749, Q9H270, P54709, Q9BXP5, Q92542, P05026	2641	108	18913	1.98925	0.457983	0.00805743	0.00765158
GOTERM_BP_DIRECT	GO:0001525~angiogenesis	54	1.97875	0.000318064	Q9UHN6, Q12904, Q9H488, O75340, P35613, P35579, Q4VCS5, P21802, P05090, P15692, O60243, P17948, P39060, P04085, O14786, P98160, P07355, P03950, Q13444, Q13685, Q8TB73, Q08431, Q05682, P19338, Q99435, P08572, P08253, P02751, P21333, Q9UPX6, Q9NP84, P35916, P15104, P63261, O60462, P63104, P23582, P29323, Q92626, Q9BX67, P54760, P23381, Q9Y696, O43508, P20827, Q9ULZ1, Q6UVK1, Q9BXJ9, P62745, Q9H6E4,…	2600	247	19357	1.62765	0.877917	0.0145015	0.0140299
KEGG_PATHWAY	hsa01100:Metabolic pathways	349	12.7886	0.000320584	O75947, Q9UJ14, P09923, P37837, P30085, Q04760, O00142, P12532, P30520, P54855, Q96GX9, A6NK06, O60568, Q9UDW1, Q9BYG0, O75390, P36871, P13073, P07195, P60174, P22695, Q9Y274, P43034, Q8N1Q1, P24752, P80108, O75828, P32019, P48163, Q13126, Q13488, P28332, Q14697, P48047, Q16878, P52209, P11216, P35520, O43688, P15259, P19623, Q00266, P14174, P30084, P22102, P33908, Q16880, Q6YP21, O95336, Q9BZX2,…	1593	1541	8205	1.1665	0.104433	0.00290213	0.00237063
GOTERM_CC_DIRECT	GO:0001726~ruffle	27	0.989373	0.000323438	Q14247, P12814, P63092, Q96M96, Q9Y5K6, P35579, Q4VCS5, P15311, P62330, Q9Y2A7, Q00534, P35240, Q9Y5X1, P46940, O14745, Q9Y490, P05556, P21281, P22392, Q16658, Q9UKG1, Q7L576, P13796, O00159, Q6UVK1, P31949, Q5JWF2, P06396	2667	100	20587	2.08417	0.315322	0.00307923	0.00261117
UP_KW_BIOLOGICAL_PROCESS	KW-0509~mRNA transport	31	1.13595	0.000325449	Q6IS14, O00425, Q16629, Q86V81, Q06787, Q13838, Q9Y5S9, P42704, Q8NFH3, P84103, Q8NFH4, Q96A72, P09651, Q9UN86, P61326, P49792, P38919, P82979, Q9NZI8, Q9GZV4, O14980, Q8N1F7, O75694, Q08211, P55735, P37198, P22626, P61970, P12270, Q07955, Q92621	1597	112	11248	1.94946	0.054448	0.00329278	0.00281418
GOTERM_BP_DIRECT	GO:0045321~leukocyte activation	8	0.293148	0.000332634	Q9H0E2, P32119, P04439, P13747, P01889, Q06830, P04440, P10321	2600	12	19357	4.96333	0.889132	0.0149826	0.0144954
SMART	SM00361:RRM_1	12	0.439722	0.000336147	P19338, Q01081, Q9UHX1, P31483, Q01085, Q96E39, P11940, P38159, Q9Y4C8, Q13310, Q4VXU2, Q01130	1494	25	10374	3.33301	0.168543	0.00971287	0.00891674
UP_SEQ_FEATURE	DOMAIN:Fibronectin type-III 1	34	1.24588	0.000338828	Q8IVU1, Q4ZHG4, Q92859, Q12860, Q2VWP7, P40189, Q00872, P13591, Q58EX2, Q4KMG0, P23468, Q15262, Q05707, Q8WZ42, P54764, P29323, P29320, P54760, Q8TB73, O94856, Q92729, P10586, Q9Y6N7, P51610, Q6PCB0, Q9HCK4, P24821, Q9UF33, P43146, Q92823, Q13332, P02751, Q15772, Q15375	2653	139	20516	1.89156	0.97063	0.0339154	0.0335602
UP_SEQ_FEATURE	DOMAIN:Fibronectin type-III 2	34	1.24588	0.000338828	Q8IVU1, Q4ZHG4, Q92859, Q12860, Q2VWP7, P40189, Q00872, P13591, Q58EX2, Q4KMG0, P23468, Q15262, Q05707, Q8WZ42, P54764, P29323, P29320, P54760, Q8TB73, O94856, Q92729, P10586, Q9Y6N7, P51610, Q6PCB0, Q9HCK4, P24821, Q9UF33, P43146, Q92823, Q13332, P02751, Q15772, Q15375	2653	139	20516	1.89156	0.97063	0.0339154	0.0335602
GOTERM_BP_DIRECT	GO:0030388~fructose 1,6-bisphosphate metabolic process	7	0.256504	0.000339948	O00757, P17858, P05062, P09972, P04075, Q9NQ88, Q01813	2600	9	19357	5.79056	0.894366	0.0149826	0.0144954
GOTERM_BP_DIRECT	GO:2000643~positive regulation of early endosome to late endosome transport	7	0.256504	0.000339948	P15311, Q9UL25, P35241, Q9H270, P35240, Q9H3S7, P26038	2600	9	19357	5.79056	0.894366	0.0149826	0.0144954
GOTERM_BP_DIRECT	GO:0006048~UDP-N-acetylglucosamine biosynthetic process	7	0.256504	0.000339948	Q3KQV9, P46926, Q96EK6, Q16222, O95394, Q8TDQ7, Q06210	2600	9	19357	5.79056	0.894366	0.0149826	0.0144954
GOTERM_BP_DIRECT	GO:0046755~viral budding	7	0.256504	0.000339948	Q9H7P6, Q96EY5, Q9H444, Q99816, Q8WUM4, Q9NP79, Q9NZZ3	2600	9	19357	5.79056	0.894366	0.0149826	0.0144954
INTERPRO	IPR018503:Tetraspanin, conserved site	11	0.403078	0.00034804	P48509, Q8NG11, P21926, O14817, O75954, P60033, O43657, P27701, P41732, O60637, P08962	2664	22	19139	3.59215	0.674009	0.0153519	0.0148799
GOTERM_BP_DIRECT	GO:0006493~protein O-linked glycosylation	21	0.769513	0.000351874	Q9H5K3, O15294, P22083, Q8N428, Q86SR1, Q6P9A2, Q9H488, O95394, Q8WZA1, Q96EU7, Q8IXK2, Q8N4A0, O60568, Q8NFL0, Q9NY97, Q9BYG0, Q96L58, Q8NCL4, Q86SF2, Q10472, Q10471	2600	67	19357	2.33351	0.902378	0.0154056	0.0149045
GOTERM_MF_DIRECT	GO:0002020~protease binding	30	1.0993	0.000357888	P07602, P02452, P09923, P30626, Q13438, P04080, P25705, P08123, P05154, P07355, Q8WZ42, P01034, P01033, P05556, P09958, P02461, P01130, P10721, P35625, P16035, P01308, P14174, P01008, P20742, Q16186, P49747, P02751, P08697, P04156, P01023	2641	109	18913	1.971	0.515605	0.009412	0.00893791
INTERPRO	IPR001412:Aminoacyl-tRNA synthetase, class I, conserved site	9	0.329791	0.000358311	P54136, P26640, Q9P2J5, P41252, P07814, P23381, P47897, Q9NSE4, P56192	2664	15	19139	4.31059	0.684617	0.0153835	0.0149105
INTERPRO	IPR027413:GroEL-like equatorial domain	9	0.329791	0.000358311	P50990, Q99832, P17987, P50991, P78371, P49368, P48643, P40227, P10809	2664	15	19139	4.31059	0.684617	0.0153835	0.0149105
GOTERM_BP_DIRECT	GO:0019076~viral release from host cell	10	0.366435	0.000361679	P53990, P62937, Q9UN37, Q9H9H4, Q16531, Q99816, Q9UQN3, O43633, Q08752, P51149	2600	19	19357	3.91842	0.908507	0.0154724	0.0149692
GOTERM_BP_DIRECT	GO:0031290~retinal ganglion cell axon guidance	10	0.366435	0.000361679	O95754, Q9HCK4, P29323, Q13740, P52803, P83731, O94813, O14786, Q92823, Q15375	2600	19	19357	3.91842	0.908507	0.0154724	0.0149692
GOTERM_BP_DIRECT	GO:0071711~basement membrane organization	10	0.366435	0.000361679	Q96RW7, Q9NPQ8, P05556, P02461, Q92626, Q14118, P24347, Q16394, Q14112, P14543	2600	19	19357	3.91842	0.908507	0.0154724	0.0149692
GOTERM_BP_DIRECT	GO:0032092~positive regulation of protein binding	23	0.8428	0.000362761	Q9Y644, P04004, P62826, P14735, P12643, Q9HCB6, Q8NES3, P53999, Q24JP5, Q96D46, P11234, Q9Y4G8, P41221, Q00535, Q07954, P11171, P62913, P61769, P05067, P08238, Q13263, P62942, P49768	2600	77	19357	2.22383	0.90916	0.0154724	0.0149692
UP_SEQ_FEATURE	DOMAIN:EGF-like 9; calcium-binding	9	0.329791	0.000377683	Q5T1H1, Q14766, Q9NS15, P23142, P35555, Q8N2S1, P98095, Q75N90, P35556	2653	16	20516	4.34989	0.980404	0.0364045	0.0360233
UP_SEQ_FEATURE	REGION:Heparin-binding	9	0.329791	0.000377683	P04114, P21802, P04004, P19835, P11362, P49763, P05067, P07996, O00622	2653	16	20516	4.34989	0.980404	0.0364045	0.0360233
UP_SEQ_FEATURE	DOMAIN:Tr-type G	9	0.329791	0.000377683	Q15029, O60841, Q05639, P13639, P49411, P68104, P46199, P15170, P41091	2653	16	20516	4.34989	0.980404	0.0364045	0.0360233
UP_SEQ_FEATURE	DOMAIN:Thyroglobulin type-1	9	0.329791	0.000377683	P24592, P24593, Q08629, P22692, Q9BQ16, P18065, Q9H4F8, Q14112, P14543	2653	16	20516	4.34989	0.980404	0.0364045	0.0360233
GOTERM_MF_DIRECT	GO:0008143~poly(A) binding	12	0.439722	0.000390881	O14979, P38919, Q71RC2, P31483, P11940, Q92499, O00571, O60506, Q13310, P26378, Q00839, Q4VXU2	2641	26	18913	3.30522	0.546921	0.0101479	0.00963671
GOTERM_BP_DIRECT	GO:0001701~in utero embryonic development	48	1.75889	0.000391291	P04114, Q16706, Q12965, O14672, P67809, Q13619, Q9ULJ6, Q9BYC5, Q9Y3I0, P14314, P35579, Q4VCS5, P21802, O60568, Q9NPQ8, P63146, P15692, Q04656, P78330, Q14574, P06744, P32019, P26572, P05556, P20290, P02461, P01031, P53992, O15072, Q9UNS2, Q8NEZ3, Q08J23, P30419, Q6DKJ4, O15550, P12643, P35222, Q8TCT9, P17302, Q8IUG5, Q15293, Q99873, Q9NPF2, Q96AY3, P20042, Q16643, P43246, P01344	2600	214	19357	1.66991	0.924779	0.0165822	0.0160429
GOTERM_BP_DIRECT	GO:0010033~response to organic substance	13	0.476365	0.000395975	P01033, P08758, P12830, O43315, P30153, P35625, P53634, P16035, P67775, P41221, Q00534, P24941, P22102	2600	31	19357	3.1221	0.927074	0.0166738	0.0161316
UP_SEQ_FEATURE	SITE:Transition state stabilizer	20	0.732869	0.000405354	Q9BV20, P30613, P55786, P27695, Q92626, P14618, P49189, O94788, Q9NQ88, P16118, P15259, O60507, P11388, P18669, A6NEC2, Q8N0Y7, P31939, Q9H4A4, P06132, P49419	2653	65	20516	2.37943	0.98531	0.0387132	0.0383078
GOTERM_BP_DIRECT	GO:0042744~hydrogen peroxide catabolic process	12	0.439722	0.000410449	P02042, P32119, Q92626, P68871, Q13162, Q06830, P02008, P30044, P22352, P69905, P30048	2600	27	19357	3.30889	0.933731	0.0171739	0.0166154
GOTERM_CC_DIRECT	GO:0005791~rough endoplasmic reticulum	19	0.696226	0.000411563	Q07020, P04843, P14618, P04844, Q9H9S5, P36578, P15104, Q8TCT9, O60568, Q02878, P62266, P61353, Q04756, P63220, Q9UBS9, P27824, P05067, P61106, P49768	2667	60	20587	2.4444	0.382477	0.00388662	0.00329582
INTERPRO	IPR019742:Alpha-2-macroglobulin, conserved site	7	0.256504	0.000415199	P0C0L5, Q8IZJ3, P0C0L4, Q6YHK3, P20742, P01024, P01023	2664	9	19139	5.5878	0.737425	0.0169928	0.0164704
INTERPRO	IPR009048:Alpha-macroglobulin, receptor-binding	8	0.293148	0.000416905	P0C0L5, Q8IZJ3, P0C0L4, P01031, Q6YHK3, P20742, P01024, P01023	2664	12	19139	4.78954	0.738864	0.0169928	0.0164704
INTERPRO	IPR011332:Ribosomal protein, zinc-binding domain	8	0.293148	0.000416905	P61927, P42677, A6NKH3, P83881, P62987, P62979, Q969Q0, P61513	2664	12	19139	4.78954	0.738864	0.0169928	0.0164704
INTERPRO	IPR002890:Alpha-2-macroglobulin, N-terminal	8	0.293148	0.000416905	P0C0L5, Q8IZJ3, P0C0L4, P01031, Q6YHK3, P20742, P01024, P01023	2664	12	19139	4.78954	0.738864	0.0169928	0.0164704
KEGG_PATHWAY	hsa00532:Glycosaminoglycan biosynthesis - chondroitin sulfate / dermatan sulfate	12	0.439722	0.000420569	Q70JA7, Q86X52, Q96L58, Q8IZ52, Q9UBV7, Q7LGC8, Q9NPF2, Q8NCH0, O94766, Q86Y38, Q9H1B5, Q9NRB3	1593	20	8205	3.0904	0.134724	0.00370964	0.00303026
GOTERM_BP_DIRECT	GO:0090090~negative regulation of canonical Wnt signaling pathway	40	1.46574	0.000423811	P48431, P28066, P28062, P18065, Q99471, P20618, P02649, Q13283, P25789, P62877, P25788, Q9Y230, P21741, P25787, O14745, P25786, P24592, P22692, Q13547, Q92729, P19022, P12643, P28074, P35222, P28072, P51654, O60716, P28070, O75096, Q96HF1, Q99436, Q04726, P41221, O14818, Q9UBP4, P49721, Q8N474, P49720, P05067, P60900	2600	169	19357	1.76213	0.939336	0.0176177	0.0170448
UP_KW_CELLULAR_COMPONENT	KW-0490~MHC I	7	0.256504	0.000424134	Q95460, P04439, P13747, P01889, P61769, P01893, P10321	2468	9	17662	5.56609	0.0276105	0.0021533	0.0012724
GOTERM_MF_DIRECT	GO:0000774~adenyl-nucleotide exchange factor activity	8	0.293148	0.000425408	Q9H173, Q9UL15, P07737, Q8N163, Q92598, O95816, Q9NZL4, Q9HAV7	2641	12	18913	4.7742	0.577529	0.0107681	0.0102257
GOTERM_MF_DIRECT	GO:0030955~potassium ion binding	8	0.293148	0.000425408	P30613, P14618, P20648, Q9Y295, P05023, P50993, P24752, O00764	2641	12	18913	4.7742	0.577529	0.0107681	0.0102257
GOTERM_BP_DIRECT	GO:0043066~negative regulation of apoptotic process	98	3.59106	0.000426386	Q9BZZ5, P30405, P55265, P18085, Q04760, P50897, Q96GX9, P38646, Q9C0C9, P49810, P62753, P07996, Q9UQ80, P31689, P52565, P98164, Q96HY6, Q6P4I2, P35520, P14174, P20962, P09668, P27635, P10809, P49768, Q12841, Q13257, P35916, Q96PX1, P13693, Q99623, P23528, Q16531, P61960, Q53EL6, P63104, P32119, Q13547, Q13546, O00571, P35222, P41221, P15121, Q9BXJ9, Q9NPF2, Q9HBM6, P06493, P61978, Q9BUL8, P49747,…	2600	520	19357	1.4031	0.940361	0.0176177	0.0170448
UP_KW_PTM	KW-0971~Glycation	9	0.329791	0.000428867	P68871, P02649, P02768, P13987, P02647, P69905, P61769, P00751	2427	13	14104	4.0232	0.0149014	0.0011028	0.000551401
UP_SEQ_FEATURE	REGION:G2	10	0.366435	0.000435176	O60841, Q05639, P49411, Q8IYD1, Q2VIR3, P68104, P46199, Q5VTE0, P15170, P41091	2653	20	20516	3.86657	0.989232	0.0397384	0.0393223
UP_SEQ_FEATURE	REGION:G5	10	0.366435	0.000435176	O60841, Q05639, P49411, Q8IYD1, Q2VIR3, P68104, P46199, Q5VTE0, P15170, P41091	2653	20	20516	3.86657	0.989232	0.0397384	0.0393223
UP_SEQ_FEATURE	REPEAT:HEAT 11	10	0.366435	0.000435176	Q14974, Q92616, Q9UI26, O14617, Q5VYK3, O75533, Q92973, Q86VP6, P30153, O00410	2653	20	20516	3.86657	0.989232	0.0397384	0.0393223
UP_SEQ_FEATURE	REGION:G4	10	0.366435	0.000435176	O60841, Q05639, P49411, Q8IYD1, Q2VIR3, P68104, P46199, Q5VTE0, P15170, P41091	2653	20	20516	3.86657	0.989232	0.0397384	0.0393223
UP_SEQ_FEATURE	REGION:G1	10	0.366435	0.000435176	O60841, Q05639, P49411, Q8IYD1, Q2VIR3, P68104, P46199, Q5VTE0, P15170, P41091	2653	20	20516	3.86657	0.989232	0.0397384	0.0393223
GOTERM_BP_DIRECT	GO:0016485~protein processing	24	0.879443	0.000437633	O15294, P09958, O15072, P78536, Q92824, Q13443, P29122, Q14703, O75976, O14672, Q9H9S5, P50579, Q9HCB6, P13497, P15169, P16870, Q5TDH0, Q92896, P49810, P08311, Q92542, P42892, P49747, P49768	2600	83	19357	2.15277	0.944636	0.0178592	0.0172784
GOTERM_BP_DIRECT	GO:0034976~response to endoplasmic reticulum stress	24	0.879443	0.000437633	P51572, Q96HY6, Q13438, Q14703, Q9BS26, P14625, Q9H8Y8, P35443, P13667, Q9H3N1, P30101, Q9Y4L1, P78539, Q15084, Q8IXB1, Q96HE7, P62714, P05198, P61960, Q9UMX0, P26378, P29966, P07237, P07996	2600	83	19357	2.15277	0.944636	0.0178592	0.0172784
INTERPRO	IPR002049:EGF-like, laminin	16	0.586295	0.00043855	P24043, P07942, P55268, O95631, Q16787, P25391, O15230, Q9Y6N6, O75882, O00468, P11047, Q7Z7M0, Q9NYQ6, P98160, Q16363, Q9HCU4	2664	43	19139	2.67323	0.756452	0.0176516	0.0171089
UP_KW_MOLECULAR_FUNCTION	KW-0021~Allosteric enzyme	19	0.696226	0.000440771	P30613, Q9UGN5, O00757, P13807, P14618, P06737, P14735, Q06203, P11216, P35520, P19367, O60701, P27708, P17858, P23921, Q13177, Q01813, P09874	1794	52	11735	2.39007	0.046498	0.00250543	0.00187908
UP_SEQ_FEATURE	REPEAT:ARM 8	11	0.403078	0.00044617	O00505, Q13835, O60763, O15131, P52294, O00629, O60684, P52292, P14923, P35222, O60716	2653	24	20516	3.54435	0.990397	0.0403881	0.0399652
GOTERM_MF_DIRECT	GO:0048156~tau protein binding	16	0.586295	0.00045408	Q5TCY1, Q14203, P54652, P07900, P60709, Q02790, P67775, Q00535, P02649, P53041, Q13492, O95816, P62714, P08238, P10909, Q99538	2641	43	18913	2.66467	0.60137	0.011352	0.0107802
UP_KW_BIOLOGICAL_PROCESS	KW-0037~Angiogenesis	36	1.31916	0.000455894	Q9UHN6, O15041, Q9UPX6, Q9NVD7, P49763, Q9NP84, P35916, Q08722, Q12904, P52799, O75340, P35613, P15104, P15692, P17948, O14786, P98160, P07996, P03950, Q13444, Q13685, Q9BX67, P54760, P23381, O43508, Q08431, P20827, Q9ULZ1, Q6UVK1, Q9BXJ9, P49767, P62745, P08572, P08253, Q9BUL8, P02751	1597	140	11248	1.81111	0.0754347	0.00435632	0.00372313
UP_KW_CELLULAR_COMPONENT	KW-1280~Immunoglobulin	41	1.50238	0.000466014	P01780, A0A0B4J1Y9, P01619, A0A0C4DH41, P01859, A0A0C4DH25, P01857, P01834, P01876, P01699, A0A0B4J1V0, A0A0J9YXX1, A0A0B4J1V1, A0A0B4J1X5, P0CF74, A0A075B6J9, A0A0G2JMI3, A0A0J9YX35, P0DOY2, A0M8Q6, P0DOY3, P01709, P01706, A0A0C4DH30, P01825, A0A0C4DH35, P01703, P01824, P01700, P01766, P01721, P06331, P0DP06, P01764, A0A0C4DH38, P0DP07, P01763, P0DP08, P01861, P01860, P06312	2468	169	17662	1.73617	0.0302957	0.0021914	0.00129492
GOTERM_CC_DIRECT	GO:0030424~axon	69	2.5284	0.00047175	Q14203, Q12860, P78344, O14672, Q7Z6G3, O75787, Q06787, P35613, P50897, P0C0L5, P42224, P0C0L4, Q9H2U1, P21964, Q9NY46, P07196, P41250, P07197, P46940, O14786, P61586, Q16555, P27824, P26378, O75509, P26232, P98164, O94910, P60709, Q9P265, P58546, P51114, Q9P0K1, Q8NDA2, P05023, P05067, Q13332, P49768, Q9P273, Q9Y5K6, O95490, Q99623, P62491, Q00535, Q03721, Q04656, O95816, O60462, P01137, Q9NVA2,…	2667	353	20587	1.50884	0.424519	0.00441935	0.00374758
UP_KW_DISEASE	KW-1065~Osteogenesis imperfecta	14	0.513008	0.00047902	P02452, P23284, O00469, P50454, P36955, P13497, Q9H6E4, Q96AY3, P08123, Q32P28, P09486, Q14696, P07237, O75718	898	26	4570	2.74028	0.0558745	0.0191608	0.0174044
GOTERM_MF_DIRECT	GO:0046933~proton-transporting ATP synthase activity, rotational mechanism	10	0.366435	0.000486409	O75947, P25705, O75964, P24539, P48047, Q7Z4Y8, P56134, P38606, P36542, P06576	2641	19	18913	3.76911	0.626642	0.0120119	0.0114069
GOTERM_BP_DIRECT	GO:0061621~canonical glycolysis	9	0.329791	0.000491788	P06733, P13929, P14618, P17858, P00558, P60174, P19367, Q01813, P15259	2600	16	19357	4.18781	0.961304	0.0199461	0.0192974
UP_KW_CELLULAR_COMPONENT	KW-0256~Endoplasmic reticulum	228	8.35471	0.000498045	O95433, Q5VYK3, P55145, O00264, Q9Y4K0, P54855, Q9Y2G1, Q9NYU2, O60568, Q9UBS4, Q9UBS9, P49810, Q9P2B2, P61026, Q14696, Q92734, P48723, P07996, P22455, P09936, O43681, Q96HY6, Q14697, P49257, Q5JRA6, Q9NRX5, O43688, Q9Y4L1, Q96RL7, Q16880, P46778, Q9Y282, Q15437, Q15436, P27695, Q6Y2X3, Q8WVM8, Q53GQ0, P15104, P39687, Q6DD88, P63220, Q01105, Q9NRZ5, Q9P241, P55735, P17302, Q709C8, P62266, P01889,…	2468	1329	17662	1.22773	0.0323445	0.0021914	0.00129492
UP_SEQ_FEATURE	CROSSLNK:Glycyl lysine isopeptide (Gly-Lys) (interchain with K-? in acceptor proteins)	8	0.293148	0.000502995	P55854, Q6EEV6, P63165, P62987, P61960, P62979, P61956, G2XKQ0	2653	13	20516	4.75885	0.994686	0.0451394	0.0446668
GOTERM_CC_DIRECT	GO:0005687~U4 snRNP	8	0.293148	0.000508729	A8MWD9, P62316, P62306, Q13838, P62318, P62308, P62314, P62304	2667	13	20587	4.75025	0.448919	0.00472795	0.00400927
SMART	SM01361:SM01361	8	0.293148	0.000513658	P0C0L5, Q8IZJ3, P0C0L4, P01031, Q6YHK3, P20742, P01024, P01023	1494	12	10374	4.62918	0.24578	0.0136185	0.0125023
GOTERM_CC_DIRECT	GO:0030864~cortical actin cytoskeleton	19	0.696226	0.000514035	Q14247, Q13813, Q14019, P12814, P19022, P12830, Q12802, Q01082, P17655, O75083, O43707, P68104, P35241, P35240, P46940, P06396, P60981, Q16643, Q01518	2667	61	20587	2.40433	0.452334	0.00473965	0.00401919
GOTERM_BP_DIRECT	GO:0048870~cell motility	16	0.586295	0.000518604	P58418, Q14247, P78536, Q562R1, A5A3E0, Q9BYX7, P60709, Q13822, Q16658, Q02750, Q6S8J3, P23528, P63000, P60981, Q969P0, Q9Y281	2600	45	19357	2.64711	0.967593	0.0209054	0.0202255
SMART	SM00280:KAZAL	14	0.513008	0.000520928	Q12841, Q9BQ16, O95980, O00468, Q16270, Q8IZJ3, Q08629, P83110, Q6MZW2, P20155, P09486, Q9H4F8, Q8WX77, Q92743	1494	34	10374	2.8592	0.248785	0.0136185	0.0125023
INTERPRO	IPR014014:RNA helicase, DEAD-box type, Q motif	14	0.513008	0.000523781	P38919, Q9UMR2, P26196, Q13206, Q13838, O00571, Q86XP3, O00148, P17844, Q92841, O15523, Q92499, Q14240, P60842	2664	35	19139	2.87372	0.814929	0.0208219	0.0201817
UP_KW_LIGAND	KW-0460~Magnesium	130	4.76365	0.000534113	P09923, Q15813, Q9BRR6, O95394, P30520, P15531, A1L0T0, P0DPH7, P0DPH8, P36871, Q9BVA1, Q9NTK5, P28838, O15355, Q15382, P32019, Q13885, P30876, P14324, Q9BUF5, Q00266, Q99598, Q9NRH2, Q96Q11, P41240, P22102, Q9H0C8, Q9Y285, Q8NBI6, P27695, P29992, P31153, Q9BQ50, P15104, P11388, Q9H4B7, Q9Y295, P78330, Q8WZ42, Q9BQE3, P29401, P05556, P30613, A6PVC2, O95861, P62826, P53396, O95747, Q6PEY2, P49354,…	1044	651	6850	1.31024	0.0258388	0.00523431	0.0047002
GOTERM_MF_DIRECT	GO:0030215~semaphorin receptor binding	11	0.403078	0.000553573	O95754, O15041, O95025, Q99985, O75326, Q9H3T2, Q9NS98, Q9C0C4, Q14563, Q9H2E6, Q13275	2641	23	18913	3.42497	0.674142	0.0135058	0.0128255
GOTERM_BP_DIRECT	GO:0019082~viral protein processing	13	0.476365	0.000556746	Q9UQ53, P26572, P09958, P15907, Q16706, Q11206, Q10469, Q09328, Q9BYC5, Q9UKM7, Q99873, P27824, Q10472	2600	32	19357	3.02453	0.974819	0.0221726	0.0214515
GOTERM_BP_DIRECT	GO:0048026~positive regulation of mRNA splicing, via spliceosome	13	0.476365	0.000556746	P54105, Q9UMS4, P98179, Q96E39, P30041, P38159, P19338, P11142, O14744, P62995, Q13595, Q9BQA1, P08621	2600	32	19357	3.02453	0.974819	0.0221726	0.0214515
KEGG_PATHWAY	hsa04810:Regulation of actin cytoskeleton	66	2.41847	0.000557442	P01042, P28482, P12814, P35579, P35580, P21802, P46109, P63000, O15511, P04085, P01116, P46940, P61586, P01112, P46108, P01111, P22455, P01031, P60709, Q9P1U1, Q9C0K3, P10643, Q96F07, P59998, P19105, P18206, P01308, P00734, Q14185, P61158, O14950, P06396, Q13177, P02751, Q9Y281, O15144, O15145, P15311, Q9Y2A7, P61160, P63261, P15153, P23528, P35241, P02748, Q9NRA1, P62136, P26038, P35080, P60953,…	1593	229	8205	1.48447	0.174539	0.004794	0.00391603
GOTERM_CC_DIRECT	GO:0055038~recycling endosome membrane	28	1.02602	0.000576306	Q15836, P04439, P13747, Q9UNF0, P30101, P62330, P62491, O14828, P63000, Q15286, P61006, P61225, P61026, P04440, P61769, P02786, Q7Z7G8, P01893, P61106, O94812, P51153, Q15907, Q9Y3L5, P10321, O75084, P01889, Q9NZN3, Q9H4M9	2667	109	20587	1.9829	0.490869	0.0052723	0.00447087
UP_KW_MOLECULAR_FUNCTION	KW-0347~Helicase	39	1.42909	0.000578888	Q14566, Q9UMR2, Q96L91, Q9Y265, P12956, O75643, P33992, P33993, Q13838, P33991, O00148, P17844, Q9H2U1, P13010, P42285, Q13283, Q7L2E3, P25205, Q92499, Q9Y230, P49736, P38919, O43143, P46063, P26196, Q13206, Q7Z478, Q9NR30, O00571, Q86XP3, Q08211, Q9Y4B4, Q9NVP1, Q5T890, Q92841, O15523, Q14240, Q92900, P60842	1794	147	11735	1.73543	0.0606227	0.003126	0.0023445
GOTERM_BP_DIRECT	GO:0009887~animal organ morphogenesis	34	1.24588	0.000584318	Q9Y644, P24043, P07942, P98153, P55268, O95631, Q16787, P25391, Q13616, O75882, P52799, Q8NES3, P11047, O00468, Q7Z7M0, P21802, P39060, P04085, O14786, Q9NRA1, P98160, P01112, O43280, Q13642, O15230, P41271, Q9Y6N6, P12643, Q04726, P49767, P01344, Q9H2E6, P49747	2600	138	19357	1.83428	0.979017	0.0231313	0.022379
GOTERM_BP_DIRECT	GO:0000387~spliceosomal snRNP assembly	12	0.439722	0.000594564	P54105, A8MWD9, Q9Y3F4, P62316, Q8TEQ6, P62306, P62318, P62308, O14744, Q9BQA1, P62314, P62304	2600	28	19357	3.19071	0.980392	0.0233968	0.0226359
GOTERM_MF_DIRECT	GO:0047485~protein N-terminus binding	29	1.06266	0.000598305	P0DMV8, P0DMV9, P15927, Q8WVM8, O00560, Q99623, P62330, P63241, P11171, P63220, P01137, Q9UBU8, P27348, P09874, O14745, Q14114, P0DP23, P0DP24, Q13547, P0DP25, O75531, P36873, Q02750, Q96H20, O60934, O43707, P68400, Q9BUL8, P60228	2641	107	18913	1.94091	0.702378	0.0144234	0.0136969
UP_SEQ_FEATURE	DOMAIN:TB 2	6	0.219861	0.000601933	Q14766, Q9NS15, P35555, Q8N2S1, Q75N90, P35556	2653	7	20516	6.6284	0.998104	0.0482065	0.0477018
UP_SEQ_FEATURE	DOMAIN:Laminin IV type A	6	0.219861	0.000601933	P24043, Q16787, O15230, Q9Y6N6, P98160, P11047	2653	7	20516	6.6284	0.998104	0.0482065	0.0477018
UP_SEQ_FEATURE	DOMAIN:Laminin EGF-like 12	6	0.219861	0.000601933	P24043, P07942, P55268, Q16787, P25391, O15230	2653	7	20516	6.6284	0.998104	0.0482065	0.0477018
UP_SEQ_FEATURE	DOMAIN:TB 4	6	0.219861	0.000601933	Q14766, Q9NS15, P35555, Q8N2S1, Q75N90, P35556	2653	7	20516	6.6284	0.998104	0.0482065	0.0477018
UP_SEQ_FEATURE	REGION:Nucleotide-binding domain (NBD)	6	0.219861	0.000601933	P11142, P0DMV8, P54652, P0DMV9, P17066, P34931	2653	7	20516	6.6284	0.998104	0.0482065	0.0477018
UP_SEQ_FEATURE	SITE:Interaction with phosphoserine on interacting protein	6	0.219861	0.000601933	P31946, P61981, P27348, P63104, P62258, Q04917	2653	7	20516	6.6284	0.998104	0.0482065	0.0477018
UP_SEQ_FEATURE	DOMAIN:Laminin EGF-like 13	6	0.219861	0.000601933	P24043, P07942, P55268, Q16787, P25391, O15230	2653	7	20516	6.6284	0.998104	0.0482065	0.0477018
UP_SEQ_FEATURE	REGION:RNA-binding RGG-box	6	0.219861	0.000601933	Q06787, P09651, P61978, P51114, Q00839, O43390	2653	7	20516	6.6284	0.998104	0.0482065	0.0477018
UP_SEQ_FEATURE	CROSSLNK:Isoglutamyl cysteine thioester (Cys-Gln)	6	0.219861	0.000601933	P0C0L5, P0C0L4, Q6YHK3, P20742, P01024, P01023	2653	7	20516	6.6284	0.998104	0.0482065	0.0477018
UP_SEQ_FEATURE	DOMAIN:TB 3	6	0.219861	0.000601933	Q14766, Q9NS15, P35555, Q8N2S1, Q75N90, P35556	2653	7	20516	6.6284	0.998104	0.0482065	0.0477018
UP_SEQ_FEATURE	DOMAIN:Anaphylatoxin-like	6	0.219861	0.000601933	P0C0L5, P0C0L4, P23142, P01031, P98095, P01024	2653	7	20516	6.6284	0.998104	0.0482065	0.0477018
UP_SEQ_FEATURE	DOMAIN:TB 1	6	0.219861	0.000601933	Q14766, Q9NS15, P35555, Q8N2S1, Q75N90, P35556	2653	7	20516	6.6284	0.998104	0.0482065	0.0477018
GOTERM_BP_DIRECT	GO:0006541~glutamine metabolic process	11	0.403078	0.00060756	O43175, P49915, P17812, P27708, O15067, Q06203, P00367, Q9NWL6, P08243, Q06210, Q9NQR4	2600	24	19357	3.41229	0.982007	0.0236523	0.0228831
GOTERM_BP_DIRECT	GO:0000165~MAPK cascade	37	1.35581	0.000608213	Q86U42, P28066, Q6ZN16, P28062, Q5SGD2, Q9Y4G8, P20618, P35240, P25789, P62877, P25788, P01116, P01137, P62258, P01112, P25787, P01111, P25786, P22692, Q13546, P28074, P36873, P35222, Q02750, P28072, Q9UKE5, P28070, Q99436, P11362, O14818, P62140, P53041, P49721, P49720, O14733, P60900, Q9UMX5	2600	155	19357	1.77719	0.982085	0.0236523	0.0228831
UP_SEQ_FEATURE	REPEAT:ARM 6	12	0.439722	0.000608274	O00505, Q13835, O60763, O15131, P52294, O00629, O60684, P52292, P14923, Q9Y263, P35222, O60716	2653	29	20516	3.19992	0.998225	0.0482065	0.0477018
GOTERM_MF_DIRECT	GO:0008237~metallopeptidase activity	22	0.806156	0.000609615	Q9UKP4, O15372, Q13444, P55786, P78536, Q13443, O14672, Q9UP79, P14735, Q9UHI8, Q8NCT3, P51665, O00487, O75077, O43847, P13497, O00303, P09960, Q6P2Q9, Q9H4A4, P08253, Q9HD42	2641	72	18913	2.18818	0.709121	0.0145232	0.0137916
UP_SEQ_FEATURE	MOTIF:MREI motif	7	0.256504	0.000611264	P07437, Q13885, Q9BUF5, Q9H4B7, Q9BVA1, P04350, P68371	2653	10	20516	5.41319	0.99828	0.0482065	0.0477018
UP_SEQ_FEATURE	REGION:Alpha-3	7	0.256504	0.000611264	Q95460, P04439, P13747, P01889, P01893, P10321, P55899	2653	10	20516	5.41319	0.99828	0.0482065	0.0477018
UP_SEQ_FEATURE	DOMAIN:Proteasome alpha-type subunits	7	0.256504	0.000611264	P28066, O14818, P25789, P25788, P60900, P25787, P25786	2653	10	20516	5.41319	0.99828	0.0482065	0.0477018
UP_SEQ_FEATURE	DOMAIN:Ig-like C2-type 5	18	0.659582	0.000622571	Q12860, O94856, P35916, Q13308, P10721, Q9Y6N7, O75054, Q96RW7, Q9HCK4, Q00872, P13591, Q58EX2, Q4KMG0, P17948, Q9P2B2, Q8NDA2, Q6WRI0, P98160	2653	57	20516	2.44204	0.998471	0.048729	0.0482188
INTERPRO	IPR027410:TCP-1-like chaperonin intermediate domain	9	0.329791	0.000629354	P50990, Q99832, P17987, P50991, P78371, P49368, P48643, P40227, P10809	2664	16	19139	4.04117	0.868291	0.0238414	0.0231084
INTERPRO	IPR008969:Carboxypeptidase-like, regulatory domain	9	0.329791	0.000629354	O75339, P16870, O75976, Q9P273, Q5JPE7, P69849, Q8IUL8, P15169, Q15155	2664	16	19139	4.04117	0.868291	0.0238414	0.0231084
INTERPRO	IPR027409:GroEL-like apical domain	9	0.329791	0.000629354	P50990, Q99832, P17987, P50991, P78371, P49368, P48643, P40227, P10809	2664	16	19139	4.04117	0.868291	0.0238414	0.0231084
INTERPRO	IPR002423:Chaperonin Cpn60/TCP-1	9	0.329791	0.000629354	P50990, Q99832, P17987, P50991, P78371, P49368, P48643, P40227, P10809	2664	16	19139	4.04117	0.868291	0.0238414	0.0231084
UP_SEQ_FEATURE	DOMAIN:Laminin N-terminal	9	0.329791	0.000632754	P24043, P07942, P55268, O95631, Q16787, P25391, O15230, Q9Y6N6, P11047	2653	17	20516	4.09401	0.998625	0.0491565	0.0486418
GOTERM_BP_DIRECT	GO:0051918~negative regulation of fibrinolysis	8	0.293148	0.000637146	P04004, Q96IY4, P00747, P02749, P00734, P00750, P08697, P07996	2600	13	19357	4.58154	0.985206	0.0244152	0.0236212
GOTERM_BP_DIRECT	GO:2001046~positive regulation of integrin-mediated signaling pathway	8	0.293148	0.000637146	P24043, P07942, P55268, P25391, P11047, P08962, P14543, P21333	2600	13	19357	4.58154	0.985206	0.0244152	0.0236212
GOTERM_BP_DIRECT	GO:0019731~antibacterial humoral response	19	0.696226	0.00063891	P03950, P35318, P04439, P13747, P62807, O60814, P01619, P62861, P57053, P01876, P08311, P02788, P02787, P61769, P05067	2600	60	19357	2.35758	0.985377	0.0244152	0.0236212
GOTERM_CC_DIRECT	GO:0005869~dynactin complex	9	0.329791	0.000640675	P61163, O75935, P63267, P42025, P68133, P62736, P68032, Q9Y614, Q13561	2667	17	20587	4.08661	0.527856	0.00581574	0.00493171
INTERPRO	IPR015943:WD40/YVTN repeat-like-containing domain	73	2.67497	0.000652062	O95754, O15041, Q9NNW5, Q9GZS3, Q2TAY7, Q04912, P63244, Q96DI7, Q99523, P43034, P62879, Q96PE2, P62873, Q9C0C4, Q8N3P4, P35606, Q9BQ67, Q13685, Q9Y2T4, Q6P4I2, Q9HAV0, O43684, O95163, Q13409, Q3MJ13, Q05048, Q9NS98, Q6P2E9, Q8NHV4, Q9Y3F4, Q8NDM7, Q9H270, Q15393, P53621, Q96BP3, P55884, O75326, Q8TEQ6, Q6UXN9, Q9BR76, P78406, Q99985, P08581, Q8NFH3, Q8NFH4, Q16531, Q6PJI9, Q16576, Q9GZL7, Q92636,…	2664	357	19139	1.46906	0.877583	0.0244144	0.0236638
GOTERM_BP_DIRECT	GO:1902600~hydrogen ion transmembrane transport	30	1.0993	0.000661117	P31930, O75947, O75964, P56134, O75787, P38606, P36542, P50993, P12235, P53985, Q9UDW1, P13073, P25705, P24539, P00403, P20674, P10606, Q13488, P21283, P48047, P21281, Q15904, Q00325, Q7Z4Y8, P20648, P05141, P05023, P05026, P06576	2600	117	19357	1.90897	0.987375	0.0251186	0.0243017
GOTERM_CC_DIRECT	GO:0005682~U5 snRNP	11	0.403078	0.000667676	Q96DI7, A8MWD9, O75643, P62316, Q6P2Q9, P62306, P62318, P62308, P83876, P62314, P62304	2667	25	20587	3.39643	0.54256	0.00596831	0.00506109
GOTERM_CC_DIRECT	GO:0005790~smooth endoplasmic reticulum	11	0.403078	0.000667676	P04114, P23284, P11021, P30040, Q13217, P27824, P05067, P27635, Q9Y4L1, P27797, P49768	2667	25	20587	3.39643	0.54256	0.00596831	0.00506109
UP_SEQ_FEATURE	REGION:G3	10	0.366435	0.000674599	O60841, Q05639, P49411, Q8IYD1, Q2VIR3, P68104, P46199, Q5VTE0, P15170, P41091	2653	21	20516	3.68244	0.999111	0.0520191	0.0514744
GOTERM_BP_DIRECT	GO:0009408~response to heat	16	0.586295	0.000675068	P31689, P30613, P54652, Q96IY4, P05019, P07900, O14793, Q86VZ4, O60939, O75475, Q16270, Q8WW22, O60884, O14733, P48506, Q14232	2600	46	19357	2.58957	0.988488	0.0255022	0.0246728
GOTERM_CC_DIRECT	GO:0005753~mitochondrial proton-transporting ATP synthase complex	10	0.366435	0.00068379	O75947, P25705, O75964, P24539, P48047, Q7Z4Y8, P56134, P36542, Q96IX5, P06576	2667	21	20587	3.67579	0.551117	0.00597551	0.00506719
GOTERM_CC_DIRECT	GO:0034361~very-low-density lipoprotein particle	10	0.366435	0.00068379	O95445, P04114, P02749, P02649, Q86X29, P02647, P02656, P02655, P02654, P02652	2667	21	20587	3.67579	0.551117	0.00597551	0.00506719
GOTERM_CC_DIRECT	GO:0030117~membrane coat	10	0.366435	0.00068379	O94973, P53621, P35606, P63010, Q10567, Q7LBR1, P53618, Q9H444, O43633, O43747	2667	21	20587	3.67579	0.551117	0.00597551	0.00506719
UP_SEQ_FEATURE	CROSSLNK:Glycyl lysine isopeptide (Lys-Gly) (interchain with G-Cter in SUMO1)	22	0.806156	0.000697757	P50990, P30566, Q14247, P26641, O95433, Q5VYK3, P49321, Q06830, Q12904, Q02790, Q12906, Q9UBT2, P84098, O14828, P27816, P63165, P60174, Q9UKV3, P63208, Q9GZL7, Q9UBG0, Q01518	2653	78	20516	2.18114	0.999301	0.0529649	0.0524103
UP_SEQ_FEATURE	DOMAIN:Sushi 2	15	0.549652	0.000702128	Q6UXD5, P08603, P15529, P10643, P78539, P00738, Q4LDE5, P08174, P00736, Q9UBS5, P02749, P06681, P20023, P00751, P04003	2653	43	20516	2.6976	0.999332	0.0529649	0.0524103
UP_SEQ_FEATURE	DOMAIN:Sushi 1	15	0.549652	0.000702128	Q6UXD5, P08603, P15529, P10643, P78539, P00738, Q4LDE5, P08174, P00736, Q9UBS5, P02749, P06681, P20023, P00751, P04003	2653	43	20516	2.6976	0.999332	0.0529649	0.0524103
GOTERM_BP_DIRECT	GO:0065003~macromolecular complex assembly	35	1.28252	0.000709241	O00505, O00429, Q15836, Q8TEQ6, Q9Y5K6, P11047, Q9Y5X1, Q16394, P63027, P47755, O14745, O43264, Q8NEZ3, P07814, P14868, P50502, P30153, Q8IZP2, O43447, Q08752, P55957, Q86UR5, Q08211, Q15370, O14817, Q9NPH3, P52907, P67870, Q8NFI4, P06493, P02679, Q13492, Q96CW1, Q13155, P02675	2600	145	19357	1.79707	0.990817	0.0266409	0.0257745
GOTERM_BP_DIRECT	GO:1903608~protein localization to cytoplasmic stress granule	6	0.219861	0.000720981	P67809, P31483, Q92499, O00571, Q08211, P05455	2600	7	19357	6.38143	0.991504	0.0267775	0.0259067
GOTERM_BP_DIRECT	GO:0006166~purine ribonucleoside salvage	6	0.219861	0.000720981	Q13126, P00491, P00492, P55263, Q96G03, P07741	2600	7	19357	6.38143	0.991504	0.0267775	0.0259067
GOTERM_BP_DIRECT	GO:0006890~retrograde vesicle-mediated transport, Golgi to ER	17	0.622939	0.000731543	P53621, P35606, O43264, Q9NRW1, P18085, Q8WVM8, Q12907, O75396, P84085, P48739, P61204, P49755, P48444, P20340, P61923, O14579, Q9Y282	2600	51	19357	2.48167	0.992077	0.0268679	0.0259942
GOTERM_BP_DIRECT	GO:0048013~ephrin receptor signaling pathway	17	0.622939	0.000731543	O43166, P54764, P29323, P07947, P29320, P54760, P07948, P52803, O43921, Q06124, P52799, P20827, Q9UF33, P08253, P98172, P46108, Q15375	2600	51	19357	2.48167	0.992077	0.0268679	0.0259942
GOTERM_BP_DIRECT	GO:0031639~plasminogen activation	7	0.256504	0.000753055	P03951, P03952, P02749, P00558, P02679, P00750, P02675	2600	10	19357	5.2115	0.993128	0.0273541	0.0264645
GOTERM_BP_DIRECT	GO:1905820~positive regulation of chromosome separation	7	0.256504	0.000753055	O15162, O95347, Q9NTJ3, Q15021, Q9BPX3, Q15003, Q14980	2600	10	19357	5.2115	0.993128	0.0273541	0.0264645
UP_KW_BIOLOGICAL_PROCESS	KW-0498~Mitosis	62	2.27189	0.000765327	Q15019, Q14204, Q14203, P23396, Q9Y265, Q9Y266, Q14008, P63172, Q9P258, Q9Y6G9, Q9BTE3, Q96IK1, P11171, Q13042, Q15021, P43034, P09496, Q8N3U4, Q00839, O75935, Q08J23, O43684, O43768, Q53EZ4, Q8NHV4, Q9UQE7, Q9NRH2, P12270, O43491, Q14980, Q15555, Q13257, P56211, Q02241, Q9Y5K6, Q9BPX3, P78406, O00762, P52732, Q99661, Q00610, Q8NFH3, Q9Y5X1, Q8NFH4, Q9BXS6, P83876, Q15003, Q9UPY8, O43264, O95347,…	1597	289	11248	1.511	0.123384	0.00668327	0.00571186
GOTERM_CC_DIRECT	GO:0030139~endocytic vesicle	20	0.732869	0.000769589	P11717, Q14247, Q5VYK3, P51153, Q96B97, O00461, Q9Y5K6, P51148, Q14C86, P11233, Q4VCS5, P61020, Q9BXJ7, P62330, Q9Y4G8, Q9H270, P02647, Q9NZN3, P02787, Q9H4M9	2667	68	20587	2.27034	0.594054	0.00667547	0.00566075
INTERPRO	IPR016135:Ubiquitin-conjugating enzyme/RWD-like	19	0.696226	0.000785794	A0A1B0GUS4, Q5JXB2, P62837, Q13404, Q15819, P61081, O00762, P61086, Q9C0C9, P63146, P63279, P61088, P61077, P68036, P49459, Q6PJI9, P01116, Q16763, Q99816	2664	59	19139	2.31359	0.920441	0.0286422	0.0277616
INTERPRO	IPR011626:A-macroglobulin complement component	8	0.293148	0.000794806	P0C0L5, Q8IZJ3, P0C0L4, P01031, Q6YHK3, P20742, P01024, P01023	2664	13	19139	4.42111	0.922718	0.0286422	0.0277616
INTERPRO	IPR001599:Alpha-2-macroglobulin	8	0.293148	0.000794806	P0C0L5, Q8IZJ3, P0C0L4, P01031, Q6YHK3, P20742, P01024, P01023	2664	13	19139	4.42111	0.922718	0.0286422	0.0277616
GOTERM_BP_DIRECT	GO:0000381~regulation of alternative mRNA splicing, via spliceosome	20	0.732869	0.000804466	P31483, Q06787, P14866, Q2TAY7, P38159, P51114, Q9Y5S9, Q01130, Q9BWF3, Q9HCJ3, P17844, Q9UHX1, Q13151, P49756, Q92841, P09651, P26599, P62995, Q00839, P61326	2600	66	19357	2.25606	0.99511	0.0290619	0.0281168
INTERPRO	IPR013806:Kringle-like fold	12	0.439722	0.000808834	P11717, P00747, P00734, Q04756, P08519, P26927, Q01973, P08253, Q14520, P00750, Q9UBG0, P02751	2664	28	19139	3.07899	0.926134	0.0286422	0.0277616
GOTERM_MF_DIRECT	GO:0004812~aminoacyl-tRNA ligase activity	8	0.293148	0.000810667	P54577, P12081, P41250, P23381, P47897, Q9Y285, Q15046, P56192	2641	13	18913	4.40696	0.806459	0.0189077	0.0179553
KEGG_PATHWAY	hsa04962:Vasopressin-regulated water reabsorption	19	0.696226	0.000812192	P52565, Q14204, Q14203, Q15907, P63092, Q13409, Q12846, O43237, P51148, P61020, P63167, P17612, Q9Y6G9, P62491, Q96FJ2, P22694, Q5JWF2, P63027, Q13561, P46459	1593	44	8205	2.22415	0.243844	0.00681449	0.00556648
UP_KW_BIOLOGICAL_PROCESS	KW-0356~Hemostasis	17	0.622939	0.00081598	P08758, P05546, P03951, P01042, P03952, Q96IY4, P10646, P12259, P00747, P00734, P01008, P02679, P00488, P05155, P02675, P00451, P07225	1597	49	11248	2.44356	0.130995	0.00668327	0.00571186
UP_KW_BIOLOGICAL_PROCESS	KW-0094~Blood coagulation	17	0.622939	0.00081598	P08758, P05546, P03951, P01042, P03952, Q96IY4, P10646, P12259, P00747, P00734, P01008, P02679, P00488, P05155, P02675, P00451, P07225	1597	49	11248	2.44356	0.130995	0.00668327	0.00571186
GOTERM_MF_DIRECT	GO:0005507~copper ion binding	19	0.696226	0.000816336	P00450, P03950, P28300, P19021, P12259, O00244, Q9Y4K0, P35052, O60888, Q14061, Q99497, Q04656, P02768, P00403, Q6UVY6, Q8NGP9, P00451, P04156	2641	59	18913	2.30618	0.80867	0.0189077	0.0179553
GOTERM_MF_DIRECT	GO:0044389~ubiquitin-like protein ligase binding	11	0.403078	0.000831006	P55854, P42224, Q96HY6, Q93079, Q6EEV6, P63165, Q92783, P61956, P55072, G2XKQ0, O00762	2641	24	18913	3.28226	0.814275	0.0189077	0.0179553
GOTERM_MF_DIRECT	GO:0015035~protein disulfide oxidoreductase activity	11	0.403078	0.000831006	O43396, Q14554, Q8NBS9, Q15084, Q8IXB1, Q96HE7, P10599, P13667, O95881, P30101, P07237	2641	24	18913	3.28226	0.814275	0.0189077	0.0179553
INTERPRO	IPR023409:14-3-3 protein, conserved site	6	0.219861	0.00085393	P31946, P61981, P27348, P63104, P62258, Q04917	2664	7	19139	6.15798	0.936125	0.0286422	0.0277616
INTERPRO	IPR000308:14-3-3 protein	6	0.219861	0.00085393	P31946, P61981, P27348, P63104, P62258, Q04917	2664	7	19139	6.15798	0.936125	0.0286422	0.0277616
INTERPRO	IPR000020:Anaphylatoxin/fibulin	6	0.219861	0.00085393	P0C0L5, P0C0L4, P23142, P01031, P98095, P01024	2664	7	19139	6.15798	0.936125	0.0286422	0.0277616
INTERPRO	IPR004160:Translation elongation factor EFTu/EF1A, C-terminal	6	0.219861	0.00085393	Q05639, P49411, Q8IYD1, P68104, Q5VTE0, P15170	2664	7	19139	6.15798	0.936125	0.0286422	0.0277616
INTERPRO	IPR023410:14-3-3 domain	6	0.219861	0.00085393	P31946, P61981, P27348, P63104, P62258, Q04917	2664	7	19139	6.15798	0.936125	0.0286422	0.0277616
INTERPRO	IPR024931:Importin subunit alpha	6	0.219861	0.00085393	O00505, O15131, P52294, O00629, O60684, P52292	2664	7	19139	6.15798	0.936125	0.0286422	0.0277616
GOTERM_CC_DIRECT	GO:0043025~neuronal cell body	70	2.56504	0.000858111	P04114, Q6UXD5, Q14203, P07900, Q6ZUT3, Q9UBB4, O00264, Q06787, Q9UBB6, P50897, P63244, Q9Y4G8, Q9Y3A3, P0C0L4, P05090, P27708, Q9UBS5, P02649, P49810, P43034, Q16555, P27824, Q96A72, Q96QK1, P25685, P38919, P03950, P09936, P30153, P51114, Q9BPU6, O75096, P31323, Q99996, Q9UKA9, Q13492, Q8NDA2, Q14980, P22466, P49768, Q8TAM6, P12277, P50993, Q9Y5S9, P40189, Q00535, Q04656, P61006, P01137, P60953,…	2667	367	20587	1.47232	0.634058	0.00737136	0.00625086
GOTERM_CC_DIRECT	GO:0101031~chaperone complex	12	0.439722	0.000862405	P11142, Q8WXX5, Q9Y265, Q9UBS4, P31948, P53041, O95816, Q16543, O15212, Q15185, Q9Y230, Q9UHV9	2667	30	20587	3.08766	0.635895	0.00737136	0.00625086
GOTERM_MF_DIRECT	GO:0008312~7S RNA binding	6	0.219861	0.000866975	Q9UHB9, O76094, Q13868, P61011, P49458, P37108	2641	7	18913	6.13826	0.827332	0.0193942	0.0184173
GOTERM_BP_DIRECT	GO:0001755~neural crest cell migration	16	0.586295	0.00086989	O95754, O15041, O95025, O75326, O15230, Q9H3T2, Q9NS98, Q99985, O14786, P08133, P98172, Q9C0C4, Q14563, Q9ULV4, Q9H2E6, Q13275	2600	47	19357	2.53447	0.996828	0.0312546	0.0302381
INTERPRO	IPR002035:von Willebrand factor, type A	23	0.8428	0.000874159	P12109, P55036, O15232, Q14624, Q86UX2, O43405, Q5VU97, O75131, P12111, Q8IYJ1, Q06033, Q6PCB0, P19823, P12110, P13010, Q9HCH3, Q4LDE5, P19827, Q86YQ8, Q99829, P06681, Q05707, P00751	2664	79	19139	2.09163	0.940157	0.0290185	0.0281263
GOTERM_MF_DIRECT	GO:0030544~Hsp70 protein binding	17	0.622939	0.000882195	P31689, P23396, P50502, Q7Z6W7, Q08752, P37198, Q8WW22, Q6ZRF8, P05181, O60884, Q8IXB1, Q07812, Q8NFI4, P06493, P02786, P25685, O75937	2641	50	18913	2.43484	0.832577	0.0193942	0.0184173
GOTERM_MF_DIRECT	GO:0031492~nucleosomal DNA binding	15	0.549652	0.000890262	P07910, Q8TAQ2, Q92769, P60709, Q13547, O96019, P0C0S5, Q75WM6, Q09028, P16403, P18754, P84243, P82970, P05114	2641	41	18913	2.61999	0.835292	0.0193942	0.0184173
GOTERM_MF_DIRECT	GO:0005102~receptor binding	81	2.96812	0.000890697	P24043, O95399, P01042, P0DMV8, Q16787, P07947, P0DMV9, P04439, P13747, O14793, O14672, P08519, P07948, P28161, P30044, P63244, P00747, Q9UBS4, P62195, O14908, P02649, Q5ZPR3, Q92896, P02647, P23468, Q9BY67, Q9Y275, O14745, P03950, P01031, Q9UHG2, O43768, Q9NS98, O00159, P10321, Q99996, Q9Y3F4, P00734, P02679, P05067, P02675, P02751, Q16363, P01024, P01023, P35318, P30626, P25391, P56211, P18065,…	2641	408	18913	1.42173	0.835438	0.0193942	0.0184173
GOTERM_BP_DIRECT	GO:0034063~stress granule assembly	11	0.403078	0.000891594	Q14204, P62266, O75534, P26196, P31483, Q13283, O00571, P05198, Q9UN86, Q14157, Q14451	2600	25	19357	3.2758	0.997252	0.0317755	0.0307421
GOTERM_BP_DIRECT	GO:0030166~proteoglycan biosynthetic process	10	0.366435	0.000894001	Q8WVQ1, P05019, Q96L58, Q9UBV7, Q9NPF2, Q86Y38, Q9H1B5, Q9NRB3, O43529, O75063	2600	21	19357	3.54524	0.997296	0.0317755	0.0307421
GOTERM_CC_DIRECT	GO:0031089~platelet dense granule lumen	8	0.293148	0.000903875	P29622, Q08380, P02749, Q14624, Q92520, P05452, P35625, Q06033	2667	14	20587	4.41095	0.653169	0.00761466	0.00645718
GOTERM_CC_DIRECT	GO:0043657~host cell	8	0.293148	0.000903875	O00505, O60551, O60684, Q9UK41, Q9H9H4, P52292, Q99816, P63172	2667	14	20587	4.41095	0.653169	0.00761466	0.00645718
GOTERM_MF_DIRECT	GO:0003725~double-stranded RNA binding	22	0.806156	0.000905213	O43143, P55265, P12814, Q9NR30, Q15717, P68371, Q12905, Q08211, Q12906, Q9H2U1, P08670, P08195, Q00610, Q7L2E3, Q92499, O15455, P02786, P26038, P08238, P10809, Q00839, P60842	2641	74	18913	2.12904	0.840209	0.0195006	0.0185183
INTERPRO	IPR023332:Proteasome A-type subunit	7	0.256504	0.000915495	P28066, O14818, P25789, P25788, P60900, P25787, P25786	2664	10	19139	5.02902	0.947621	0.0294648	0.0285589
INTERPRO	IPR000426:Proteasome, alpha-subunit, N-terminal domain	7	0.256504	0.000915495	P28066, O14818, P25789, P25788, P60900, P25787, P25786	2664	10	19139	5.02902	0.947621	0.0294648	0.0285589
INTERPRO	IPR013838:Beta tubulin, autoregulation binding site	7	0.256504	0.000915495	P07437, Q13885, Q9BUF5, Q9H4B7, Q9BVA1, P04350, P68371	2664	10	19139	5.02902	0.947621	0.0294648	0.0285589
INTERPRO	IPR017853:Glycoside hydrolase, superfamily	18	0.659582	0.000924207	P06865, Q14697, Q9BTY2, O00462, P54802, P10253, P14410, P16278, Q01459, P35573, P06280, P08195, P04062, Q9BWS9, Q5SRI9, P07686, P04066, Q9BZP6	2664	55	19139	2.35123	0.949071	0.0294648	0.0285589
GOTERM_CC_DIRECT	GO:0005771~multivesicular body	15	0.549652	0.000925359	P07711, Q5VYK3, Q9H444, P11279, Q9UQN3, P10644, O43633, Q9NP79, Q9NZZ3, P13693, P62491, Q7LBR1, Q99816, P08962, Q9HD42	2667	44	20587	2.63153	0.661793	0.00773997	0.00656344
GOTERM_BP_DIRECT	GO:0001503~ossification	23	0.8428	0.000929771	P02452, Q9GZX9, Q13488, P23582, P09603, P18075, Q9BU40, P13497, P34820, Q93063, Q99523, Q9H2U1, P63173, Q7Z5Y6, Q9UBS9, Q9UNW1, P02788, P02765, Q14696, Q16394, P05452, Q6WRI0, P80108	2600	82	19357	2.08823	0.997866	0.0328702	0.0318012
GOTERM_MF_DIRECT	GO:0030023~extracellular matrix constituent conferring elasticity	7	0.256504	0.000931635	Q9UBX5, P35555, P98095, Q9BXX0, Q9NT22, P11047, P35556	2641	10	18913	5.01291	0.848541	0.0198585	0.0188582
KEGG_PATHWAY	hsa01232:Nucleotide metabolism	30	1.0993	0.000941743	P30566, Q9BZX2, Q7LG56, P00491, P33316, P00492, Q9BY32, P30085, P31350, O00142, P04818, P30520, P15531, Q8WVQ1, P49915, Q8TCD5, Q96DE0, P54819, Q96LS8, P00568, P23921, P22413, Q7Z4H3, P22392, O75354, P12268, Q9H773, P17812, P55263, Q13232, P07741	1593	85	8205	1.81788	0.276831	0.00771332	0.00630071
UP_SEQ_FEATURE	REPEAT:ARM 7	11	0.403078	0.000946281	O00505, Q13835, O60763, O15131, P52294, O00629, O60684, P52292, P14923, P35222, O60716	2653	26	20516	3.27171	0.999948	0.070869	0.0701269
GOTERM_BP_DIRECT	GO:0043687~post-translational protein modification	21	0.769513	0.00097456	P28066, P28062, P28074, P28072, O75582, P61081, P28070, Q99436, P15374, O14818, P20618, P25789, P24941, P62877, P25788, P49721, P49720, P60900, P25787, P46977, P25786	2600	72	19357	2.17146	0.998413	0.0342703	0.0331558
SMART	SM01359:SM01359	8	0.293148	0.000974951	P0C0L5, Q8IZJ3, P0C0L4, P01031, Q6YHK3, P20742, P01024, P01023	1494	13	10374	4.27309	0.414629	0.0219545	0.0201549
SMART	SM01360:SM01360	8	0.293148	0.000974951	P0C0L5, Q8IZJ3, P0C0L4, P01031, Q6YHK3, P20742, P01024, P01023	1494	13	10374	4.27309	0.414629	0.0219545	0.0201549
GOTERM_MF_DIRECT	GO:0004601~peroxidase activity	14	0.513008	0.000994995	P02042, P32119, Q92626, Q06830, P59796, P30044, P30048, Q9BRA2, P68871, Q13162, P02008, P22352, P69905	2641	37	18913	2.70968	0.866795	0.0209882	0.019931
SMART	SM00101:14_3_3	6	0.219861	0.000999749	P31946, P61981, P27348, P63104, P62258, Q04917	1494	7	10374	5.95181	0.422552	0.0219545	0.0201549
SMART	SM00104:ANATO	6	0.219861	0.000999749	P0C0L5, P0C0L4, P23142, P01031, P98095, P01024	1494	7	10374	5.95181	0.422552	0.0219545	0.0201549
KEGG_PATHWAY	hsa03015:mRNA surveillance pathway	33	1.20923	0.00101266	Q9UMR2, P35637, Q86U42, Q86V81, P11940, Q13838, Q6UXN9, Q9Y5S9, P62495, Q8IYD1, Q16630, P15170, P62714, Q8N684, Q96A72, P62136, P61326, Q13148, P38919, Q9Y2T4, Q12996, P30153, P36873, Q05048, O43809, Q9P2I0, P67775, P63151, P62140, Q9UKV3, Q92900, Q13310, Q4VXU2	1593	97	8205	1.75229	0.294277	0.00810129	0.00661762
GOTERM_CC_DIRECT	GO:0034719~SMN-Sm protein complex	9	0.329791	0.00102286	A8MWD9, Q9Y3F4, P62316, Q8TEQ6, P62306, P62318, P62308, P62314, P62304	2667	18	20587	3.85958	0.698319	0.00843501	0.00715283
GOTERM_CC_DIRECT	GO:1904949~ATPase complex	9	0.329791	0.00102286	Q12830, P21283, Q9UN37, Q16576, Q09028, P38606, Q15257, O75351, P55072	2667	18	20587	3.85958	0.698319	0.00843501	0.00715283
UP_SEQ_FEATURE	DOMAIN:Ig-like	115	4.214	0.00103809	Q92859, P10915, P13747, A0A0B4J1Y9, Q08722, P50895, P21802, P13591, Q92692, Q4KMG0, P17948, P01876, Q9P2B2, Q15262, Q9BY67, Q9C0C4, P98160, P22455, B9A064, A0A0B4J1X5, P0CF74, A0A0J9YX35, P0DP06, P0DP07, P43146, P0DP08, P01861, Q01638, P01860, P06312, P01780, P04217, P35916, O95297, A0A0C4DH25, Q86X29, Q8WZ42, A0A0B4J1V0, A0A0B4J1V1, P10586, O95185, Q13308, P13611, A0A0G2JMI3, Q8IUL8, P01889, Q01…	2653	668	20516	1.3313	0.99998	0.0771894	0.0763812
GOTERM_BP_DIRECT	GO:0000278~mitotic cell cycle	35	1.28252	0.0010401	Q14204, Q14203, P56211, Q01130, P52732, Q9Y2Z0, P0DPH7, Q9H4B7, P0DPH8, Q9BVA1, Q00610, P62714, Q9BQE3, P53675, O75935, P07437, O43264, Q13885, P62826, Q6PEY2, O43823, O43768, Q8TD19, P68371, Q8NHV4, P10242, P10243, P10244, Q9BUF5, P67775, Q9UQE7, P68366, P53041, P04350, Q71U36	2600	148	19357	1.76064	0.998972	0.0363468	0.0351647
BIOCARTA	h_salmonellaPathway:How does salmonella hijack a cell	10	0.366435	0.00104302	P61160, Q92747, O15144, O15145, P63000, O15511, P68133, P61158, P59998, P60953	412	13	1623	3.03025	0.243971	0.0559058	0.0544456
INTERPRO	IPR000716:Thyroglobulin type-1	9	0.329791	0.00104431	P24592, P24593, Q08629, P22692, Q9BQ16, P18065, Q9H4F8, Q14112, P14543	2664	17	19139	3.80346	0.965418	0.0323334	0.0313393
INTERPRO	IPR003594:Histidine kinase-like ATPase, ATP-binding domain	9	0.329791	0.00104431	Q14568, P07900, Q12931, P14625, Q58FF8, P08238, P11388, Q58FF7, Q58FF6	2664	17	19139	3.80346	0.965418	0.0323334	0.0313393
INTERPRO	IPR008211:Laminin, N-terminal	9	0.329791	0.00104431	P24043, P07942, P55268, O95631, Q16787, P25391, O15230, Q9Y6N6, P11047	2664	17	19139	3.80346	0.965418	0.0323334	0.0313393
GOTERM_BP_DIRECT	GO:0042273~ribosomal large subunit biogenesis	13	0.476365	0.00104461	Q9Y3T9, P06748, Q7Z4Q2, P18077, P18124, Q9UKD2, Q9NVU7, P50914, P61254, Q9GZL7, P62913, P46777, Q9UNX3	2600	34	19357	2.84662	0.999002	0.0363468	0.0351647
UP_KW_DISEASE	KW-0360~Hereditary hemolytic anemia	18	0.659582	0.00105166	P06744, Q9H0H5, Q15437, P30613, P00390, Q9UN37, P13987, Q02241, P11413, P68871, P00558, P11171, P60174, P00568, P04075, P69905, P48506	898	41	4570	2.23423	0.11862	0.0250977	0.0227971
UP_KW_DISEASE	KW-1008~Amyloidosis	15	0.549652	0.00106415	Q9Y287, O14672, O95185, P02649, P02647, P53041, P49810, P06396, Q16643, P61769, P05067, P03891, P04156, P01034, P49768	898	31	4570	2.46246	0.11994	0.0250977	0.0227971
GOTERM_MF_DIRECT	GO:0001540~beta-amyloid binding	24	0.879443	0.00108718	Q8N2Q7, P54764, P01130, P29323, Q14114, Q9Y287, O94985, Q9BQT9, O00264, Q8WTV0, Q99471, O60925, Q07954, P02649, P02647, Q13492, O15212, P61758, P98160, Q9UHV9, Q9H4D0, P04156, P10909, P01034	2641	85	18913	2.02201	0.889501	0.0226964	0.0215532
SMART	SM00948:SM00948	7	0.256504	0.00109735	P28066, O14818, P25789, P25788, P60900, P25787, P25786	1494	10	10374	4.86064	0.45271	0.023171	0.0212717
GOTERM_BP_DIRECT	GO:0038061~NIK/NF-kappaB signaling	16	0.586295	0.00111023	P28066, P28062, P28074, P28072, P28070, Q99436, O14818, P20618, P25789, P25788, P60510, P49721, P49720, P60900, P25787, P25786	2600	48	19357	2.48167	0.999353	0.038428	0.0371783
UP_SEQ_FEATURE	DOMAIN:Fibronectin type-III 3	23	0.8428	0.00111072	Q4ZHG4, Q92859, Q12860, O94856, Q92729, P10586, Q2VWP7, Q9Y6N7, P51610, Q9HCK4, P40189, Q00872, Q58EX2, Q4KMG0, P24821, P23468, Q15262, Q92823, P43146, Q13332, Q05707, Q8WZ42, P02751	2653	86	20516	2.06816	0.999991	0.0820044	0.0811458
GOTERM_BP_DIRECT	GO:0046761~viral budding from plasma membrane	8	0.293148	0.00112689	Q9UN37, Q7LBR1, Q9H444, Q9UQN3, O43633, O75351, Q9NZZ3, Q9HD42	2600	14	19357	4.25429	0.999421	0.0386004	0.037345
GOTERM_BP_DIRECT	GO:0090110~cargo loading into COPII-coated vesicle	8	0.293148	0.00112689	Q15437, Q15436, P53992, Q5JRA6, Q9NR31, O94979, P62820, P55735	2600	14	19357	4.25429	0.999421	0.0386004	0.037345
UP_KW_MOLECULAR_FUNCTION	KW-0722~Serine protease inhibitor	26	0.95273	0.00116227	Q06481, P05546, Q14624, Q6YHK3, P30086, P12111, Q8IZJ3, P19823, P07093, P19827, P20155, P05154, P05155, P02760, P29622, P10646, Q86UX2, Q86U17, O95980, Q06033, Q99574, P01008, P05067, P20742, P08697, P01023	1794	88	11735	1.93264	0.118031	0.0059774	0.00448305
UP_SEQ_FEATURE	DOMAIN:Fibronectin type-III 5	15	0.549652	0.00116409	Q4ZHG4, Q92859, O94856, P10586, Q2VWP7, P40189, Q58EX2, P24821, P23468, Q92823, P43146, Q13332, Q05707, Q8WZ42, P02751	2653	45	20516	2.57771	0.999995	0.0853396	0.084446
UP_SEQ_FEATURE	LIPID:S-farnesyl cysteine	18	0.659582	0.00118129	P31689, P32019, P09936, P62070, P55209, Q5VW32, Q03252, Q8WW22, P20700, O60884, P09543, P01116, P02545, Q15382, P17081, P01112, P46019, P01111	2653	60	20516	2.31994	0.999995	0.0859826	0.0850823
UP_SEQ_FEATURE	DOMAIN:AAA+ ATPase	16	0.586295	0.00119454	Q14204, Q96DT5, Q9Y265, P40937, Q9UN37, P62191, P17980, O75351, P35998, P62333, P62195, Q9Y230, P55072, P43686, P46459, P06576	2653	50	20516	2.4746	0.999996	0.0859826	0.0850823
UP_SEQ_FEATURE	DOMAIN:ADF-H	7	0.256504	0.00119764	P23528, Q14019, P60983, P60981, Q16643, Q12792, Q9Y281	2653	11	20516	4.92108	0.999996	0.0859826	0.0850823
GOTERM_CC_DIRECT	GO:0005885~Arp2/3 protein complex	7	0.256504	0.0012094	P61160, Q92747, O15144, O15145, O15511, P61158, P59998	2667	11	20587	4.91219	0.757576	0.00983479	0.00833983
GOTERM_CC_DIRECT	GO:0019773~proteasome core complex, alpha-subunit complex	7	0.256504	0.0012094	P28066, O14818, P25789, P25788, P60900, P25787, P25786	2667	11	20587	4.91219	0.757576	0.00983479	0.00833983
GOTERM_MF_DIRECT	GO:0003690~double-stranded DNA binding	30	1.0993	0.00123288	P09429, P26583, Q9H1E3, P12956, O75844, P67809, Q75WM6, P57721, P78527, P42224, P49959, P13010, Q7Z4V5, Q00839, Q13148, Q9Y237, Q15424, O43823, O75531, P39748, P51858, O75475, P52701, P53999, P16403, Q08211, O14979, Q9UQE7, O15347, P43246	2641	117	18913	1.83623	0.917761	0.0254754	0.0241922
UP_SEQ_FEATURE	DOMAIN:Laminin EGF-like 5; second part	5	0.183217	0.00124938	P24043, P25391, Q9Y6N6, P98160, P11047	2653	5	20516	7.73313	0.999998	0.0861331	0.0852312
UP_SEQ_FEATURE	MOTIF:Arginine finger	5	0.183217	0.00124938	Q14566, P33993, P25205, P33991, P49736	2653	5	20516	7.73313	0.999998	0.0861331	0.0852312
UP_SEQ_FEATURE	MUTAGEN:K->R: Complete loss of in vitro methylation by METTL21A.	5	0.183217	0.00124938	P11142, P11021, P0DMV8, P0DMV9, P17066	2653	5	20516	7.73313	0.999998	0.0861331	0.0852312
UP_SEQ_FEATURE	MOTIF:[IL]-x-C-x-x-[DE] motif	5	0.183217	0.00124938	P08758, P15311, P08670, P04406, P26038	2653	5	20516	7.73313	0.999998	0.0861331	0.0852312
UP_SEQ_FEATURE	DOMAIN:Laminin EGF-like 5; first part	5	0.183217	0.00124938	P24043, P25391, Q9Y6N6, P98160, P11047	2653	5	20516	7.73313	0.999998	0.0861331	0.0852312
UP_SEQ_FEATURE	DOMAIN:14-3-3	5	0.183217	0.00124938	P31946, P27348, P63104, P62258, Q04917	2653	5	20516	7.73313	0.999998	0.0861331	0.0852312
GOTERM_BP_DIRECT	GO:0030036~actin cytoskeleton organization	41	1.50238	0.00125025	P21291, Q13813, Q9Y5S2, O75369, P12814, Q9UNF0, Q96M96, O00560, Q9BR76, Q4VCS5, Q9NVU7, P15153, P23528, P11171, P35240, O00151, P63000, O15511, P04085, P01116, Q96PE2, P43034, P61586, P35080, P60953, P46108, P47755, P47756, O14745, Q14678, Q92747, P62826, P07737, Q16658, Q01082, O43707, P52907, P60763, Q9ULV4, Q01518, P21333	2600	184	19357	1.65894	0.999744	0.0426053	0.0412197
UP_KW_DISEASE	KW-0913~Age-related macular degeneration	10	0.366435	0.00125489	Q96RW7, Q9UBX5, P08603, P02748, P06681, P05156, P00751, P01024, Q92743, P01034	898	16	4570	3.18068	0.139878	0.0250977	0.0227971
GOTERM_CC_DIRECT	GO:0005850~eukaryotic translation initiation factor 2 complex	5	0.183217	0.00125821	Q9BY44, Q2VIR3, P20042, P05198, P41091	2667	5	20587	7.71916	0.77106	0.0100916	0.00855758
GOTERM_CC_DIRECT	GO:0034363~intermediate-density lipoprotein particle	5	0.183217	0.00125821	P04114, P02649, P02656, P02655, P05067	2667	5	20587	7.71916	0.77106	0.0100916	0.00855758
UP_SEQ_FEATURE	DOMAIN:EGF-like 3	21	0.769513	0.0012595	Q5T1H1, P98164, P01130, Q8TDW7, Q14517, O15232, Q9P273, P35555, O43854, O75096, O00468, Q75N90, P35556, Q6UY11, Q9NS15, Q07954, Q8N2S1, P24821, Q14520, P98160, Q92832	2653	76	20516	2.13679	0.999998	0.0862592	0.085356
GOTERM_BP_DIRECT	GO:0031638~zymogen activation	11	0.403078	0.00127596	P09958, P07711, P00738, P00739, P03952, P00736, P00734, Q04756, P12259, Q9NZP8, P09668	2600	26	19357	3.14981	0.999784	0.0432584	0.0418515
GOTERM_BP_DIRECT	GO:0043691~reverse cholesterol transport	9	0.329791	0.00130304	O95445, P23141, P02649, Q8WTV0, P02647, P02656, P02655, P02652, P10909	2600	18	19357	3.7225	0.99982	0.0435071	0.0420922
GOTERM_BP_DIRECT	GO:0006754~ATP biosynthetic process	9	0.329791	0.00130304	P30613, P25705, P48047, P56134, Q9UJS0, P04075, P01137, P36542, P06576	2600	18	19357	3.7225	0.99982	0.0435071	0.0420922
GOTERM_BP_DIRECT	GO:0031468~nuclear envelope reassembly	9	0.329791	0.00130304	Q9UN37, Q7LBR1, Q9H444, Q9UNZ2, Q9UQN3, O43633, O75351, Q9NZZ3, Q9HD42	2600	18	19357	3.7225	0.99982	0.0435071	0.0420922
SMART	SM00643:C345C	9	0.329791	0.00130471	Q96HF1, P0C0L5, P0C0L4, P01031, O95631, Q8N474, Q15113, Q9UKZ9, P01024	1494	17	10374	3.67612	0.511664	0.0234101	0.0214912
SMART	SM00211:TY	9	0.329791	0.00130471	P24592, P24593, Q08629, P22692, Q9BQ16, P18065, Q9H4F8, Q14112, P14543	1494	17	10374	3.67612	0.511664	0.0234101	0.0214912
SMART	SM00136:LamNT	9	0.329791	0.00130471	P24043, P07942, P55268, O95631, Q16787, P25391, O15230, Q9Y6N6, P11047	1494	17	10374	3.67612	0.511664	0.0234101	0.0214912
GOTERM_BP_DIRECT	GO:0030855~epithelial cell differentiation	26	0.95273	0.00132017	Q9H0E2, Q9Y624, Q9BUT1, O43598, Q9Y2Q3, Q15417, O75841, P13646, P19013, P13645, Q2M2I5, P21802, P15692, P09972, P31942, P23141, P35527, P07858, P18075, P37802, P12004, P16152, P00558, O14773, P06493, P21796	2600	100	19357	1.9357	0.999839	0.0438576	0.0424313
SMART	SM00327:VWA	22	0.806156	0.00132188	P12109, P55036, O15232, Q14624, Q86UX2, O43405, O75131, P12111, Q8IYJ1, Q06033, Q6PCB0, P19823, P12110, P13010, Q9HCH3, Q4LDE5, P19827, Q86YQ8, Q99829, P06681, Q05707, P00751	1494	74	10374	2.06437	0.516252	0.0234101	0.0214912
SMART	SM00407:IGc1	22	0.806156	0.00132188	B9A064, Q68D85, P04439, P13747, P0CF74, A0M8Q6, P0DOY2, P0DOY3, P10321, P55899, P01859, Q95460, P01857, Q5ZPR3, P01889, P01834, P01876, P04440, P61769, P01861, P01893, P01860	1494	74	10374	2.06437	0.516252	0.0234101	0.0214912
GOTERM_CC_DIRECT	GO:0015630~microtubule cytoskeleton	41	1.50238	0.00132364	P58418, Q15019, Q14203, Q15555, Q13813, Q14008, O75347, P36405, P61163, Q99426, P42025, P0DPH7, Q9H4B7, P0DPH8, Q99661, Q9BVA1, P46940, Q9BQE3, P31689, P07437, Q9NVA2, Q9UPY8, Q13885, Q13685, A6PVC2, Q6PEY2, P04406, Q9Y696, P30153, P68371, P34897, O75592, Q16181, Q9BUF5, P67775, H0YL14, P27816, P68366, P04350, Q71U36, P41743	2667	191	20587	1.65699	0.787966	0.0105441	0.00894132
UP_SEQ_FEATURE	DOMAIN:Calponin-homology (CH) 2	11	0.403078	0.00133035	O43707, Q9NVD7, Q8NF91, Q9HBI1, P12814, O75369, Q01082, P13796, Q14651, P13797, P21333	2653	27	20516	3.15054	0.999999	0.089928	0.0889864
UP_SEQ_FEATURE	DOMAIN:Calponin-homology (CH) 1	11	0.403078	0.00133035	O43707, Q9NVD7, Q8NF91, Q9HBI1, P12814, O75369, Q01082, P13796, Q14651, P13797, P21333	2653	27	20516	3.15054	0.999999	0.089928	0.0889864
GOTERM_BP_DIRECT	GO:0071985~multivesicular body sorting pathway	10	0.366435	0.00133394	Q9UN37, Q7LBR1, Q9H444, Q9UQN3, O43633, O75351, Q9NP79, Q96H20, Q9NZZ3, Q9HD42	2600	22	19357	3.38409	0.999853	0.0440932	0.0426592
GOTERM_BP_DIRECT	GO:0006260~DNA replication	30	1.0993	0.00134456	Q14566, P27694, P33316, P15927, P49321, P33992, P33993, P31350, P33991, P55209, Q9BRX5, Q04837, Q96LS8, Q01105, Q16576, P23921, P49736, Q9BQ67, P40937, P39748, P35244, Q09028, P12004, Q08211, Q08945, P24941, P06493, P09884, Q92900, P20962, Q9Y5B9	2600	122	19357	1.83074	0.999863	0.0440932	0.0426592
GOTERM_BP_DIRECT	GO:0007229~integrin-mediated signaling pathway	28	1.02602	0.00134727	Q16787, O75326, O14672, Q07092, Q08722, Q06124, Q9BYC5, Q9P258, P35579, P35221, Q96AC1, P02647, O14786, P60953, Q9Y490, P05556, P02461, O15072, Q13444, Q13443, O15230, P22392, Q9UHI8, O75077, Q9P0K1, Q9H0C8, Q14185, P02751	2600	111	19357	1.87802	0.999865	0.0440932	0.0426592
GOTERM_CC_DIRECT	GO:0030286~dynein complex	11	0.403078	0.00134931	Q14204, P63167, Q14203, Q96DT5, Q96FJ2, Q13409, P63172, O43237, Q9P225, Q9P2D7, Q13561	2667	27	20587	3.14484	0.794253	0.010676	0.00905315
GOTERM_BP_DIRECT	GO:0031647~regulation of protein stability	25	0.916086	0.00139838	P10619, P28482, P39656, P13473, Q9Y2Z0, P60033, O14908, Q5TDH0, Q8N163, P35240, P63165, Q9Y371, P01116, P02545, P02787, Q96QK1, Q93009, Q13148, Q12797, Q96HY6, Q01484, P11142, Q9H270, P42771, P02652	2600	95	19357	1.95921	0.999904	0.0455404	0.0440593
INTERPRO	IPR002553:Clathrin/coatomer adaptor, adaptin-like, N-terminal	8	0.293148	0.00139916	O94973, Q9Y678, O14617, P63010, Q10567, P53618, O95782, O43747	2664	14	19139	4.10532	0.988985	0.0425028	0.0411961
INTERPRO	IPR011625:Alpha-2-macroglobulin, N-terminal 2	8	0.293148	0.00139916	P0C0L5, Q8IZJ3, P0C0L4, P01031, Q6YHK3, P20742, P01024, P01023	2664	14	19139	4.10532	0.988985	0.0425028	0.0411961
UP_SEQ_FEATURE	ACT_SITE:For GATase activity	6	0.219861	0.00143372	P49915, P17812, P27708, Q9NWL6, P08243, Q06210	2653	8	20516	5.79985	1	0.0962904	0.0952822
INTERPRO	IPR000436:Sushi/SCR/CCP	18	0.659582	0.00143862	Q6UXD5, P08603, P15529, O14594, P13611, P10643, P78539, P00738, Q4LDE5, P08174, P00736, Q9UBS5, O60279, P02749, P06681, P20023, P00751, P04003	2664	57	19139	2.26873	0.990301	0.0432932	0.0419621
GOTERM_BP_DIRECT	GO:0016236~macroautophagy	20	0.732869	0.00144581	Q9BZV1, Q9Y4P1, Q13488, Q9UN37, Q96EY5, Q9H444, Q9UQN3, O43633, Q9NP79, O75351, Q96H20, A6NCE7, Q9H9H4, Q9UK41, Q99816, Q9Y263, Q9UMX0, Q92783, P55072, Q9GZQ8	2600	69	19357	2.15797	0.99993	0.0460118	0.0445154
GOTERM_BP_DIRECT	GO:0010977~negative regulation of neuron projection development	20	0.732869	0.00144581	Q14678, Q9UL15, P54764, Q9UPX6, Q92769, Q96B86, P10589, P52799, P14314, Q02790, Q08629, P08670, P02649, P43034, P61586, P61769, P43146, Q14563, Q13332, P21333	2600	69	19357	2.15797	0.99993	0.0460118	0.0445154
GOTERM_CC_DIRECT	GO:0002199~zona pellucida receptor complex	6	0.219861	0.00144584	P50990, P17987, P50991, P78371, P49368, P34931	2667	8	20587	5.78937	0.816272	0.0112872	0.00957144
GOTERM_CC_DIRECT	GO:0042555~MCM complex	6	0.219861	0.00144584	Q14566, P33992, P33993, P25205, P33991, P49736	2667	8	20587	5.78937	0.816272	0.0112872	0.00957144
GOTERM_BP_DIRECT	GO:1902115~regulation of organelle assembly	5	0.183217	0.00144775	P15311, P35241, Q9H270, P35240, P26038	2600	5	19357	7.445	0.999931	0.0460118	0.0445154
GOTERM_BP_DIRECT	GO:1902975~mitotic DNA replication initiation	5	0.183217	0.00144775	P25205, P09884, P33991, Q9BRX5, P49736	2600	5	19357	7.445	0.999931	0.0460118	0.0445154
GOTERM_BP_DIRECT	GO:0075525~viral translational termination-reinitiation	5	0.183217	0.00144775	O15371, P55884, O75821, Q14152, Q9Y262	2600	5	19357	7.445	0.999931	0.0460118	0.0445154
INTERPRO	IPR003598:Immunoglobulin subtype 2	54	1.97875	0.00145316	Q8IVU1, Q92859, Q9Y624, Q12860, P50895, P35613, P21802, Q00872, P13591, Q58EX2, Q4KMG0, Q5ZPR3, P17948, P23468, Q9BY67, P98160, Q15223, P22455, O75339, P10721, O75054, Q15198, Q8N0Z9, Q8NDA2, P43146, Q13332, Q01638, P04217, O75962, P35916, Q2VWP7, Q96RW7, Q9H6B4, Q8WZ42, Q92626, Q13740, Q9BX67, O94856, P10586, O95185, Q13308, Q9Y6N7, Q9NT99, Q8IUL8, Q9HCK4, P11362, Q01973, Q6MZW2, P43121, Q92823,…	2664	254	19139	1.52737	0.990745	0.0433257	0.0419936
GOTERM_BP_DIRECT	GO:0048846~axon extension involved in axon guidance	7	0.256504	0.00146853	P41221, Q13740, O60462, O94813, O14786, Q14563, Q13275	2600	11	19357	4.73773	0.99994	0.0460118	0.0445154
GOTERM_BP_DIRECT	GO:0006098~pentose-phosphate shunt	7	0.256504	0.00146853	P29401, O95336, Q9UHJ6, P37837, P52209, P11413, P11908	2600	11	19357	4.73773	0.99994	0.0460118	0.0445154
GOTERM_BP_DIRECT	GO:0009313~oligosaccharide catabolic process	7	0.256504	0.00146853	Q01459, P17900, Q9NTJ4, O00462, Q99519, P07686, O00754	2600	11	19357	4.73773	0.99994	0.0460118	0.0445154
GOTERM_MF_DIRECT	GO:0043021~ribonucleoprotein complex binding	13	0.476365	0.00147692	P38919, Q8IWS0, Q14008, O43447, P17844, P61011, Q92841, Q9GZL7, P05386, O14744, P62136, P45973, Q00839	2641	34	18913	2.73815	0.949862	0.0299076	0.0284011
GOTERM_MF_DIRECT	GO:0051020~GTPase binding	13	0.476365	0.00147692	P06733, P07900, P07814, P67809, Q12904, Q01082, P13796, P41252, Q9UJZ1, P09496, P62879, P62873, P21333	2641	34	18913	2.73815	0.949862	0.0299076	0.0284011
UP_SEQ_FEATURE	REPEAT:HEAT 15	8	0.293148	0.0014897	Q14974, Q92616, Q9UI26, Q5VYK3, Q92973, Q86VP6, P30153, O00410	2653	15	20516	4.12434	1	0.0987758	0.0977415
UP_SEQ_FEATURE	CARBOHYD:O-linked (GlcNAc) serine; alternate	8	0.293148	0.0014897	O15294, P25705, P08670, P50579, P02788, P35222, Q14980, P25786	2653	15	20516	4.12434	1	0.0987758	0.0977415
GOTERM_BP_DIRECT	GO:0001501~skeletal system development	32	1.17259	0.00149963	P02452, Q92935, O43252, P10915, P29992, O14594, P35555, Q9NX62, P34820, Q96S86, Q92890, P08123, P39060, P02765, Q16394, Q14993, P06865, P05019, O15232, P18075, Q06830, P12643, P13611, P13497, P11362, P63173, O95390, Q9H2X0, P02458, P07686, P49747, P22004	2600	134	19357	1.77791	0.999951	0.0467644	0.0452435
UP_KW_MOLECULAR_FUNCTION	KW-0340~Growth factor binding	10	0.366435	0.00150464	P24592, Q14766, P24593, Q16270, Q9NS15, P22692, Q8N2S1, P18065, O00622, Q92743	1794	20	11735	3.27062	0.150089	0.00738644	0.00553983
INTERPRO	IPR003597:Immunoglobulin C1-set	22	0.806156	0.00151359	B9A064, Q68D85, P04439, P13747, P0CF74, A0M8Q6, P0DOY2, P0DOY3, P10321, P55899, P01859, Q95460, P01857, Q5ZPR3, P01889, P01834, P01876, P04440, P61769, P01861, P01893, P01860	2664	77	19139	2.05266	0.992383	0.0447132	0.0433385
BIOCARTA	h_mPRPathway:How Progesterone Initiates the Oocyte Maturation	18	0.659582	0.00152079	Q92747, O15144, O15145, P28482, P63092, P68133, P10644, P59998, P13861, P31323, P61160, O15511, P06493, P61158, P22694, Q5JWF2, P62873, P01112, Q01518	412	34	1623	2.08552	0.334942	0.0679286	0.0661543
GOTERM_MF_DIRECT	GO:0003678~DNA helicase activity	19	0.696226	0.00154268	P46063, Q14566, P12956, Q9Y265, P33992, P33993, O00571, P33991, P53999, Q08211, Q9Y4B4, P13010, Q9H2U1, P49959, Q13283, Q7L2E3, P25205, Q9Y230, P49736	2641	62	18913	2.19459	0.956122	0.0309299	0.0293719
KEGG_PATHWAY	hsa00480:Glutathione metabolism	22	0.806156	0.00155534	Q7LG56, Q9UJ14, P00390, Q9Y2Q3, O75874, P28161, P52209, P30041, P31350, P59796, P11413, P52788, P78417, O95881, P19623, P48507, Q96LS8, P21266, P28838, P23921, P09211, P22352, P48506	1593	57	8205	1.98797	0.414596	0.0121599	0.00993296
UP_SEQ_FEATURE	DOMAIN:Laminin G-like	12	0.439722	0.0015687	Q99435, Q8TDW7, Q14517, Q07092, P20908, P39060, P35443, O94813, Q14993, Q05707, P07996, Q92832	2653	32	20516	2.89992	1	0.103355	0.102273
GOTERM_BP_DIRECT	GO:0007339~binding of sperm to zona pellucida	14	0.513008	0.00156874	P50990, Q9UGM5, P50991, P45880, P34931, P13861, Q99832, P17987, P78371, P15291, P04075, P49368, P48643, Q14157	2600	40	19357	2.60575	0.999969	0.0486898	0.0471063
GOTERM_MF_DIRECT	GO:0016757~transferase activity, transferring glycosyl groups	20	0.732869	0.001572	Q9Y644, O15294, Q9BRR3, Q92935, O60909, O60513, Q8NFL0, Q93063, Q9NY97, P16442, Q9BYG0, O60512, Q96L58, Q9UBV7, Q02742, P04062, Q9UBQ6, P15291, P07741, Q16394	2641	67	18913	2.1377	0.958655	0.0312089	0.0296369
GOTERM_BP_DIRECT	GO:0006611~protein export from nucleus	12	0.439722	0.00159654	P17612, Q9HAV4, P61970, P62826, P55265, O14980, Q9UIA9, Q9C0E2, P01137, P55060, P27797, P38646	2600	31	19357	2.88194	0.999974	0.049321	0.047717
GOTERM_BP_DIRECT	GO:0009410~response to xenobiotic stimulus	52	1.90546	0.00162001	P02452, P07900, P07948, Q9NQ88, Q00796, Q9UHB9, P42224, P04085, P61586, P07996, Q16836, P78536, Q92769, P04844, P19021, O94991, P20648, P49767, P08253, P05023, P27797, P22466, P00491, P28300, P27695, O15067, P49763, P18065, P12830, P04818, P17405, P63146, P48507, Q99985, P13010, P01137, P48506, P21741, P23582, Q96IY4, Q14114, P40939, O95747, Q9H257, P35222, Q96HF1, P17812, P06493, P23975, Q8N474,…	2600	252	19357	1.53627	0.999978	0.0498135	0.0481934
INTERPRO	IPR010307:Laminin II	5	0.183217	0.00166247	P24043, Q16787, P25391, O15230, Q16363	2664	5	19139	7.18431	0.995288	0.0453658	0.043971
INTERPRO	IPR021790:Protein of unknown function DUF3355	5	0.183217	0.00166247	O95758, Q9UKA9, P14866, P26599, Q8WVV9	2664	5	19139	7.18431	0.995288	0.0453658	0.043971
INTERPRO	IPR006536:HnRNP-L/PTB/hephaestus splicing factor	5	0.183217	0.00166247	O95758, Q9UKA9, P14866, P26599, Q8WVV9	2664	5	19139	7.18431	0.995288	0.0453658	0.043971
INTERPRO	IPR008954:Moesin	5	0.183217	0.00166247	P15311, P35241, P35240, Q8TAM6, P26038	2664	5	19139	7.18431	0.995288	0.0453658	0.043971
INTERPRO	IPR009254:Laminin I	5	0.183217	0.00166247	P24043, Q16787, P25391, O15230, Q16363	2664	5	19139	7.18431	0.995288	0.0453658	0.043971
INTERPRO	IPR005788:Disulphide isomerase	5	0.183217	0.00166247	Q8NBS9, Q15084, P13667, P30101, P07237	2664	5	19139	7.18431	0.995288	0.0453658	0.043971
INTERPRO	IPR000866:Alkyl hydroperoxide reductase subunit C/ Thiol specific antioxidant	5	0.183217	0.00166247	P32119, P30041, Q13162, Q06830, P30048	2664	5	19139	7.18431	0.995288	0.0453658	0.043971
INTERPRO	IPR019479:Peroxiredoxin, C-terminal	5	0.183217	0.00166247	P32119, P30041, Q13162, Q06830, P30048	2664	5	19139	7.18431	0.995288	0.0453658	0.043971
INTERPRO	IPR011398:Fibrillin	5	0.183217	0.00166247	Q14766, P35555, Q8N2S1, Q75N90, P35556	2664	5	19139	7.18431	0.995288	0.0453658	0.043971
UP_KW_CELLULAR_COMPONENT	KW-0458~Lysosome	76	2.7849	0.00166836	Q9BZV1, Q13510, O75503, P04439, O75787, O00462, P30041, P38606, O00584, Q01650, Q8IV08, P50897, P51149, P13473, Q99523, P17900, Q9HCN3, P38571, Q9BWS9, P04440, P42785, P08962, P28799, P06865, P61916, Q96B45, P07711, Q01085, Q01484, Q9UBX1, O00754, O00115, P16278, P13284, Q9HCE0, Q96FH0, Q9H270, Q99519, Q96RL7, P07686, P09668, P27797, Q8NCC3, P07602, P10619, P33176, P17405, P33897, P10253, P06280,…	2468	386	17662	1.40903	0.104348	0.00688199	0.00406663
GOTERM_CC_DIRECT	GO:0005694~chromosome	51	1.86882	0.00167013	P26583, Q92979, Q14566, P33992, Q06787, P33993, P33991, Q96IK1, Q5TDH0, Q15021, P25205, Q8N3U4, Q9Y4C8, P49736, Q13523, P07954, Q96QF7, P03950, Q9Y237, Q9BQ67, P46063, Q9NR30, O76021, P19338, Q9NVP1, Q9UQE7, B2RPK0, Q08945, Q14980, Q15233, Q15397, P09429, Q15435, O95696, Q9BRT9, Q9BXS6, Q14157, Q93009, P09874, Q9UIS9, O95347, Q15645, Q9Y3T9, Q8TDN6, P52701, Q96B26, P18754, Q9NTJ3, O15347, Q9UNZ2,…	2667	255	20587	1.54383	0.858769	0.0129518	0.010983
GOTERM_MF_DIRECT	GO:0004185~serine-type carboxypeptidase activity	5	0.183217	0.00168322	P10619, Q9HB40, O75976, Q9H3G5, P42785	2641	5	18913	7.1613	0.967005	0.0322301	0.0306067
GOTERM_MF_DIRECT	GO:0033592~RNA strand annealing activity	5	0.183217	0.00168322	P23588, O00571, Q06787, P51114, Q15056	2641	5	18913	7.1613	0.967005	0.0322301	0.0306067
GOTERM_MF_DIRECT	GO:0044388~small protein activating enzyme binding	5	0.183217	0.00168322	Q9UBT2, P63279, Q9UBE0, Q99497, P63165	2641	5	18913	7.1613	0.967005	0.0322301	0.0306067
KEGG_PATHWAY	hsa00510:N-Glycan biosynthesis	20	0.732869	0.00168561	Q9UQ53, P26572, P04843, P15907, Q14697, Q16706, P04844, Q3V5L5, P49641, Q10469, O60909, Q09328, Q9BYC5, Q9UKM7, P39656, O60512, O60476, P15291, P33908, P46977	1593	50	8205	2.06026	0.440292	0.0127453	0.0104111
GOTERM_MF_DIRECT	GO:0034185~apolipoprotein binding	9	0.329791	0.00168711	Q14114, P00747, Q07954, P08519, Q8WTV0, P27824, P05067, P10809, O75096	2641	18	18913	3.58065	0.967264	0.0322301	0.0306067
UP_SEQ_FEATURE	DOMAIN:Ig-like C2-type 1	43	1.57567	0.00169707	Q8IVU1, Q92859, Q12860, P35916, P50895, P21802, Q96RW7, Q00872, P13591, Q9H6B4, Q58EX2, P15151, Q4KMG0, Q92692, Q5ZPR3, P17948, P23468, Q9P2B2, Q9BY67, Q14773, P98160, Q15223, Q969P0, P22455, Q13740, Q92626, O94856, P10586, Q13308, Q9Y6N7, P10721, O75054, Q9HCK4, P11362, Q9NPH3, Q15198, P43121, Q8N0Z9, Q8NDA2, P43146, Q6WRI0, Q01638, Q13332	2653	206	20516	1.6142	1	0.110416	0.10926
UP_SEQ_FEATURE	DOMAIN:Ig-like C2-type 2	43	1.57567	0.00169707	Q8IVU1, Q92859, Q12860, P35916, P50895, P21802, Q96RW7, Q00872, P13591, Q9H6B4, Q58EX2, P15151, Q4KMG0, Q92692, Q5ZPR3, P17948, P23468, Q9P2B2, Q9BY67, Q14773, P98160, Q15223, Q969P0, P22455, Q13740, Q92626, O94856, P10586, Q13308, Q9Y6N7, P10721, O75054, Q9HCK4, P11362, Q9NPH3, Q15198, P43121, Q8N0Z9, Q8NDA2, P43146, Q6WRI0, Q01638, Q13332	2653	206	20516	1.6142	1	0.110416	0.10926
GOTERM_BP_DIRECT	GO:0048261~negative regulation of receptor-mediated endocytosis	6	0.219861	0.0017094	P62330, P63000, Q13492, P02656, P02655, P02654	2600	8	19357	5.58375	0.999988	0.0518387	0.0501528
GOTERM_BP_DIRECT	GO:0090435~protein localization to nuclear envelope	6	0.219861	0.0017094	P20700, Q8NFQ8, Q5JTV8, Q5SNT2, P02545, Q03252	2600	8	19357	5.58375	0.999988	0.0518387	0.0501528
GOTERM_BP_DIRECT	GO:0036261~7-methylguanosine cap hypermethylation	6	0.219861	0.0017094	P62316, P62306, P62318, P62308, P62314, P62304	2600	8	19357	5.58375	0.999988	0.0518387	0.0501528
INTERPRO	IPR008972:Cupredoxin	10	0.366435	0.00172596	P00450, P20827, P12259, P52803, P00403, O43921, P98172, P52799, P00451	2664	22	19139	3.2656	0.99616	0.0467024	0.0452665
GOTERM_BP_DIRECT	GO:0045732~positive regulation of protein catabolic process	24	0.879443	0.00172851	Q13620, P07900, P14735, Q8NEV1, Q9UNN5, O43508, P51654, Q96H20, O75396, P51149, P15311, P41221, P68400, P35241, Q9H270, Q7Z6Z7, Q9UK41, Q16531, Q9UJY5, P55072, Q96QK1, P26038, P46459, P04003	2600	91	19357	1.96352	0.999989	0.0521789	0.0504819
KEGG_PATHWAY	hsa04540:Gap junction	30	1.0993	0.00174136	P29992, P04899, P28482, P63092, P62993, P0DPH7, Q9H4B7, P0DPH8, Q9BVA1, P04085, P01116, P22694, Q9NRA1, P01112, P01111, Q9BQE3, P07437, Q13885, Q6PEY2, Q02750, P68371, P17302, Q9BUF5, P17612, Q01970, P68366, P06493, P04350, Q71U36, Q5JWF2, P08754	1593	88	8205	1.75591	0.450941	0.0127453	0.0104111
KEGG_PATHWAY	hsa04512:ECM-receptor interaction	30	1.0993	0.00174136	P02452, P24043, P07942, P55268, Q16787, P25391, Q08722, P12111, P11047, O00468, P08123, Q14031, P98160, P07996, P04004, P05556, Q86XX4, P12109, O15230, Q14118, Q9Y6N6, P35443, P12110, Q5SZK8, P24821, P02458, P08572, Q16363, P49747, P02751	1593	88	8205	1.75591	0.450941	0.0127453	0.0104111
INTERPRO	IPR002108:Actin-binding, cofilin/tropomyosin type	7	0.256504	0.00177711	P23528, Q14019, P60983, P60981, Q16643, Q12792, Q9Y281	2664	11	19139	4.57183	0.996744	0.0476857	0.0462196
GOTERM_BP_DIRECT	GO:0015986~ATP synthesis coupled proton transport	11	0.403078	0.00178509	O75947, P25705, O75964, P24539, P48047, Q7Z4Y8, P56134, P38606, P36542, Q96IX5, P06576	2600	27	19357	3.03315	0.999993	0.0533991	0.0516625
GOTERM_BP_DIRECT	GO:0001778~plasma membrane repair	11	0.403078	0.00178509	Q9UN37, Q7LBR1, Q9H444, Q9UQN3, P08133, O43633, P17405, O75351, Q9NZZ3, P35579, Q9HD42	2600	27	19357	3.03315	0.999993	0.0533991	0.0516625
UP_KW_BIOLOGICAL_PROCESS	KW-0660~Purine salvage	5	0.183217	0.00179139	Q13126, P00491, P00492, P55263, P07741	1597	5	11248	7.04321	0.265375	0.0140054	0.0119697
GOTERM_MF_DIRECT	GO:0048407~platelet-derived growth factor binding	7	0.256504	0.00180768	P02452, P02461, P12109, P08123, P04085, P20908, P02458	2641	11	18913	4.55719	0.974367	0.0342107	0.0324875
GOTERM_CC_DIRECT	GO:0042995~cell projection	39	1.42909	0.00182058	Q5VT06, P50991, Q13813, O15144, Q9P273, O94985, O75962, P12814, Q7RTP6, Q06787, P50993, P15311, P61160, P27708, P15153, Q99961, P35241, P35240, Q9NTI2, P63000, Q96CX2, P61586, P21741, P60953, Q14451, Q68DU8, O15294, Q9BV20, Q9P1U1, Q01082, P59998, Q86UR5, O75083, O43707, Q8NDM7, P62745, P08134, P60763, P61978	2667	182	20587	1.65411	0.881618	0.0140256	0.0118936
GOTERM_BP_DIRECT	GO:0034394~protein localization to cell surface	13	0.476365	0.00184337	Q9BX67, Q92729, Q12846, Q01484, P35222, P62330, Q9UBX5, P18206, P62491, Q15262, Q9UJY5, Q14696, P21333	2600	36	19357	2.68847	0.999995	0.0548944	0.0531091
GOTERM_CC_DIRECT	GO:0000793~condensed chromosome	11	0.403078	0.00185785	P09429, O95347, P26583, P19021, P24941, O43823, O75531, Q15021, Q71U36, Q9BPX3, P11388	2667	28	20587	3.03253	0.886683	0.0142192	0.0120578
GOTERM_BP_DIRECT	GO:0051149~positive regulation of muscle cell differentiation	8	0.293148	0.0018691	Q86TU7, Q9BWF3, P24043, P07942, P55268, P25391, P11047, P14543	2600	15	19357	3.97067	0.999996	0.0554108	0.0536087
GOTERM_BP_DIRECT	GO:0006979~response to oxidative stress	29	1.06266	0.00189507	Q7LG56, P30041, O00244, O75882, P30044, P30048, O76061, P48507, P02649, O00151, Q13162, Q96HE7, P07992, P22352, P04264, P48506, P32119, Q92626, O95747, O75874, O75531, Q06830, P59796, P28074, O75475, Q99497, P05067, P04156, P49768	2600	119	19357	1.81433	0.999996	0.05593	0.0541111
GOTERM_BP_DIRECT	GO:0048025~negative regulation of mRNA splicing, via spliceosome	10	0.366435	0.00193266	Q07021, P22626, Q16629, Q9UKV3, P14866, P38159, P61978, P26368, P26599, Q13242	2600	23	19357	3.23696	0.999997	0.0565347	0.0546961
GOTERM_BP_DIRECT	GO:0006509~membrane protein ectodomain proteolysis	10	0.366435	0.00193266	P78536, Q13443, O14672, Q96B86, Q14118, P49810, Q92542, P38159, P35579, P49768	2600	23	19357	3.23696	0.999997	0.0565347	0.0546961
UP_SEQ_FEATURE	DOMAIN:Helicase C-terminal	27	0.989373	0.00193334	Q9UMR2, Q96L91, O75643, Q13838, O00148, P17844, Q9H2U1, P42285, Q7L2E3, Q92499, P38919, O43143, P46063, P26196, Q13206, Q7Z478, Q9NR30, O00571, Q86XP3, Q08211, Q9Y4B4, Q9NVP1, Q5T890, Q92841, O15523, Q14240, P60842	2653	112	20516	1.86424	1	0.124407	0.123105
UP_SEQ_FEATURE	DOMAIN:EF-hand 2	40	1.46574	0.00193602	Q8N7U6, Q12841, P04632, P80303, O43852, Q13813, P30626, Q7Z6G3, P12814, Q96C19, O76038, O75340, P14314, Q9BRC7, Q02818, Q9BRK5, Q9UJS0, Q9H4F8, A0A1B0GWK0, Q14651, Q14257, Q86YZ3, P0DP23, P0DP24, P0DP25, P27482, P13796, P13797, P19105, P33764, Q8NI22, P17655, O43707, Q15293, P60660, Q96AY3, P31949, P07384, O14950, P63316	2653	189	20516	1.63664	1	0.124407	0.123105
INTERPRO	IPR020472:G-protein beta WD-40 repeat	25	0.916086	0.00195442	P53621, Q9GZS3, Q8TEQ6, Q6UXN9, Q2TAY7, P78406, Q96DI7, P63244, Q6PJI9, P62879, Q16576, P43034, Q9GZL7, P62873, P35606, Q9UMS4, Q9BQ67, Q9HAV0, O43684, Q05048, Q09028, O75083, Q9Y3F4, Q9Y263, O14775	2664	94	19139	1.91072	0.998163	0.0520102	0.0504111
GOTERM_BP_DIRECT	GO:0006491~N-glycan processing	9	0.329791	0.00198767	Q9UQ53, Q14697, Q16706, O60476, P49641, Q9BYC5, Q9UKM7, P33908, P14314	2600	19	19357	3.52658	0.999998	0.0573821	0.0555159
GOTERM_BP_DIRECT	GO:0010737~protein kinase A signaling	9	0.329791	0.00198767	P15311, P17612, P51153, P35241, P35555, P22694, P13796, Q8WZ42, P22466	2600	19	19357	3.52658	0.999998	0.0573821	0.0555159
GOTERM_BP_DIRECT	GO:1901800~positive regulation of proteasomal protein catabolic process	9	0.329791	0.00198767	Q96HY6, P62333, P62195, P62191, O95816, Q06787, P17980, P35998, P43686	2600	19	19357	3.52658	0.999998	0.0573821	0.0555159
KEGG_PATHWAY	hsa00051:Fructose and mannose metabolism	15	0.549652	0.00201449	O00757, P34949, Q9NQ88, Q3LXA3, P16118, P19367, Q9Y5P6, Q00796, P15121, P17858, P05062, P60174, P09972, P04075, Q01813	1593	33	8205	2.34121	0.500268	0.0144372	0.0117932
INTERPRO	IPR010579:MHC class I, alpha chain, C-terminal	6	0.219861	0.00201551	P04439, P13747, P01889, P04440, P01893, P10321	2664	8	19139	5.38823	0.998491	0.0527638	0.0511416
INTERPRO	IPR009068:S15/NS1, RNA-binding	6	0.219861	0.00201551	P62277, P07814, P12081, P41250, P23381, P56192	2664	8	19139	5.38823	0.998491	0.0527638	0.0511416
GOTERM_BP_DIRECT	GO:0030307~positive regulation of cell growth	24	0.879443	0.00201722	P78536, Q13868, O75832, O43598, O14672, P78344, O00560, O00571, Q8NEV1, P58546, Q96HF1, Q04637, P84243, P68400, P01308, Q9H2A7, Q9HBM6, P00734, Q7Z4V5, P61586, Q8N474, P60953, P46108	2600	92	19357	1.94217	0.999998	0.0579819	0.0560962
SMART	SM00121:IB	9	0.329791	0.00205458	P24592, P24593, Q16270, P22692, P83110, P18065, Q8WX77, O00622, Q92743	1494	18	10374	3.47189	0.676684	0.0352489	0.0323597
UP_SEQ_FEATURE	REPEAT:ARM 5	12	0.439722	0.00208152	O00505, Q13835, O60763, O15131, P52294, O00629, O60684, P52292, P14923, Q9Y263, P35222, O60716	2653	33	20516	2.81205	1	0.132566	0.131178
UP_SEQ_FEATURE	DOMAIN:EGF-like 8; calcium-binding	10	0.366435	0.00208846	Q5T1H1, Q14766, Q9NS15, P23142, Q9NYQ6, P35555, Q8N2S1, P98095, Q75N90, P35556	2653	24	20516	3.22214	1	0.132566	0.131178
SMART	SM00102:ADF	7	0.256504	0.00212089	P23528, Q14019, P60983, P60981, Q16643, Q12792, Q9Y281	1494	11	10374	4.41877	0.688266	0.0352839	0.0323918
UP_SEQ_FEATURE	DOMAIN:Serine/threonine specific protein phosphatases	7	0.256504	0.00213395	P67775, P62140, P53041, P60510, P62714, P36873, P62136	2653	12	20516	4.51099	1	0.134633	0.133223
GOTERM_CC_DIRECT	GO:0016281~eukaryotic translation initiation factor 4F complex	7	0.256504	0.00215443	Q04637, P78344, P23588, Q14240, Q15056, P60842, P06730	2667	12	20587	4.50284	0.919986	0.0163078	0.0138289
GOTERM_CC_DIRECT	GO:0005905~clathrin-coated pit	18	0.659582	0.00215859	P53675, P98164, Q14247, P01130, O00429, P50570, O43747, Q9BXJ7, Q99523, Q07954, Q9Y5X1, Q15286, Q13492, Q96CW1, P02787, P02786, P05067, P10809	2667	63	20587	2.20547	0.920376	0.0163078	0.0138289
KEGG_PATHWAY	hsa04979:Cholesterol metabolism	20	0.732869	0.00220608	P61916, P04114, P98164, P01130, P55058, Q9Y277, P45880, P08519, Q8WTV0, Q99523, P02749, Q07954, P38571, P02649, P02647, P02656, P02655, P02654, P02652, P21796	1593	51	8205	2.01987	0.532207	0.0154876	0.0126512
UP_SEQ_FEATURE	REPEAT:ARM 4	13	0.476365	0.00223297	O00505, Q13835, O15131, P52294, O00629, P14923, P35222, O60716, O60763, O60684, P52292, Q9Y263, Q9NZL4	2653	38	20516	2.64555	1	0.139929	0.138464
UP_SEQ_FEATURE	ACT_SITE:Glycyl thioester intermediate	20	0.732869	0.00224477	Q9ULT8, A0A1B0GUS4, P62837, P61081, O00762, A0AVT1, Q9UBT2, P61086, Q9C0C9, Q7L622, P63146, P63279, P61088, Q7Z6Z7, P61077, P68036, P49459, P01116, Q16763, P22314	2653	74	20516	2.09004	1	0.139929	0.138464
UP_KW_MOLECULAR_FUNCTION	KW-0560~Oxidoreductase	120	4.39722	0.00224866	P53004, O95831, Q7LG56, P00390, Q9Y4K0, O95154, O60568, Q6B0I6, Q00796, Q8IUF8, O00391, P07195, P00387, P49419, P07237, O75828, Q04917, P20674, P48163, Q12797, P28332, P49895, P04406, Q16878, Q6DKJ4, P52209, Q14739, P11177, P78417, P12268, Q7Z4W1, P05181, Q93099, Q32P28, P00374, Q9C0B1, Q16881, P07327, P00450, Q6ZMR3, P28300, O75489, Q53GQ0, O60701, O14607, Q8IXB1, P31040, P23921, P63104, P03891,…	1794	610	11735	1.2868	0.215829	0.0105589	0.00791918
UP_SEQ_FEATURE	REGION:Catalytic subdomain B	9	0.329791	0.00229116	Q8N428, Q86SR1, Q8NCL4, Q86SF2, Q6P9A2, Q8N4A0, Q8IXK2, Q10472, Q10471	2653	20	20516	3.47991	1	0.1403	0.138831
UP_SEQ_FEATURE	REGION:Catalytic subdomain A	9	0.329791	0.00229116	Q8N428, Q86SR1, Q8NCL4, Q86SF2, Q6P9A2, Q8N4A0, Q8IXK2, Q10472, Q10471	2653	20	20516	3.47991	1	0.1403	0.138831
UP_SEQ_FEATURE	DOMAIN:IGFBP N-terminal	9	0.329791	0.00229116	P24592, P24593, Q16270, P22692, P83110, P18065, Q8WX77, O00622, Q92743	2653	20	20516	3.47991	1	0.1403	0.138831
GOTERM_BP_DIRECT	GO:0030198~extracellular matrix organization	40	1.46574	0.00231522	P02452, Q9UKP4, P26022, Q96JX3, Q9UP79, Q07092, Q53GQ0, O00622, Q04656, Q13162, P08123, Q14031, P39060, Q96HE7, P15291, Q15063, Q9H4F8, Q14993, Q05707, P04004, P05556, P09958, P02461, P23142, O15072, Q92626, O15232, Q8TB73, P20908, Q9UHI8, P51511, O95980, Q6PCB0, P20749, P24347, P02458, P08572, P08253, P98095, P05067	2600	184	19357	1.61848	1	0.0662594	0.0641046
KEGG_PATHWAY	hsa05230:Central carbon metabolism in cancer	25	0.916086	0.00232807	Q6ZMR3, P14618, P28482, Q15758, Q01650, Q9NQ88, P21802, P08581, Q8N0Y7, P07195, P01116, P01112, P01111, O75874, Q02750, P10721, P11413, P19367, P11177, P15259, P11362, P18669, P17858, P00338, Q01813	1593	70	8205	1.83952	0.551475	0.0160171	0.0130838
INTERPRO	IPR000629:RNA helicase, ATP-dependent, DEAD-box, conserved site	11	0.403078	0.00234577	P38919, Q9NVP1, P17844, P26196, Q13206, Q92841, O00571, Q14240, O15523, Q86XP3, P60842	2664	27	19139	2.92694	0.99948	0.0609144	0.0590415
GOTERM_CC_DIRECT	GO:0009897~external side of plasma membrane	85	3.11469	0.00234902	P08758, P00390, P04439, P13747, A0A0B4J1Y9, O75787, P13987, P50895, Q4VCS5, Q9BZM5, A0A0C4DH41, P21926, P13591, Q5ZPR3, P01834, P01876, P15291, Q9BZM4, P07996, P07237, A0A0J9YXX1, P98164, Q13443, B9A064, A0A0B4J1X5, P0CF74, P52803, P10721, A0A0J9YX35, Q08431, P10321, A0A0C4DH30, P01825, A0A0C4DH35, P00734, P01824, P02679, P0DP06, P42892, A0A0C4DH38, P0DP07, P0DP08, P01861, P02675, Q01638, P27797,…	2667	480	20587	1.36693	0.936323	0.0176327	0.0149524
GOTERM_MF_DIRECT	GO:0043130~ubiquitin binding	25	0.916086	0.00237611	Q9H0E2, Q9UNN5, P78406, P11388, P15374, O60784, Q5TDH0, P61088, P49459, Q9UK41, Q9UJY5, P45974, P09936, Q96EY5, O43684, Q96FW1, P54727, P54725, P37198, Q99816, Q9Y263, Q9UNZ2, Q92783, P04792, Q16186	2641	95	18913	1.88455	0.991912	0.044552	0.0423079
UP_SEQ_FEATURE	DOMAIN:EF-hand 1	39	1.42909	0.00238681	Q8N7U6, Q12841, P80303, O43852, Q13813, P30626, Q7Z6G3, P12814, Q96C19, O76038, O75340, P14314, Q9BRC7, Q02818, Q9BRK5, Q9UJS0, Q9H4F8, A0A1B0GWK0, Q14651, Q14257, Q86YZ3, P0DP23, P0DP24, P0DP25, P27482, P13796, P13797, P19105, P33764, Q8NI22, P17655, O43707, Q15293, P60660, Q96AY3, P31949, P07384, O14950, P63316	2653	185	20516	1.63023	1	0.145303	0.143781
GOTERM_BP_DIRECT	GO:0008284~positive regulation of cell proliferation	97	3.55442	0.00239769	Q9H8M2, P04632, O14672, Q08722, P52799, Q04912, P21802, P17948, P04085, P01116, P62753, P62633, P07996, P01112, P22455, Q13488, Q96HY6, P78536, P46781, O96019, P33981, Q01085, P57735, P62244, Q14061, P14174, Q99873, P49767, P49006, P01344, P09668, P49763, P35916, O00560, Q12846, P55209, Q9NQG5, P01137, O14686, Q9NRA1, P05556, P54764, Q8NCA5, P43490, P08949, Q13547, P62829, P12643, Q8NEV1, P34897,…	2600	541	19357	1.33487	1	0.068324	0.066102
GOTERM_MF_DIRECT	GO:0008139~nuclear localization sequence binding	11	0.403078	0.00240347	Q14974, O00505, O15131, P52294, O00629, O60684, Q92973, P52292, O00410, O60518, Q8TEX9	2641	27	18913	2.91757	0.992349	0.0446517	0.0424026
KEGG_PATHWAY	hsa01250:Biosynthesis of nucleotide sugars	16	0.586295	0.00242162	P06744, Q3KQV9, P34949, Q96G03, O95394, Q8NBZ7, Q06210, P19367, Q9NR45, Q9Y5P6, O60701, Q8NFW8, P36871, Q96EK6, Q16222, Q16851	1593	37	8205	2.22731	0.565711	0.016334	0.0133426
GOTERM_BP_DIRECT	GO:0034620~cellular response to unfolded protein	11	0.403078	0.00244649	P11142, P11021, P0DMV8, P54652, P0DMV9, P17066, Q07812, P48741, P34931, P48723, P38646	2600	28	19357	2.92482	1	0.0694152	0.0671577
GOTERM_CC_DIRECT	GO:0005768~endosome	60	2.19861	0.00245941	Q9BZV1, P50570, Q9UNF0, Q9H444, Q9H3S7, O75340, P51148, P35613, P61020, P62993, P17948, Q6Y7W6, Q9UK41, Q96AX2, O15511, P61026, Q99805, Q8WUM4, P61586, Q96QK1, P07355, P28799, P22455, P98164, Q9UL25, P51153, Q15907, Q3MJ13, P57735, P35052, Q9H270, P42892, P05067, P09429, O15144, Q9UN37, P12830, Q12846, Q9UQN3, P17405, P50993, O60749, Q14C86, P15311, P62330, Q9UNH7, O60784, P62491, Q9NTI2, Q00610,…	2667	317	20587	1.46104	0.944063	0.0183438	0.0155554
INTERPRO	IPR014722:Ribosomal protein L2 domain 2	10	0.366435	0.00248879	Q6IS14, Q02878, P50914, Q9GZV4, P61254, P63241, P62917, P62701, Q8TD47, Q9UNX3	2664	23	19139	3.12361	0.999672	0.0630873	0.0611477
INTERPRO	IPR018933:Netrin module, non-TIMP type	9	0.329791	0.00250782	Q96HF1, P0C0L5, P0C0L4, P01031, O95631, Q8N474, Q15113, Q9UKZ9, P01024	2664	19	19139	3.40309	0.999692	0.0630873	0.0611477
INTERPRO	IPR008930:Terpenoid cyclases/protein prenyltransferase alpha-alpha toroid	9	0.329791	0.00250782	P0C0L5, Q8IZJ3, P0C0L4, P01031, Q6YHK3, P20742, P53611, P01024, P01023	2664	19	19139	3.40309	0.999692	0.0630873	0.0611477
INTERPRO	IPR006195:Aminoacyl-tRNA synthetase, class II	9	0.329791	0.00250782	P49591, P26639, P07814, P12081, P41250, P14868, Q9Y285, O43776, Q15046	2664	19	19139	3.40309	0.999692	0.0630873	0.0611477
KEGG_PATHWAY	hsa05017:Spinocerebellar ataxia	43	1.57567	0.0025096	Q9UBB4, P28066, P30405, P45880, P12236, P51665, P35998, O00487, O00567, P12235, P62333, P62195, P20618, P25789, P25788, Q13200, P25787, P25786, Q15008, O43242, P55036, Q9Y277, O00231, P99999, P62191, Q9UNM6, P28074, P17980, Q99460, O00232, P28072, P28070, Q99436, Q01970, O14818, P48556, P05141, P49721, P49720, P60900, P43686, Q16186, P21796	1593	143	8205	1.5488	0.578691	0.016602	0.0135615
UP_SEQ_FEATURE	REPEAT:WD	42	1.53903	0.00251987	P53621, Q96BP3, Q9GZS3, Q9NNW5, Q8TEQ6, Q6UXN9, Q2TAY7, Q9BR76, P78406, Q96DI7, P63244, Q8NFH3, Q8NFH4, Q6PJI9, P62879, Q16576, P43034, Q9GZL7, P62873, Q9BQA1, Q13347, Q8N3P4, P35606, Q9UMS4, Q9BQ67, Q13685, Q92747, Q9HAV0, O43684, Q3MJ13, Q05048, Q09028, Q6P2E9, Q8NHV4, P55735, O75083, Q04726, Q9Y3F4, Q9Y263, O14775, O94979, Q9ULV4	2653	204	20516	1.59212	1	0.152511	0.150914
UP_SEQ_FEATURE	DOMAIN:Fibronectin type-III 4	18	0.659582	0.00254104	Q4ZHG4, Q92859, Q12860, O94856, Q92729, P10586, Q2VWP7, P40189, Q58EX2, P24821, P23468, Q15262, Q92823, P43146, Q13332, Q05707, Q8WZ42, P02751	2653	64	20516	2.17494	1	0.152903	0.151302
GOTERM_MF_DIRECT	GO:0005520~insulin-like growth factor binding	10	0.366435	0.00254548	P24592, P11717, P24593, Q16270, P22692, P83110, P18065, Q8WX77, O00622, Q92743	2641	23	18913	3.11361	0.994265	0.0464378	0.0440987
GOTERM_MF_DIRECT	GO:0017134~fibroblast growth factor binding	10	0.366435	0.00254548	P35052, P21802, Q9BZZ5, P11362, P15880, Q92896, Q03167, P07996, P22455, P39019	2641	23	18913	3.11361	0.994265	0.0464378	0.0440987
GOTERM_BP_DIRECT	GO:0042307~positive regulation of protein import into nucleus	14	0.513008	0.00256943	Q13148, P07900, P62826, Q9H8V3, P12830, P14923, O00410, P12270, P06493, P01137, P08238, Q13263, P21333, P49768	2600	42	19357	2.48167	1	0.0719803	0.0696394
GOTERM_BP_DIRECT	GO:0001895~retina homeostasis	14	0.513008	0.00256943	A5A3E0, P60709, Q06830, Q6S8J3, P63261, P01834, P02768, P01876, P02788, P02787, P04264, P04792, P61769, P01860	2600	42	19357	2.48167	1	0.0719803	0.0696394
GOTERM_BP_DIRECT	GO:0071560~cellular response to transforming growth factor beta stimulus	19	0.696226	0.00256956	P02452, O75339, Q92769, P07947, O00408, P35555, O14737, P21802, P46109, P41221, P04085, P08572, P62736, P01137, Q8N474, Q13177, P42772, P05452, P46108	2600	67	19357	2.11127	1	0.0719803	0.0696394
GOTERM_BP_DIRECT	GO:0000727~double-strand break repair via break-induced replication	7	0.256504	0.00260443	Q14566, Q9BRT9, P33992, P33993, P25205, P33991, P49736	2600	12	19357	4.34292	1	0.0720415	0.0696986
GOTERM_BP_DIRECT	GO:0030449~regulation of complement activation	7	0.256504	0.00260443	Q07021, P08603, P08174, P02748, P13987, P10643, P01024	2600	12	19357	4.34292	1	0.0720415	0.0696986
GOTERM_BP_DIRECT	GO:0048251~elastic fiber assembly	7	0.256504	0.00260443	Q9UBX5, P35749, Q9NS15, P02461, P28300, Q04656, Q8N2S1	2600	12	19357	4.34292	1	0.0720415	0.0696986
UP_KW_PTM	KW-0357~Heparan sulfate	9	0.329791	0.00263078	P35052, Q08629, Q9BQ16, O75487, O14786, P51654, Q9Y625, P98160, O00468	2427	16	14104	3.26885	0.0880759	0.00631386	0.00315693
UP_KW_BIOLOGICAL_PROCESS	KW-0131~Cell cycle	124	4.54379	0.00266913	Q15019, Q14204, Q14566, Q14203, P23396, Q9Y265, Q9Y266, Q9NNW5, P33992, P33993, P33991, P63172, Q9Y6G9, Q9BTE3, Q96IK1, P11171, P25205, Q15021, Q8WUM4, P43034, P09496, Q8N3U4, Q00839, O75935, O43684, Q53EZ4, Q8NHV4, P16104, Q9NRH2, P12270, Q16763, Q14980, Q15555, Q13257, Q9UN37, P52732, P62491, Q8IYD1, Q00535, Q8N163, Q00534, Q8NFH3, Q9Y5X1, Q8NFH4, Q9BXS6, P61289, P62136, P83876, O95347, Q9UPY8,…	1597	685	11248	1.27497	0.36853	0.0199605	0.0170592
GOTERM_BP_DIRECT	GO:0018279~protein N-linked glycosylation via asparagine	10	0.366435	0.00272773	Q9NYU2, P26572, P15907, P04843, P04844, Q10469, Q09328, Q9BYC5, P39656, P46977	2600	24	19357	3.10208	1	0.0748257	0.0723923
GOTERM_BP_DIRECT	GO:0019752~carboxylic acid metabolic process	10	0.366435	0.00272773	Q6ZMR3, P17540, P14174, P00338, P07195, Q9UBQ7, P12277, P48506, P12532	2600	24	19357	3.10208	1	0.0748257	0.0723923
GOTERM_CC_DIRECT	GO:0070971~endoplasmic reticulum exit site	12	0.439722	0.0027623	P04114, Q15437, Q15436, P53992, Q9Y3A6, P04439, Q5JRA6, Q9NR31, Q8WUM4, O94979, O75340, Q92734	2667	34	20587	2.72441	0.960802	0.0203437	0.0172513
GOTERM_CC_DIRECT	GO:0005685~U1 snRNP	12	0.439722	0.0027623	A8MWD9, P62316, Q9Y383, P62306, P09012, P62318, P62308, O95232, P08579, P62314, P08621, P62304	2667	34	20587	2.72441	0.960802	0.0203437	0.0172513
GOTERM_CC_DIRECT	GO:0030426~growth cone	31	1.13595	0.00278074	P53621, Q14247, Q6ZUT3, P50570, Q06787, Q00535, P07196, P23528, O15511, P49810, Q9HC56, P46940, P26378, Q13561, P03950, Q9NZI8, O94910, P0DP23, P0DP24, Q16658, P0DP25, O95185, P51114, O60716, Q96A49, Q9UKA9, P60763, Q16643, P05067, Q13332, P49768	2667	138	20587	1.73401	0.961642	0.0203515	0.017258
GOTERM_BP_DIRECT	GO:0048511~rhythmic process	21	0.769513	0.00279376	Q13148, Q8N2Q7, O15294, Q10586, Q8WXF1, O00429, Q13619, P78527, P11388, Q08211, P63244, P17844, P68400, Q00535, Q8N163, Q13185, Q16531, P06493, Q93009, Q15233, P23246	2600	78	19357	2.00442	1	0.0763203	0.0738383
GOTERM_BP_DIRECT	GO:0002040~sprouting angiogenesis	12	0.439722	0.00282732	O15041, Q9NVD7, P49763, P15692, P35916, P49767, Q8NCW5, O14786, Q9Y4K0, O95980, P07996, P60953	2600	33	19357	2.70727	1	0.076604	0.0741127
GOTERM_BP_DIRECT	GO:0031032~actomyosin structure organization	12	0.439722	0.00282732	P35580, P35749, Q9Y624, Q15417, P11171, Q9Y5S2, P51911, P68032, Q9Y2J2, O43491, P35579, Q99439	2600	33	19357	2.70727	1	0.076604	0.0741127
UP_SEQ_FEATURE	DOMAIN:Ig-like C2-type 6	13	0.476365	0.00285157	Q12860, O94856, P35916, Q13308, O75054, Q96RW7, Q00872, Q58EX2, P17948, Q9P2B2, Q8NDA2, Q6WRI0, P98160	2653	39	20516	2.57771	1	0.167318	0.165566
INTERPRO	IPR008952:Tetraspanin, EC2 domain	12	0.439722	0.00285707	P48509, Q8NG11, P21926, O14817, O75954, P60033, O75841, O43657, P27701, P41732, O60637, P08962	2664	32	19139	2.69412	0.9999	0.0713161	0.0691235
UP_SEQ_FEATURE	DOMAIN:Kazal-like	15	0.549652	0.00286099	Q12841, Q9BQ16, O95980, O00468, Q16270, Q8IZJ3, Q08629, P83110, Q6MZW2, P20155, P09486, Q9H4F8, P05156, Q8WX77, Q92743	2653	49	20516	2.36729	1	0.167318	0.165566
UP_SEQ_FEATURE	CROSSLNK:Glycyl lysine isopeptide (Lys-Gly) (interchain with G-Cter in SUMO); alternate	15	0.549652	0.00286099	P07910, P55854, P06748, O00429, P55265, Q13547, P51858, Q9UBT2, P17844, Q92841, Q9Y2X3, P02545, P61956, P61978, Q13263	2653	49	20516	2.36729	1	0.167318	0.165566
GOTERM_MF_DIRECT	GO:0030020~extracellular matrix structural constituent conferring tensile strength	14	0.513008	0.0028703	P02452, P02461, P12109, Q07092, P20908, P12111, P12110, P08123, Q14031, P39060, P02458, P08572, Q14993, Q05707	2641	41	18913	2.44532	0.997034	0.051896	0.0492819
SMART	SM00408:IGc2	54	1.97875	0.00287796	Q8IVU1, Q92859, Q9Y624, Q12860, P50895, P35613, P21802, Q00872, P13591, Q58EX2, Q4KMG0, Q5ZPR3, P17948, P23468, Q9BY67, P98160, Q15223, P22455, O75339, P10721, O75054, Q15198, Q8N0Z9, Q8NDA2, P43146, Q13332, Q01638, P04217, O75962, P35916, Q2VWP7, Q96RW7, Q9H6B4, Q8WZ42, Q92626, Q13740, Q9BX67, O94856, P10586, O95185, Q13308, Q9Y6N7, Q9NT99, Q8IUL8, Q9HCK4, P11362, Q01973, Q6MZW2, P43121, Q92823,…	1494	254	10374	1.47624	0.794493	0.0464705	0.0426615
UP_SEQ_FEATURE	DOMAIN:Laminin G-like 5	6	0.219861	0.00288257	Q5T1H1, P24043, Q16787, P25391, O15230, Q16363	2653	9	20516	5.15542	1	0.167318	0.165566
UP_SEQ_FEATURE	DOMAIN:TB	6	0.219861	0.00288257	Q14766, Q9NS15, P35555, Q8N2S1, Q75N90, P35556	2653	9	20516	5.15542	1	0.167318	0.165566
UP_SEQ_FEATURE	DOMAIN:IBB	6	0.219861	0.00288257	O00505, O15131, P52294, O00629, O60684, P52292	2653	9	20516	5.15542	1	0.167318	0.165566
UP_SEQ_FEATURE	REPEAT:1-2	10	0.366435	0.0028931	P31943, P55795, P50914, Q9BYE2, P12259, P27824, P61978, O60506, P22314, P27797	2653	25	20516	3.09325	1	0.167318	0.165566
GOTERM_CC_DIRECT	GO:0042382~paraspeckles	6	0.219861	0.00290631	O43809, Q8WXF1, P52272, Q16630, Q15233, P23246	2667	9	20587	5.14611	0.966901	0.0211385	0.0179253
GOTERM_BP_DIRECT	GO:0009116~nucleoside metabolic process	9	0.329791	0.00292643	Q13126, P00491, O60256, P60891, O43598, P31939, Q06203, P07741, P11908	2600	20	19357	3.35025	1	0.0771372	0.0746285
GOTERM_BP_DIRECT	GO:0006027~glycosaminoglycan catabolic process	9	0.329791	0.00292643	P35052, P16278, O14594, O75487, P13611, P04066, P54802, P51654, P98160	2600	20	19357	3.35025	1	0.0771372	0.0746285
GOTERM_BP_DIRECT	GO:0006405~RNA export from nucleus	9	0.329791	0.00292643	P37198, Q9HAV4, P12270, Q86V81, Q13838, O75694, P09651, P78406, O00148	2600	20	19357	3.35025	1	0.0771372	0.0746285
GOTERM_BP_DIRECT	GO:0006607~NLS-bearing protein import into nucleus	9	0.329791	0.00292643	P49792, Q14974, O00505, O15131, P52294, O00629, O60684, P52292, O00410	2600	20	19357	3.35025	1	0.0771372	0.0746285
GOTERM_CC_DIRECT	GO:0005759~mitochondrial matrix	71	2.60169	0.00293125	P23396, P00390, P30405, P40926, Q53H82, O00142, P52758, P30044, P36542, P50213, Q96C36, P30048, P38646, Q9H2U2, Q04837, O75390, P00505, P61221, P41250, Q16795, Q9NSE4, P49419, P25325, P24752, Q9HAV7, P07954, Q9Y237, Q07021, Q16836, P36776, P11177, P38117, Q99798, Q96Q11, Q9NUJ1, P30084, P49448, P42771, P10809, P09622, Q99714, O00408, P13804, Q9Y2Q3, O75489, Q8NCW5, P04818, Q9BQ52, O43615, P42126,…	2667	391	20587	1.40169	0.967856	0.0211882	0.0179675
BIOCARTA	h_akap95Pathway:AKAP95 role in mitosis and chromosome dynamics	9	0.329791	0.00293223	P17844, P67775, O43823, P06493, Q15021, P22694, P62136, P13861, P31323	412	12	1623	2.95449	0.544788	0.112263	0.10933
GOTERM_BP_DIRECT	GO:0034613~cellular protein localization	20	0.732869	0.00293474	Q15019, Q9NVA2, Q9UMS4, P31946, Q01484, P35222, Q4VCS5, P17302, Q16181, P41221, H0YL14, P61981, P35221, P02545, P63104, P27348, P62258, P60953, P08962, Q04917	2600	73	19357	2.03973	1	0.0771372	0.0746285
GOTERM_BP_DIRECT	GO:0060548~negative regulation of cell death	20	0.732869	0.00293474	O95994, P0DMV8, P0DMV9, Q9UN37, P18075, Q9H444, Q9UQN3, O43633, O75351, O95881, Q9NZZ3, O00622, Q9BVC6, Q96AC1, Q99497, Q7LBR1, Q96QK1, P98160, P10909, Q9HD42	2600	73	19357	2.03973	1	0.0771372	0.0746285
GOTERM_BP_DIRECT	GO:0034375~high-density lipoprotein particle remodeling	8	0.293148	0.00294034	O95445, P55058, P02649, Q8WTV0, P02647, P02656, P02654, P02652	2600	16	19357	3.7225	1	0.0771372	0.0746285
GOTERM_BP_DIRECT	GO:0018146~keratan sulfate biosynthetic process	8	0.293148	0.00294034	O60513, Q8NFL0, Q9NY97, Q11206, Q9Y274, Q9GZX3, Q9GZS9, O43505	2600	16	19357	3.7225	1	0.0771372	0.0746285
UP_SEQ_FEATURE	REPEAT:WD 6	50	1.83217	0.00296399	Q9NNW5, Q9GZS3, Q2TAY7, P63244, Q96DI7, P43034, P62879, P62873, P35606, Q9BQ67, Q13685, Q9Y2T4, Q6P4I2, Q9HAV0, O43684, Q13409, Q3MJ13, Q05048, Q6P2E9, Q8NHV4, Q9Y3F4, Q8NDM7, P53621, Q96BP3, P55884, Q8TEQ6, Q6UXN9, Q9BR76, P78406, Q8NFH3, Q8NFH4, Q6PJI9, Q16576, Q9GZL7, Q92636, Q9BQA1, Q13347, Q9UMS4, Q92747, Q9BY44, Q8NEZ3, Q09028, P55735, O75083, Q04726, P63151, Q9Y263, O14775, O94979, Q9ULV4	2653	256	20516	1.51038	1	0.17047	0.168685
UP_SEQ_FEATURE	REPEAT:TPR 3	32	1.17259	0.00304437	P49321, Q13217, P78527, Q9H3U1, Q9Y2Z0, O14607, O94826, Q13042, Q5SRH9, P49792, O15294, Q12797, Q8NEZ3, P31948, O15550, Q8NBP0, P50502, Q8IZP2, Q08752, O75153, Q9P225, Q14CX7, Q8IVL5, Q02790, O76094, Q9BXJ9, Q8NFI4, P53041, Q32P28, Q96RL7, Q99614, Q99615	2653	145	20516	1.70662	1	0.174131	0.172308
GOTERM_BP_DIRECT	GO:0030833~regulation of actin filament polymerization	13	0.476365	0.00308468	Q14247, Q92747, O15144, P07737, O15145, Q14019, Q96F07, Q7L576, P59998, Q9NUQ9, O15511, Q16643, P35080	2600	38	19357	2.54697	1	0.0806042	0.0779828
INTERPRO	IPR002453:Beta tubulin	7	0.256504	0.00313731	P07437, Q13885, Q9BUF5, Q9H4B7, Q9BVA1, P04350, P68371	2664	12	19139	4.19085	0.99996	0.0771155	0.0747446
INTERPRO	IPR013041:Coatomer/clathrin adaptor appendage, Ig-like subdomain	7	0.256504	0.00313731	O94973, Q9Y678, P63010, Q10567, Q9UJY5, O95782, O43747	2664	12	19139	4.19085	0.99996	0.0771155	0.0747446
UP_KW_DOMAIN	KW-0853~WD repeat	51	1.86882	0.00314564	Q9NNW5, Q9GZS3, Q2TAY7, P63244, Q96DI7, P43034, P62879, P62873, Q8N3P4, P35606, Q9BQ67, Q13685, Q9Y2T4, Q6P4I2, Q9HAV0, O43684, Q13409, Q3MJ13, Q05048, Q6P2E9, Q8NHV4, Q9Y3F4, Q8NDM7, P53621, Q96BP3, P55884, Q8TEQ6, Q6UXN9, Q9BR76, P78406, Q8NFH3, Q8NFH4, Q6PJI9, Q16576, Q9GZL7, Q92636, Q9BQA1, Q13347, Q9UMS4, Q92747, Q9BY44, Q8NEZ3, Q09028, P55735, O75083, Q04726, P63151, Q9Y263, O14775, O94979,…	1742	283	14500	1.50004	0.0930505	0.00957576	0.00617791
INTERPRO	IPR000301:Tetraspanin	11	0.403078	0.00319962	P48509, Q8NG11, P21926, O14817, O75954, P60033, O43657, P27701, P41732, O60637, P08962	2664	28	19139	2.82241	0.999967	0.0774646	0.0750829
INTERPRO	IPR003960:ATPase, AAA-type, conserved site	11	0.403078	0.00319962	Q15645, P62333, P62195, Q9UN37, P62191, P17980, O75351, P55072, P35998, P43686, P46459	2664	28	19139	2.82241	0.999967	0.0774646	0.0750829
UP_SEQ_FEATURE	DOMAIN:EGF-like 4	17	0.622939	0.00321567	Q5T1H1, Q14517, O15232, Q9P273, P35443, O00468, Q7Z7M0, P14543, Q6UY11, Q99435, Q6V0I7, Q07954, P24821, O94813, Q14112, P98160, P49747	2653	60	20516	2.19105	1	0.182924	0.181009
GOTERM_BP_DIRECT	GO:0042542~response to hydrogen peroxide	14	0.513008	0.00323736	P02452, Q13443, Q9P289, P30048, P17655, P42224, P00738, P68871, P62714, P08253, P69905, Q9BUL8, P46108	2600	43	19357	2.42395	1	0.0839301	0.0812006
GOTERM_BP_DIRECT	GO:0007566~embryo implantation	14	0.513008	0.00323736	P23142, Q92824, P35613, O95980, Q02790, A6NK06, Q16270, O76061, P47914, P84243, P26927, P08253, Q13263	2600	43	19357	2.42395	1	0.0839301	0.0812006
GOTERM_BP_DIRECT	GO:0034446~substrate adhesion-dependent cell spreading	17	0.622939	0.00326008	P07942, P55268, Q9NVD7, Q15836, O15230, Q9Y6N6, O75882, P11047, O75084, Q96AC1, P20827, Q9HBI1, P63000, O14786, P61586, P62820, P02751	2600	58	19357	2.18216	1	0.084189	0.0814511
UP_KW_LIGAND	KW-0520~NAD	46	1.6856	0.00330002	P53004, O95831, P07327, Q6ZMR3, O43175, Q9UGN5, Q9BUT1, P00390, Q15738, P40926, P49189, O75489, P45880, O94788, P40925, Q8NCW5, P11766, P50213, O95154, Q00796, O60701, P23526, P07195, P00367, P49419, P00387, P03891, P09874, Q16836, P28332, P56545, P40939, Q9Y277, P04406, Q6DKJ4, Q8NBZ7, P51659, P12268, Q9NPH2, Q9NPH3, P00338, P49327, Q01638, Q16881, P09622, Q99714	1044	199	6850	1.51668	0.149532	0.0269502	0.0242001
GOTERM_CC_DIRECT	GO:0030863~cortical cytoskeleton	9	0.329791	0.0033241	P15311, Q14247, P60709, P11171, Q16643, P67936, P35579, P47755, P47756	2667	21	20587	3.30821	0.979738	0.023809	0.0201899
GOTERM_CC_DIRECT	GO:0035267~NuA4 histone acetyltransferase complex	11	0.403078	0.00333448	Q96L91, Q562R1, Q9Y265, A5A3E0, Q9BYX7, P60709, Q05BQ5, O96019, Q9Y230, Q9UBU8, Q6S8J3	2667	30	20587	2.83036	0.979984	0.023809	0.0201899
GOTERM_MF_DIRECT	GO:0060090~binding, bridging	36	1.31916	0.00333805	Q15019, P83916, P55884, P28300, Q5VYK3, O14672, Q7RTP6, Q9BQ50, Q12802, Q71UI9, Q9BT73, A5YKK6, Q04637, P63244, Q9Y6G9, P63000, P17096, Q13162, P62877, P46940, P46108, O14745, Q9NVA2, P01130, P55036, P49354, Q9UQK1, Q16181, Q99996, H0YL14, Q01970, P08670, P53041, Q15691, Q13155, P04156	2641	158	18913	1.63169	0.998853	0.0598191	0.056806
UP_SEQ_FEATURE	DOMAIN:Galactosyltransferase C-terminal	5	0.183217	0.0033629	O60513, O60512, Q9UBV7, O60909, P15291	2653	6	20516	6.44428	1	0.184252	0.182322
UP_SEQ_FEATURE	DOMAIN:NAC-A/B	5	0.183217	0.0033629	Q13765, P20290, Q9BZK3, E9PAV3, Q9H009, Q96K17	2653	6	20516	6.44428	1	0.184252	0.182322
UP_SEQ_FEATURE	MOTIF:MIT-interacting motif	5	0.183217	0.0033629	P53990, Q7LBR1, Q9UQN3, O43633, Q9HD42	2653	6	20516	6.44428	1	0.184252	0.182322
UP_SEQ_FEATURE	DOMAIN:Galactosyltransferase N-terminal	5	0.183217	0.0033629	O60513, O60512, Q9UBV7, O60909, P15291	2653	6	20516	6.44428	1	0.184252	0.182322
UP_SEQ_FEATURE	SITE:Involved in polymerization	5	0.183217	0.0033629	P0DPH7, P0DPH8, Q6PEY2, Q71U36, Q9BQE3	2653	6	20516	6.44428	1	0.184252	0.182322
UP_SEQ_FEATURE	DOMAIN:WHEP-TRS	5	0.183217	0.0033629	P07814, P12081, P41250, P23381, P56192	2653	6	20516	6.44428	1	0.184252	0.182322
UP_SEQ_FEATURE	CARBOHYD:O-linked (Gal...) hydroxylysine; alternate	5	0.183217	0.0033629	P02452, P02461, P08123, P12111, Q05707	2653	6	20516	6.44428	1	0.184252	0.182322
UP_KW_PTM	KW-0865~Zymogen	55	2.01539	0.0033755	Q9UKP4, Q9UJ14, O14672, P12259, P00747, Q04756, P07477, P42785, P06865, P07711, Q13444, P78536, P03952, P51511, Q9UBX1, O00754, Q99436, P16278, P16870, P00734, P08253, P07686, P09668, Q9BQR3, P10619, Q14703, Q9UP79, P28062, P00488, Q9UK23, P09958, O15072, Q92824, Q96IY4, P07339, P29122, Q6GPI1, P07858, Q9UHI8, P28074, P28072, P17538, P13497, O60911, P53634, Q99497, O14773, P24347, P08311, P00750,…	2427	220	14104	1.45282	0.111608	0.00759488	0.00379744
KEGG_PATHWAY	hsa00511:Other glycan degradation	10	0.366435	0.00339196	P06865, P16278, P04062, Q9BTY2, Q9NTJ4, O00462, Q99519, P07686, P04066, O00754	1593	18	8205	2.86148	0.689266	0.0220157	0.0179838
UP_KW_DOMAIN	KW-0420~Kringle	8	0.293148	0.00339785	P00747, P00734, Q04756, P08519, P26927, Q01973, Q14520, P00750	1742	18	14500	3.69945	0.100137	0.00957576	0.00617791
GOTERM_BP_DIRECT	GO:0060316~positive regulation of ryanodine-sensitive calcium-release channel activity	6	0.219861	0.00342121	Q12797, P0DP23, P0DP24, P0DP25, P28161, P78417	2600	9	19357	4.96333	1	0.0876652	0.0848142
GOTERM_BP_DIRECT	GO:1900740~positive regulation of protein insertion into mitochondrial membrane involved in apoptotic signaling pathway	6	0.219861	0.00342121	P31946, P30419, P27348, P63104, P62258, Q04917	2600	9	19357	4.96333	1	0.0876652	0.0848142
GOTERM_CC_DIRECT	GO:0072686~mitotic spindle	31	1.13595	0.0034852	Q14203, P23396, Q13257, Q9Y266, P28482, Q9Y224, Q02241, P52732, P63167, Q9H4B7, P11171, Q9BVA1, Q00610, Q13042, Q9BXS6, P60953, Q00839, Q9H0H5, P07437, P46060, Q13885, Q9H8V3, P68371, Q53H96, P37198, Q9BUF5, P27816, P12270, P06493, P04350, Q14980	2667	140	20587	1.70924	0.983232	0.0247344	0.0209746
UP_SEQ_FEATURE	DOMAIN:Clathrin/coatomer adaptor adaptin-like N-terminal	7	0.256504	0.00353191	O94973, Q9Y678, O14617, P63010, Q10567, P53618, O43747	2653	13	20516	4.16399	1	0.192013	0.190003
UP_SEQ_FEATURE	REPEAT:HEAT 14	8	0.293148	0.0035599	Q14974, Q92616, Q9UI26, Q5VYK3, Q92973, Q86VP6, P30153, O00410	2653	17	20516	3.63912	1	0.192013	0.190003
UP_SEQ_FEATURE	DOMAIN:Kringle	8	0.293148	0.0035599	P00747, P00734, Q04756, P08519, P26927, Q01973, Q14520, P00750	2653	17	20516	3.63912	1	0.192013	0.190003
GOTERM_CC_DIRECT	GO:0034362~low-density lipoprotein particle	7	0.256504	0.00356503	O95445, P04114, P01130, Q13093, P02649, Q86X29, P02655	2667	13	20587	4.15647	0.984734	0.0249254	0.0211366
GOTERM_CC_DIRECT	GO:0031091~platelet alpha granule	8	0.293148	0.00359727	P07093, P12259, P02679, O00186, P05154, P09486, P02675, P07996	2667	17	20587	3.63255	0.985301	0.0249254	0.0211366
GOTERM_CC_DIRECT	GO:0071004~U2-type prespliceosome	8	0.293148	0.00359727	A8MWD9, O75533, Q9Y383, P62308, O95232, Q9UK45, P26368, P08621	2667	17	20587	3.63255	0.985301	0.0249254	0.0211366
GOTERM_CC_DIRECT	GO:0015934~large ribosomal subunit	8	0.293148	0.00359727	P61254, P30050, P62906, P40429, Q9BYD6, P46776, P18621, Q9UNX3	2667	17	20587	3.63255	0.985301	0.0249254	0.0211366
UP_SEQ_FEATURE	COMPBIAS:Acidic residues	157	5.75302	0.00360922	Q96L91, P35659, Q14444, O75822, O94985, Q8NHW5, P14314, Q96PZ0, P13861, Q9UKD2, O00148, Q04637, P21802, Q9C0C9, O60841, O43719, P07196, Q9BVA1, Q92973, O15511, P07197, Q9BQG0, O15355, Q9H4D0, Q9Y4C8, Q00839, P07237, P07910, Q13523, O15371, Q13885, Q15029, Q12830, P54105, Q12797, Q9BQ67, Q15424, P10645, Q76KP1, Q8NE71, Q86VP6, Q01484, Q9UKE5, O43847, Q9UBT2, P19338, Q6UX04, Q08945, P12270, Q9UKV3,…	2653	985	20516	1.23259	1	0.19367	0.191642
KEGG_PATHWAY	hsa05130:Pathogenic Escherichia coli infection	55	2.01539	0.00361436	Q14247, P23396, P28482, P35579, P35580, P0DPH7, P0DPH8, Q9BVA1, P63000, O15511, P61586, O14745, P07437, Q13885, P60709, Q9P1U1, P04406, Q9C0K3, Q96F07, P59998, O00159, P19338, Q9BUF5, P00734, Q07812, P61158, Q13177, Q12965, O15144, O15145, Q06124, P15311, P62330, Q9Y2A7, P61160, Q9H4B7, P63261, Q9UG63, P49755, P60953, Q9BQE3, P35749, P05556, P53992, Q92747, Q6PEY2, Q13546, P99999, Q7L576, P68371,…	1593	197	8205	1.438	0.71223	0.0230248	0.0188081
UP_KW_DISEASE	KW-0144~Charcot-Marie-Tooth disease	22	0.806156	0.00361915	O95831, Q14204, P54577, Q9HAV0, P50570, Q96M96, P19367, P54802, P51149, O00764, Q9UBX5, P12081, P60891, P07196, P41250, P02545, P49588, P04792, P55072, P05023, P56192, Q15046	898	60	4570	1.866	0.352791	0.0547999	0.0497766
UP_KW_DISEASE	KW-0026~Alzheimer disease	10	0.366435	0.00365333	P07339, O14672, P02649, P53041, P49810, O95185, Q16643, P05067, P03891, P49768	898	18	4570	2.82727	0.355449	0.0547999	0.0497766
UP_SEQ_FEATURE	COMPBIAS:Basic residues	117	4.28728	0.0036705	Q9H8M2, Q14203, Q16629, P35659, P07900, O00429, Q8NCU4, Q9ULF5, Q01130, P62750, P47914, P57053, Q9ULW2, P01116, Q9BQG0, O60281, P62995, P04004, Q13523, Q13488, Q01081, P62807, P36578, Q99880, Q01484, Q14739, Q05682, P55316, P19338, Q99877, Q08945, P62241, Q9UKV3, P61313, P46776, P20962, Q99879, Q9H1E3, O95696, Q6Y2X3, O95218, Q9BTT0, P18621, P35241, Q9HB58, Q93009, Q92954, P09874, Q9UIS9, P07737,…	2653	707	20516	1.27974	1	0.195948	0.193897
INTERPRO	IPR000867:Insulin-like growth factor-binding protein, IGFBP	9	0.329791	0.00367499	P24592, P24593, Q16270, P22692, P83110, P18065, Q8WX77, O00622, Q92743	2664	20	19139	3.23294	0.999993	0.0883095	0.0855944
GOTERM_BP_DIRECT	GO:0032435~negative regulation of proteasomal ubiquitin-dependent protein catabolic process	12	0.439722	0.00367991	O15294, Q9UL15, O15372, Q96HY6, O14908, Q8N163, Q99497, O00560, Q9Y5K5, P62913, Q93009, P08238	2600	34	19357	2.62765	1	0.0932104	0.0901791
GOTERM_BP_DIRECT	GO:0051973~positive regulation of telomerase activity	12	0.439722	0.00367991	O60832, P17987, P13010, P07900, P50991, P28482, P78371, Q15185, P35222, O14733, P08238, Q9C010	2600	34	19357	2.62765	1	0.0932104	0.0901791
GOTERM_BP_DIRECT	GO:1905606~regulation of presynapse assembly	12	0.439722	0.00367991	Q04637, P62330, Q9NPH3, Q9BQT9, O75487, P23468, Q96QK1, P05067, O94991, Q9Y625, Q9H5Y7, Q9NT99	2600	34	19357	2.62765	1	0.0932104	0.0901791
GOTERM_MF_DIRECT	GO:0031489~myosin V binding	8	0.293148	0.00368449	P62491, Q9NRW1, P61006, Q15907, P61026, P20340, P61106, P57735	2641	16	18913	3.58065	0.999433	0.0654481	0.0621514
SMART	SM00185:ARM	14	0.513008	0.00373712	Q14974, O00505, Q13835, O15131, P52294, O00629, Q10567, P14923, P35222, O60716, O60763, P63010, O60684, P52292	1494	41	10374	2.37105	0.871974	0.0586193	0.0538145
GOTERM_MF_DIRECT	GO:0004653~polypeptide N-acetylgalactosaminyltransferase activity	9	0.329791	0.00375036	Q8N428, Q86SR1, Q8NCL4, Q86SF2, Q6P9A2, Q8N4A0, Q8IXK2, Q10472, Q10471	2641	20	18913	3.22259	0.999504	0.066039	0.0627126
GOTERM_BP_DIRECT	GO:0000380~alternative mRNA splicing, via spliceosome	10	0.366435	0.00376055	P17844, Q14004, Q9Y3F4, P52272, Q07955, Q9UHX1, Q92841, Q08211, P23246, Q13242	2600	25	19357	2.978	1	0.0948893	0.0918034
GOTERM_MF_DIRECT	GO:0004252~serine-type endopeptidase activity	41	1.50238	0.00384365	Q9BQR3, Q14703, P08519, Q9H300, P00747, P83110, Q04756, Q9BYE2, P06681, P02788, P48147, P07477, P05156, P09958, P03951, Q92824, P03952, Q6GPI1, P29122, P36776, O95084, P17538, P13497, O60911, P53634, P00738, P00739, P00736, P00734, P26927, P24347, O14773, P08311, P08253, P00750, Q9NZP8, Q14520, P09668, P00751, Q92743, Q9UL52	2641	188	18913	1.56177	0.99959	0.0670982	0.0637185
GOTERM_CC_DIRECT	GO:0005770~late endosome	33	1.20923	0.00387452	P07602, Q5VYK3, O75844, P28482, Q9UN37, Q9UQN3, O43237, P51149, P13473, Q9Y4G8, Q04656, Q9BWS9, Q9BRK5, P62834, P02787, Q96QK1, P28799, P61106, P53675, P11717, Q9H7P6, Q9NP90, Q8N3P4, Q13488, P01130, O15431, P11279, Q02750, Q709C8, P11142, Q9H270, Q99816, Q99538	2667	153	20587	1.66492	0.989389	0.0266886	0.0226317
GOTERM_BP_DIRECT	GO:0033119~negative regulation of RNA splicing	5	0.183217	0.00387967	P62277, O95758, Q9UKA9, P26599, P62854	2600	6	19357	6.20417	1	0.0955266	0.0924199
GOTERM_BP_DIRECT	GO:0009113~purine nucleobase biosynthetic process	5	0.183217	0.00387967	P49915, P22102, P22234, Q06203, P34897	2600	6	19357	6.20417	1	0.0955266	0.0924199
GOTERM_BP_DIRECT	GO:0019346~transsulfuration	5	0.183217	0.00387967	P32929, P35520, P25325, P11586	2600	6	19357	6.20417	1	0.0955266	0.0924199
GOTERM_BP_DIRECT	GO:0044085~cellular component biogenesis	5	0.183217	0.00387967	P62333, P62195, P62191, P17980, P43686	2600	6	19357	6.20417	1	0.0955266	0.0924199
GOTERM_BP_DIRECT	GO:0046654~tetrahydrofolate biosynthetic process	5	0.183217	0.00387967	Q86XF0, P31939, P22102, P00374	2600	6	19357	6.20417	1	0.0955266	0.0924199
GOTERM_BP_DIRECT	GO:1901166~neural crest cell migration involved in autonomic nervous system development	5	0.183217	0.00387967	O60462, O14786, Q14563, P02751, Q13275	2600	6	19357	6.20417	1	0.0955266	0.0924199
GOTERM_BP_DIRECT	GO:0007596~blood coagulation	23	0.8428	0.00388695	P08758, P05546, P03951, P01042, P03952, Q96IY4, P49257, P10646, P13987, P12259, P07093, P00747, P00734, Q04756, P01008, P00488, Q14393, P05155, P00750, P02675, Q13310, P00451, P07225	2600	91	19357	1.8817	1	0.0955266	0.0924199
UP_SEQ_FEATURE	DOMAIN:Ricin B-type lectin	10	0.366435	0.00392378	Q8N428, Q86SR1, Q8NCL4, Q86SF2, Q6P9A2, Q8N4A0, Q9UBG0, Q8IXK2, Q10472, Q10471	2653	26	20516	2.97428	1	0.207343	0.205172
UP_SEQ_FEATURE	REPEAT:1-1	10	0.366435	0.00392378	P31943, P55795, P50914, Q9BYE2, P12259, P27824, P61978, O60506, P22314, P27797	2653	26	20516	2.97428	1	0.207343	0.205172
INTERPRO	IPR008152:Clathrin adaptor, alpha/beta/gamma-adaptin, appendage, Ig-like subdomain	6	0.219861	0.0040159	O94973, P63010, Q10567, Q9UJY5, O95782, O43747	2664	9	19139	4.78954	0.999998	0.0930303	0.09017
INTERPRO	IPR014746:Glutamine synthetase/guanido kinase, catalytic domain	6	0.219861	0.0040159	P17540, P12277, P48506, P15104, P12532	2664	9	19139	4.78954	0.999998	0.0930303	0.09017
INTERPRO	IPR002652:Importin-alpha, importin-beta-binding domain	6	0.219861	0.0040159	O00505, O15131, P52294, O00629, O60684, P52292	2664	9	19139	4.78954	0.999998	0.0930303	0.09017
INTERPRO	IPR003609:Apple-like	6	0.219861	0.0040159	P03951, P03952, P00747, P26927, Q02325, Q15195	2664	9	19139	4.78954	0.999998	0.0930303	0.09017
INTERPRO	IPR017878:TB domain	6	0.219861	0.0040159	Q14766, Q9NS15, P35555, Q8N2S1, Q75N90, P35556	2664	9	19139	4.78954	0.999998	0.0930303	0.09017
GOTERM_BP_DIRECT	GO:0006487~protein N-linked glycosylation	16	0.586295	0.00402197	P22083, Q9UQ53, P26572, P04843, P04844, Q3V5L5, Q10469, Q09328, O95394, Q9BYC5, Q06210, P39656, Q93063, Q9UBV7, P15291, P46977	2600	54	19357	2.20593	1	0.0981742	0.0949814
GOTERM_BP_DIRECT	GO:0031175~neuron projection development	29	1.06266	0.00402439	P09429, Q8N2Q7, P07942, O43175, Q12860, Q9UBB4, P55145, Q9NRW1, P07948, P12830, Q9UBB6, Q9NZU0, Q9Y4G8, P62491, Q00535, P02649, Q15286, Q7Z7G8, Q13620, P16949, P51153, Q96B86, P08670, Q99873, P27816, P60763, P20340, P05067, Q9H4M9	2600	125	19357	1.72724	1	0.0981742	0.0949814
GOTERM_BP_DIRECT	GO:0001837~epithelial to mesenchymal transition	15	0.549652	0.00406613	P05019, P18075, P12643, Q03167, P35222, Q9Y4K0, P21802, P11362, P17844, P41221, Q92841, P01137, Q99729, Q13263, P21333	2600	49	19357	2.27908	1	0.0988279	0.0956139
GOTERM_MF_DIRECT	GO:0004559~alpha-mannosidase activity	6	0.219861	0.00407391	Q16706, P49641, Q9NTJ4, Q5VSG8, Q5SRI9, O00754	2641	9	18913	4.7742	0.999743	0.07051	0.0669584
GOTERM_BP_DIRECT	GO:0002042~cell migration involved in sprouting angiogenesis	9	0.329791	0.00417715	P05556, P15692, P54760, Q5JRA6, O94813, O14786, Q9Y6N7, P52799, P80108	2600	21	19357	3.19071	1	0.101154	0.0978647
GOTERM_BP_DIRECT	GO:0030042~actin filament depolymerization	7	0.256504	0.00429068	O75083, P23528, Q7RTP6, P06396, P60981, Q12792, Q9Y281	2600	13	19357	4.00885	1	0.103148	0.0997935
GOTERM_BP_DIRECT	GO:1900025~negative regulation of substrate adhesion-dependent cell spreading	7	0.256504	0.00429068	Q14678, P23142, O43707, P08582, P52803, Q9P258, Q9ULV4	2600	13	19357	4.00885	1	0.103148	0.0997935
UP_SEQ_FEATURE	DOMAIN:Sushi 3	11	0.403078	0.00430223	Q6UXD5, Q4LDE5, P08603, P08174, P02749, P15529, P06681, P20023, P00751, P04003, P78539	2653	31	20516	2.74401	1	0.226193	0.223825
GOTERM_BP_DIRECT	GO:0008637~apoptotic mitochondrial changes	8	0.293148	0.00442462	P48507, P30405, Q07812, P62714, P42771, P55957, P10809, P12235	2600	17	19357	3.50353	1	0.105982	0.102536
SMART	SM00032:CCP	17	0.622939	0.00442889	Q6UXD5, P08603, P15529, O14594, P13611, P10643, P78539, P00738, Q4LDE5, P08174, P00736, Q9UBS5, P02749, P06681, P20023, P00751, P04003	1494	56	10374	2.10793	0.912565	0.0675405	0.0620044
INTERPRO	IPR002715:Nascent polypeptide-associated complex NAC domain	5	0.183217	0.00443584	Q13765, P20290, Q9BZK3, E9PAV3, Q9H009, Q96K17	2664	6	19139	5.98692	0.999999	0.0991904	0.0961407
INTERPRO	IPR000738:WHEP-TRS	5	0.183217	0.00443584	P07814, P12081, P41250, P23381, P56192	2664	6	19139	5.98692	0.999999	0.0991904	0.0961407
INTERPRO	IPR010600:Inter-alpha-trypsin inhibitor heavy chain, C-terminal	5	0.183217	0.00443584	P19823, P19827, Q14624, Q86UX2, Q06033	2664	6	19139	5.98692	0.999999	0.0991904	0.0961407
INTERPRO	IPR009028:Coatomer/calthrin adaptor appendage, C-terminal subdomain	5	0.183217	0.00443584	O94973, Q9Y678, P63010, Q10567, O95782	2664	6	19139	5.98692	0.999999	0.0991904	0.0961407
INTERPRO	IPR022617:Small ubiquitin-related modifier, SUMO	5	0.183217	0.00443584	P55854, Q6EEV6, P63165, P61956, G2XKQ0	2664	6	19139	5.98692	0.999999	0.0991904	0.0961407
GOTERM_MF_DIRECT	GO:0003857~3-hydroxyacyl-CoA dehydrogenase activity	5	0.183217	0.00448942	Q16836, P40939, P55084, P51659, Q99714	2641	6	18913	5.96775	0.99989	0.077043	0.0731623
GOTERM_CC_DIRECT	GO:0030017~sarcomere	14	0.513008	0.0044941	P49257, P0DP23, Q8NF91, P0DP24, P0DP25, P68133, P68032, Q5JVS0, P84077, P09493, P08253, P60900, Q9ULV4, P47756	2667	46	20587	2.34931	0.994879	0.0307391	0.0260665
UP_KW_CELLULAR_COMPONENT	KW-0733~Signal recognition particle	5	0.183217	0.00449999	Q9UHB9, O76094, P61011, P49458, P37108	2468	6	17662	5.96367	0.257454	0.0174706	0.0103235
GOTERM_CC_DIRECT	GO:0090543~Flemming body	12	0.439722	0.0045413	P37198, Q9H0H5, P62330, P53990, Q9UN37, Q7RTP6, Q02241, Q99816, Q8WUM4, Q53EZ4, O75351, P11233	2667	36	20587	2.57305	0.995156	0.0307391	0.0260665
GOTERM_CC_DIRECT	GO:0005795~Golgi stack	12	0.439722	0.0045413	Q9UQ53, Q99996, Q14703, O60763, Q8IWU5, Q10469, Q8IWU6, Q9HC24, Q9UNZ2, P61106, P46459, Q10471	2667	36	20587	2.57305	0.995156	0.0307391	0.0260665
GOTERM_MF_DIRECT	GO:0008233~peptidase activity	26	0.95273	0.00456419	O75844, P35998, Q9Y2G1, P15374, P20618, P28838, P09958, P78536, Q92824, P07339, Q15005, P07858, P28074, P13497, Q8TCT9, Q96KP4, Q99497, P09960, O14773, P08311, P07384, P49721, Q14520, P05067, P09668, Q99538	2641	105	18913	1.77327	0.999905	0.0776679	0.0737558
GOTERM_CC_DIRECT	GO:0043231~intracellular membrane-bounded organelle	154	5.64309	0.00459834	P04114, Q9UHN6, P30405, P37837, O00429, P67809, O14672, P0DN37, Q9H3S7, O43315, Q01650, Q9Y3I0, P14314, P50897, P54855, P13473, P61020, Q9NTK1, O14828, O00391, Q9BQG0, Q8WUM4, Q15262, Q8N1Q1, Q9Y275, P09497, Q92734, P80108, P48723, P08962, P04004, P23284, Q15029, Q14697, P04406, Q5JRA6, O43447, Q99996, P05181, Q96Q11, A0A0B4J2A2, Q13492, Q99519, P09668, Q8NCC3, Q16880, Q9C0B1, Q9GZQ8, P07602, Q9N…	2667	967	20587	1.22932	0.99547	0.0309463	0.0262423
GOTERM_CC_DIRECT	GO:0016234~inclusion body	9	0.329791	0.00463785	Q9UL15, P13807, P0DMV8, P62333, P35573, P0DMV9, P62195, P08238, P04156	2667	22	20587	3.15784	0.995676	0.0310338	0.0263165
SMART	SM00809:Alpha_adaptinC2	6	0.219861	0.00466186	O94973, P63010, Q10567, Q9UJY5, O95782, O43747	1494	9	10374	4.62918	0.923107	0.0691719	0.0635021
INTERPRO	IPR001650:Helicase, C-terminal	27	0.989373	0.00468223	Q9UMR2, Q96L91, O75643, Q13838, O00148, P17844, Q9H2U1, P42285, Q7L2E3, Q92499, P38919, O43143, P46063, P26196, Q13206, Q7Z478, Q9NR30, O00571, Q86XP3, Q08211, Q9Y4B4, Q9NVP1, Q5T890, Q92841, O15523, Q14240, P60842	2664	111	19139	1.74753	1	0.103978	0.100781
GOTERM_BP_DIRECT	GO:0007015~actin filament organization	31	1.13595	0.00474445	P58418, Q12965, P12814, Q96B97, Q8TAM6, Q9Y5K6, Q9BR76, P35221, P15153, P09493, P63000, P61586, P02787, P29966, P60953, P26232, Q14517, Q16658, P68032, O00159, Q9NZR1, P62745, P08134, P60763, P49006, P04075, Q16643, P67936, P06753, P41743, Q9ULV4	2600	138	19357	1.67243	1	0.112968	0.109294
GOTERM_BP_DIRECT	GO:0021987~cerebral cortex development	20	0.732869	0.00475045	Q13885, P02461, P19022, O43776, P16104, P46109, Q6V0I7, P07196, Q4KMG0, Q07812, Q9BVA1, P31939, P22102, Q71U36, P43034, Q13332, P62258, P21741, P46108, Q8N960	2600	76	19357	1.95921	1	0.112968	0.109294
INTERPRO	IPR013780:Glycosyl hydrolase, family 13, all-beta	10	0.366435	0.0047972	Q14697, Q16706, P49641, P06280, P08195, Q9BTY2, P04066, P10253, P14410, O00754	2664	25	19139	2.87372	1	0.105082	0.101851
INTERPRO	IPR004046:Glutathione S-transferase, C-terminal	10	0.366435	0.0047972	P26641, P26640, O43324, P07814, P28161, P21266, P09211, Q13155, P78417, P56192	2664	25	19139	2.87372	1	0.105082	0.101851
GOTERM_MF_DIRECT	GO:0030246~carbohydrate binding	43	1.57567	0.00479752	P98153, Q8N428, Q12860, Q16706, Q13438, P49641, O14594, O95490, O75882, Q12907, Q8IXK2, P10253, Q8N4A0, P14410, Q00796, P0C0L5, P19827, Q8NCL4, Q3ZCW2, Q5JPE7, P47972, P27824, P11908, P04264, P05452, Q9UBG0, P69849, Q15223, Q10472, Q10471, P02760, Q14697, O94910, Q86SR1, Q6P9A2, P13611, O00754, Q4LDE5, Q86SF2, Q9NTJ4, Q9NRD1, P27797, Q15155	2641	202	18913	1.52444	0.999941	0.0809581	0.0768802
BIOCARTA	h_sumoPathway:Basic Mechanisms of SUMOylation	6	0.219861	0.00485243	P55854, Q9UBT2, P63279, Q9UBE0, P63165, P61956	412	6	1623	3.93932	0.728452	0.14605	0.142235
GOTERM_BP_DIRECT	GO:0016241~regulation of macroautophagy	16	0.586295	0.00485699	P09936, P04632, O75436, P21283, P04406, P21281, P38606, P17612, Q9UNH7, Q00535, P04062, P07384, Q9Y371, Q15382, Q9UMX0, Q96QK1	2600	55	19357	2.16582	1	0.115088	0.111345
UP_KW_BIOLOGICAL_PROCESS	KW-0892~Osteogenesis	13	0.476365	0.00485996	P23582, P18075, P12643, Q9BU40, P13497, P34820, Q99523, Q7Z5Y6, Q9UBS9, P02788, Q6WRI0, P01344, P22004	1597	38	11248	2.40952	0.567404	0.0348297	0.0297672
INTERPRO	IPR018499:Tetraspanin/Peripherin	12	0.439722	0.00486359	P48509, Q8NG11, P21926, O14817, O75954, P60033, O75841, O43657, P27701, P41732, O60637, P08962	2664	34	19139	2.53564	1	0.105816	0.102563
BIOCARTA	h_intrinsicPathway:Intrinsic Prothrombin Activation Pathway	13	0.476365	0.00490467	P03951, P01042, P03952, P12259, P00734, P01008, Q14031, P02679, P08572, P05155, P02675, P00451, P07225	412	23	1623	2.22657	0.732245	0.14605	0.142235
UP_SEQ_FEATURE	DOMAIN:Calponin-homology (CH)	20	0.732869	0.0049222	Q9UPY8, Q15555, Q9NVD7, Q8NF91, Q15417, O75369, P12814, P51911, Q7RTP6, P37802, Q01082, P13796, P13797, O43707, Q9HBI1, Q15691, P46940, Q14651, P21333, Q99439	2653	79	20516	1.95776	1	0.257488	0.254792
GOTERM_BP_DIRECT	GO:0019882~antigen processing and presentation	14	0.513008	0.00499541	P07711, P04439, P13747, P28062, P10321, P61020, P01889, P04062, Q15286, P61026, P20340, P04440, Q16394, P09668	2600	45	19357	2.31622	1	0.117945	0.114109
UP_KW_CELLULAR_COMPONENT	KW-0243~Dynein	12	0.439722	0.00500819	Q14204, P63167, Q14203, Q9Y6G9, Q96DT5, Q96FJ2, Q13409, P63172, O43237, Q9P225, Q9P2D7, Q13561	2468	34	17662	2.52579	0.282061	0.0183634	0.0108511
GOTERM_BP_DIRECT	GO:0007156~homophilic cell adhesion via plasma membrane adhesion molecules	37	1.35581	0.00502366	Q14126, Q8TDW7, Q9P273, O94985, Q9BQT9, P12830, P35613, Q96RW7, O60245, Q58EX2, Q8N6Y1, Q9Y5E4, P15151, Q92692, Q9NPG4, Q9NYQ6, Q9HC56, Q9BY67, Q9H4D0, Q14574, Q15223, P48163, O15031, P05556, Q14517, P19022, Q9Y5H1, Q13308, Q9Y6N7, Q96JQ0, Q96JP9, Q9HCK4, Q6V0I7, Q02487, O60330, Q8NDA2, Q9HCU4	2600	174	19357	1.58313	1	0.118158	0.114315
SMART	SM00991:SM00991	5	0.183217	0.00502765	P07814, P12081, P41250, P23381, P56192	1494	6	10374	5.78648	0.937158	0.0707738	0.0649726
SMART	SM01407:SM01407	5	0.183217	0.00502765	Q13765, P20290, Q9BZK3, E9PAV3, Q9H009, Q96K17	1494	6	10374	5.78648	0.937158	0.0707738	0.0649726
GOTERM_BP_DIRECT	GO:0040029~regulation of gene expression, epigenetic	10	0.366435	0.00507592	P68431	2600	26	19357	2.86346	1	0.118158	0.114315
GOTERM_BP_DIRECT	GO:0000245~spliceosomal complex assembly	10	0.366435	0.00507592	Q9UMS4, Q53GS9, O75533, P62316, Q92499, Q13838, P62308, P83876, P62314, P62304	2600	26	19357	2.86346	1	0.118158	0.114315
GOTERM_BP_DIRECT	GO:0006956~complement activation	10	0.366435	0.00507592	P0C0L5, P0C0L4, P01031, P08603, P02748, P06681, P10643, P00751, P01024, P10909	2600	26	19357	2.86346	1	0.118158	0.114315
UP_SEQ_FEATURE	REPEAT:WD 5	50	1.83217	0.00511907	Q9NNW5, Q9GZS3, Q2TAY7, P63244, Q96DI7, P43034, P62879, P62873, P35606, Q9BQ67, Q13685, Q9Y2T4, Q6P4I2, Q9HAV0, O43684, Q13409, Q3MJ13, Q05048, Q6P2E9, Q8NHV4, Q9Y3F4, Q8NDM7, P53621, Q96BP3, P55884, Q8TEQ6, Q6UXN9, Q9BR76, P78406, Q8NFH3, Q8NFH4, Q6PJI9, Q16576, Q9GZL7, Q92636, Q9BQA1, Q13347, Q9UMS4, Q92747, Q9BY44, Q8NEZ3, Q09028, P55735, O75083, Q04726, P63151, Q9Y263, O14775, O94979, Q9ULV4	2653	263	20516	1.47018	1	0.260616	0.257887
GOTERM_CC_DIRECT	GO:0030667~secretory granule membrane	24	0.879443	0.00511947	Q8WXD2, P11717, O94973, Q9NP90, Q13488, P19021, P53618, P10321, P51149, P61020, Q01469, Q9Y6G9, P16870, P08174, P01889, P63000, P15291, P49755, P61026, Q6UVY6, P46940, P61586, P20340, P63027	2667	102	20587	1.81627	0.997547	0.0340619	0.0288843
GOTERM_BP_DIRECT	GO:0007265~Ras protein signal transduction	23	0.8428	0.00513417	P09603, O95631, P05019, P62070, O00560, P10301, P11234, P11233, P46109, Q9Y4G8, P62993, Q99497, Q13283, P24941, P01116, P42771, Q9UN86, P62873, P01112, Q13263, Q92766, P26358, P01111	2600	93	19357	1.84124	1	0.119095	0.115221
INTERPRO	IPR001039:MHC class I, alpha chain, alpha1/alpha2	7	0.256504	0.00514517	Q95460, P04439, P13747, P01889, P04440, P01893, P10321	2664	13	19139	3.86847	1	0.108996	0.105645
INTERPRO	IPR009080:Aminoacyl-tRNA synthetase, class 1a, anticodon-binding	7	0.256504	0.00514517	P54136, P26640, Q9P2J5, P41252, P49589, Q9NSE4, P56192	2664	13	19139	3.86847	1	0.108996	0.105645
INTERPRO	IPR011013:Galactose mutarotase-like domain	7	0.256504	0.00514517	Q14697, Q16706, P49641, Q9NTJ4, P10253, P14410, O00754	2664	13	19139	3.86847	1	0.108996	0.105645
INTERPRO	IPR006186:Serine/threonine-specific protein phosphatase/bis(5-nucleosyl)-tetraphosphatase	7	0.256504	0.00514517	P67775, P62140, P53041, P60510, P62714, P36873, P62136	2664	13	19139	3.86847	1	0.108996	0.105645
UP_SEQ_FEATURE	REPEAT:HEAT 17	6	0.219861	0.00515388	Q14974, Q92616, Q5VYK3, Q92973, Q86VP6, O00410	2653	10	20516	4.63988	1	0.260616	0.257887
UP_SEQ_FEATURE	REPEAT:HEAT 19	6	0.219861	0.00515388	Q14974, Q92616, Q5VYK3, Q92973, Q86VP6, O00410	2653	10	20516	4.63988	1	0.260616	0.257887
UP_SEQ_FEATURE	REPEAT:HEAT 18	6	0.219861	0.00515388	Q14974, Q92616, Q5VYK3, Q92973, Q86VP6, O00410	2653	10	20516	4.63988	1	0.260616	0.257887
UP_SEQ_FEATURE	DOMAIN:MCM	6	0.219861	0.00515388	Q14566, P33992, P33993, P25205, P33991, P49736	2653	10	20516	4.63988	1	0.260616	0.257887
UP_SEQ_FEATURE	REPEAT:HEAT 13	8	0.293148	0.00518228	Q14974, Q92616, Q9UI26, Q5VYK3, Q92973, Q86VP6, P30153, O00410	2653	18	20516	3.43695	1	0.260616	0.257887
UP_SEQ_FEATURE	DOMAIN:Cadherin 7	8	0.293148	0.00518228	Q8TDW7, Q6V0I7, Q14517, O60245, Q9NYQ6, Q9HC56, Q96JQ0, Q9HCU4	2653	18	20516	3.43695	1	0.260616	0.257887
UP_SEQ_FEATURE	REPEAT:HEAT 12	8	0.293148	0.00518228	Q14974, Q92616, Q9UI26, Q5VYK3, Q92973, Q86VP6, P30153, O00410	2653	18	20516	3.43695	1	0.260616	0.257887
GOTERM_CC_DIRECT	GO:0005916~fascia adherens	6	0.219861	0.00519522	P17302, P18206, P12814, P19022, P14923, P35222	2667	10	20587	4.6315	0.997756	0.0343707	0.0291461
UP_SEQ_FEATURE	REPEAT:ARM	10	0.366435	0.00522049	O00505, Q13835, O15131, P52294, O00629, O60684, P52292, P14923, P35222, O60716	2653	27	20516	2.86412	1	0.261275	0.25854
GOTERM_MF_DIRECT	GO:0031386~protein tag	7	0.256504	0.00522933	P55854, Q6EEV6, P63165, P62987, P62979, P61956, G2XKQ0	2641	13	18913	3.85609	0.999976	0.0875156	0.0831074
GOTERM_CC_DIRECT	GO:0000421~autophagosome membrane	15	0.549652	0.00524873	P56962, P04844, O75787, Q9H444, P11279, Q9UQN3, O43633, Q9NZZ3, P51149, P13473, A6NCE7, Q7LBR1, Q9Y371, Q9GZQ8, Q9HD42	2667	52	20587	2.22668	0.997893	0.0344107	0.02918
GOTERM_CC_DIRECT	GO:1903561~extracellular vesicle	33	1.20923	0.00526004	P22061, P14618, P04899, Q13813, Q8N5I2, Q13217, P12259, O00560, O43854, Q8NES3, P12111, P50993, P07093, P21926, P02649, Q00610, P02647, Q8WUM4, P62873, P02786, P26572, Q13885, Q9UKM7, P68371, Q9UBX1, Q08431, P18206, P12110, P16152, P98095, P05023, P02675, P05026	2667	156	20587	1.6329	0.997921	0.0344107	0.02918
KEGG_PATHWAY	hsa04612:Antigen processing and presentation	26	0.95273	0.00528145	P0DMV8, P54652, P07900, P0DMV9, P04439, P13747, Q06323, P30101, P61289, P27824, P04440, P61769, P07711, Q9UL46, P07858, P34931, P34932, P10321, P13284, P11021, P11142, P17066, P01889, P08238, P27797, Q99538	1593	78	8205	1.71689	0.838239	0.0330331	0.0269834
UP_SEQ_FEATURE	DOMAIN:EGF-like 2	22	0.806156	0.00538416	Q5T1H1, Q14766, P98164, Q8TDW7, Q14517, O15232, Q9P273, P35555, O43854, O00468, Q7Z7M0, P14543, P35556, Q6UY11, Q04756, P24821, O94813, Q14520, P98095, Q14112, P98160, P07996	2653	91	20516	1.86955	1	0.266807	0.264013
INTERPRO	IPR024731:EGF domain, merozoite surface protein 1-like	8	0.293148	0.00541789	Q99435, P35555, Q14112, Q75N90, Q92832, Q7Z7M0, P35556, P14543	2664	17	19139	3.38085	1	0.114024	0.110518
KEGG_PATHWAY	hsa05205:Proteoglycans in cancer	56	2.05203	0.00543388	P02452, Q14247, P28482, P62993, P15692, P63000, P23588, P08123, Q9ULW2, P01116, P22694, P46940, P61586, P98160, P62753, P07996, P01112, P01111, P08962, P04004, P07711, P05019, P60709, Q01484, P35052, P08253, P01344, P02751, P21333, O75369, Q06124, P51884, P15311, P17844, P08581, P63261, P35241, P01137, Q53EL6, P62136, P26038, P60953, P05556, P62070, P10301, P36873, P35222, Q02750, P51654, P35625,…	1593	205	8205	1.40701	0.846546	0.0333796	0.0272664
UP_KW_BIOLOGICAL_PROCESS	KW-0816~Tricarboxylic acid cycle	10	0.366435	0.00545472	P07954, Q99798, O75390, O75874, P40926, P31040, P40925, P11177, P50213, P21399	1597	25	11248	2.81728	0.609677	0.0375285	0.0320737
GOTERM_CC_DIRECT	GO:0071944~cell periphery	17	0.622939	0.00550678	P22083, Q12931, P22392, Q9P289, P35222, Q9BR76, O00468, Q99623, P15311, P63267, P35241, Q07812, P60763, P61586, P26038, P10909, O14745	2667	63	20587	2.08295	0.998445	0.0357791	0.0303405
UP_SEQ_FEATURE	DOMAIN:KH 3	7	0.256504	0.00551043	O00425, Q9NZI8, P61978, P57721, Q00341, Q15366, Q15365	2653	14	20516	3.86657	1	0.266807	0.264013
UP_SEQ_FEATURE	REPEAT:LDL-receptor class B 3	7	0.256504	0.00551043	P98164, P01130, Q14114, Q07954, Q14112, O75096, P14543	2653	14	20516	3.86657	1	0.266807	0.264013
UP_SEQ_FEATURE	REPEAT:LDL-receptor class B 1	7	0.256504	0.00551043	P98164, P01130, Q14114, Q07954, Q14112, O75096, P14543	2653	14	20516	3.86657	1	0.266807	0.264013
UP_SEQ_FEATURE	DOMAIN:EF-hand 5	7	0.256504	0.00551043	P04632, Q14257, Q15293, O43852, O76038, Q9BRK5, O75340	2653	14	20516	3.86657	1	0.266807	0.264013
UP_SEQ_FEATURE	REPEAT:LDL-receptor class B 4	7	0.256504	0.00551043	P98164, P01130, Q14114, Q07954, Q14112, O75096, P14543	2653	14	20516	3.86657	1	0.266807	0.264013
UP_SEQ_FEATURE	REPEAT:LDL-receptor class B 2	7	0.256504	0.00551043	P98164, P01130, Q14114, Q07954, Q14112, O75096, P14543	2653	14	20516	3.86657	1	0.266807	0.264013
GOTERM_MF_DIRECT	GO:0005521~lamin binding	8	0.293148	0.00551666	P42167, Q13835, Q8NF91, Q5JTV8, Q5SNT2, Q14739, P36873, P04156	2641	17	18913	3.37002	0.999986	0.0915674	0.0869551
UP_KW_DISEASE	KW-0523~Neurodegeneration	101	3.70099	0.00555291	O95831, P54577, Q14204, Q14203, Q13510, Q9UBB4, Q8WWI5, O14672, Q15813, O75787, Q06787, Q8IV08, P50897, Q04637, P04080, P07196, P41250, P49810, P61026, P09651, Q96QK1, Q92734, P28799, P03950, P09936, P13639, Q8NF91, Q9HAV0, O95163, P30084, P09543, Q96RL7, Q16643, P05067, P10809, P49768, P07602, P35637, Q9Y287, Q96M96, O43776, P17405, O00567, Q03252, P12081, Q00535, P31040, P04062, Q15043, P22314,…	898	406	4570	1.266	0.487373	0.0679251	0.0616986
GOTERM_CC_DIRECT	GO:0031984~organelle subcompartment	7	0.256504	0.00556089	O60513, Q9BYG0, O60512, Q96L58, Q9UBV7, O60909, P15291	2667	14	20587	3.85958	0.998541	0.0357791	0.0303405
GOTERM_CC_DIRECT	GO:0046930~pore complex	7	0.256504	0.00556089	Q9Y277, O14672, P45880, Q07812, P55196, Q969M1, P21796	2667	14	20587	3.85958	0.998541	0.0357791	0.0303405
UP_SEQ_FEATURE	REPEAT:ARM 3	13	0.476365	0.00557734	O00505, Q13835, O15131, P52294, O00629, P14923, P35222, O60716, O60763, O60684, P52292, Q9Y263, Q9NZL4	2653	42	20516	2.39359	1	0.268797	0.265982
GOTERM_CC_DIRECT	GO:0043209~myelin sheath	11	0.403078	0.00561738	Q58FG1, P07900, P0DP23, P0DP24, P0DP25, P31150, Q8TAM6, P04350, Q8N1Q1, P15104, P00918	2667	32	20587	2.65346	0.998635	0.0359451	0.0304812
GOTERM_MF_DIRECT	GO:0051879~Hsp90 protein binding	14	0.513008	0.00565448	Q14974, O95433, P23396, P31948, Q9UHD1, Q08752, P37198, Q9H3U1, P68400, P05181, Q00535, P53041, Q16543, Q15185	2641	44	18913	2.2786	0.99999	0.0924057	0.0877512
GOTERM_MF_DIRECT	GO:0015631~tubulin binding	18	0.659582	0.00565842	Q9HB71, Q8IWS0, Q14203, P23396, P16949, Q14118, Q14679, O75347, Q9P287, O95185, P51858, P17302, P12270, P04075, P61758, Q14166, P04156, Q14980	2641	64	18913	2.01412	0.99999	0.0924057	0.0877512
GOTERM_BP_DIRECT	GO:0002218~activation of innate immune response	11	0.403078	0.00566218	P09429, P13010, P07900, P12956, Q8WXF1, Q96PK6, O94826, P43243, P78527, Q15233, P23246	2600	31	19357	2.64177	1	0.129974	0.125748
GOTERM_BP_DIRECT	GO:0030866~cortical actin cytoskeleton organization	11	0.403078	0.00566218	P62330, Q9Y2A7, Q00535, P51153, P11171, P13796, P17081, Q9Y2J2, O43491, P27797, Q9Y490	2600	31	19357	2.64177	1	0.129974	0.125748
GOTERM_BP_DIRECT	GO:0035987~endodermal cell differentiation	11	0.403078	0.00566218	O75506, P04004, P07942, P62993, Q16787, P12109, P08572, P08253, Q02750, P51511, P02751	2600	31	19357	2.64177	1	0.129974	0.125748
GOTERM_CC_DIRECT	GO:0005637~nuclear inner membrane	23	0.8428	0.00566974	P49792, O75844, Q8N1F7, Q14739, O75694, P78406, P55735, Q03252, P37198, P20700, P42167, P61970, P42704, Q5JTV8, P12270, Q5SNT2, Q8NFH3, Q92621, P49810, Q13185, Q8NFH4, P43243, P62995	2667	97	20587	1.83032	0.998716	0.036083	0.0305981
KEGG_PATHWAY	hsa04015:Rap1 signaling pathway	57	2.08868	0.0057972	P09603, P28482, P63092, P21802, Q9Y4G8, P46109, P15692, P17948, P63000, P62834, P04085, P55196, P01116, P61224, P61586, P07996, P01112, P46108, P01111, P22455, O43166, P05019, P60709, P27482, P52803, O43921, P10721, P01308, P49767, P04899, P49763, P35916, P12830, P08581, P63261, P15153, Q9NRA1, P35080, P60953, Q9Y490, P05556, P0DP23, P07737, P0DP24, P0DP25, P10301, P35222, Q02750, O60716, P11234,…	1593	210	8205	1.39804	0.86467	0.0349866	0.0285792
GOTERM_BP_DIRECT	GO:0048260~positive regulation of receptor-mediated endocytosis	9	0.329791	0.00580184	P04004, Q9UL25, O00585, P02787, P61978, P61769, P50897, P01024, P10909	2600	22	19357	3.04568	1	0.13272	0.128403
GOTERM_CC_DIRECT	GO:0035861~site of double-strand break	20	0.732869	0.00580292	P07954, Q9UMS4, Q92747, O15144, P15927, O15145, P35244, P59998, P16104, O60934, Q6B0I6, P49959, P61160, O15511, Q16531, P61158, P02545, Q86YA3, P55072, P09874	2667	80	20587	1.92979	0.998903	0.0367309	0.0311476
UP_KW_DISEASE	KW-0622~Neuropathy	38	1.39245	0.00588445	O95831, P31930, Q14204, Q7LG56, P54577, Q14203, P50570, Q13217, Q96M96, P51149, O00764, Q00796, Q6DD88, P12081, P60891, P07196, P41250, P02647, P02545, P48643, Q9NSE4, P55072, Q92734, Q15046, P26358, P49773, Q9HAV0, P23381, O95163, P17980, P19367, P54802, Q6PCB0, Q9UBX5, P49588, P05023, P04792, P56192	898	127	4570	1.52272	0.50748	0.0679251	0.0616986
UP_KW_LIGAND	KW-0186~Copper	21	0.769513	0.0060601	P02771, Q06481, P00450, P28300, O15431, P19021, P12259, O00244, Q9Y4K0, P35052, Q14061, P23526, Q99497, Q04656, P02768, P00403, Q6UVY6, P09486, P05067, P04156	1044	74	6850	1.86199	0.257586	0.0382282	0.0343274
SMART	SM00156:PP2Ac	7	0.256504	0.00608799	P67775, P62140, P53041, P60510, P62714, P36873, P62136	1494	13	10374	3.73896	0.965004	0.0835576	0.0767086
GOTERM_BP_DIRECT	GO:0051272~positive regulation of cellular component movement	6	0.219861	0.00608936	P78536, O43707, P15692, P16949, P07948, P39019	2600	10	19357	4.467	1	0.137866	0.133382
GOTERM_BP_DIRECT	GO:0030203~glycosaminoglycan metabolic process	6	0.219861	0.00608936	P06865, Q96L58, Q9UBV7, Q86Y38, Q9H1B5, P07686	2600	10	19357	4.467	1	0.137866	0.133382
GOTERM_BP_DIRECT	GO:0032509~endosome transport via multivesicular body sorting pathway	6	0.219861	0.00608936	Q99523, Q9UK41, Q7LBR1, Q9UQN3, O43633, Q9HD42	2600	10	19357	4.467	1	0.137866	0.133382
UP_KW_BIOLOGICAL_PROCESS	KW-0235~DNA replication	24	0.879443	0.00616716	P27694, Q14566, Q9BQ67, P15927, P40937, P49321, Q9BRT9, P33992, P39748, P33993, P35244, Q09028, P33991, Q9BRX5, P12004, Q08211, Q04837, Q9BTE3, Q08945, P25205, P09884, Q16576, P49736, Q9Y5B9	1597	95	11248	1.77934	0.65494	0.0407981	0.0348682
UP_KW_DISEASE	KW-0331~Gangliosidosis	5	0.183217	0.00622647	P06865, P07602, P16278, P17900, P07686	898	5	4570	5.08909	0.527403	0.0679251	0.0616986
UP_KW_LIGAND	KW-0106~Calcium	173	6.33932	0.00624134	Q8N7U6, P02452, P04632, P09923, O94985, P12814, P12259, Q15818, Q9Y4K0, P14314, Q7Z7M0, Q6UY11, Q9Y5E4, Q9UJS0, O14786, P09496, P09497, P07477, P98160, Q14574, P07355, Q9H4D0, P07996, Q5T3F8, Q12797, P98164, Q13884, P10645, P27482, Q9UKM7, O75131, P51511, P19105, O75096, O60330, P02679, P33908, P06396, O14950, P67936, Q5T1H1, Q13813, P30626, Q9UP79, P13693, Q9HCH3, Q8N6Y1, O94923, P47972, Q14112,…	1044	955	6850	1.18859	0.264191	0.0382282	0.0343274
UP_SEQ_FEATURE	REGION:Triple-helical region	9	0.329791	0.00624598	P02452, P02461, P12110, P12109, Q14031, P20908, P02458, P08572, P12111	2653	23	20516	3.02601	1	0.29826	0.295137
UP_SEQ_FEATURE	DOMAIN:Ig-like C2-type 7	9	0.329791	0.00624598	Q96RW7, Q00872, P17948, P35916, Q13308, O75054, Q8NDA2, Q6WRI0, P98160	2653	23	20516	3.02601	1	0.29826	0.295137
GOTERM_BP_DIRECT	GO:0010628~positive regulation of gene expression	90	3.29791	0.00625313	P04114, O15162, P09603, O95994, Q12860, P23396, P0DMV8, Q13835, P0DMV9, P28482, O94788, P15529, P62081, Q9H2U1, P15692, P55196, P01116, P62913, Q96QK1, P22455, Q96HY6, P05019, Q01484, P68032, Q86UR5, P18847, Q6ZRF8, P01308, P30040, P42771, P06396, P05067, P46777, P09668, P02751, P27797, P49768, Q99439, Q9NZH6, O00408, P15311, Q8WW22, P63267, P63261, P35241, Q00534, Q15363, P62736, Q14393, P01137,…	2600	513	19357	1.30614	1	0.140861	0.13628
GOTERM_BP_DIRECT	GO:0010595~positive regulation of endothelial cell migration	18	0.659582	0.00626429	P06744, Q13685, P35916, Q8WTV0, P10301, O75340, P35613, P41221, P15692, P63000, P62745, O60462, O14786, P09486, P80108, P27797, P07996, P28799	2600	67	19357	2.00015	1	0.140861	0.13628
KEGG_PATHWAY	hsa03018:RNA degradation	26	0.95273	0.0063358	P06733, P13929, Q9GZS3, Q9Y4Y9, O95777, P11940, A5YKK6, P38646, P62310, Q9H2U1, Q96DE0, P42285, Q9UK45, Q9H0D6, Q9Y2L1, Q13868, Q9Y333, P26196, Q96B26, Q6P2E9, P17858, Q8N3Z6, Q01813, Q13310, P10809, Q4VXU2	1593	79	8205	1.69515	0.887685	0.0375778	0.0306958
GOTERM_MF_DIRECT	GO:0051287~NAD binding	12	0.439722	0.00636968	P48163, Q00796, O60701, P56545, O43175, Q9BUT1, P04406, O75874, P07195, Q9UBQ7, P50213, P09874	2641	35	18913	2.4553	0.999998	0.103189	0.0979912
UP_SEQ_FEATURE	REPEAT:WD 4	50	1.83217	0.00638836	Q9NNW5, Q9GZS3, Q2TAY7, P63244, Q96DI7, P43034, P62879, P62873, P35606, Q9BQ67, Q13685, Q9Y2T4, Q6P4I2, Q9HAV0, O43684, Q13409, Q3MJ13, Q05048, Q6P2E9, Q8NHV4, Q9Y3F4, Q8NDM7, P53621, Q96BP3, P55884, Q8TEQ6, Q6UXN9, Q9BR76, P78406, Q8NFH3, Q8NFH4, Q6PJI9, Q16576, Q9GZL7, Q92636, Q9BQA1, Q13347, Q9UMS4, Q92747, Q9BY44, Q8NEZ3, Q09028, P55735, O75083, Q04726, P63151, Q9Y263, O14775, O94979, Q9ULV4	2653	266	20516	1.4536	1	0.303666	0.300486
GOTERM_BP_DIRECT	GO:0051044~positive regulation of membrane protein ectodomain proteolysis	8	0.293148	0.00641108	P09958, Q13443, P02649, Q96B86, Q9Y5X1, P05067, O43847, P80108	2600	18	19357	3.30889	1	0.143188	0.138531
GOTERM_BP_DIRECT	GO:2000059~negative regulation of protein ubiquitination involved in ubiquitin-dependent protein catabolic process	8	0.293148	0.00641108	P68400, P62829, Q9H0J4, P62081, P42771, P62913, P46777, P49768	2600	18	19357	3.30889	1	0.143188	0.138531
PIR_SUPERFAMILY	PIRSF002583:heat shock protein, HSP90/HTPG types	6	0.219861	0.006544	P07900, Q12931, P14625, P08238, Q58FF7, Q58FF6	384	7	1773	3.95759	0.836686	0.451536	0.451536
PIR_SUPERFAMILY	PIRSF000868:14-3-3 protein	6	0.219861	0.006544	P31946, P61981, P27348, P63104, P62258, Q04917	384	7	1773	3.95759	0.836686	0.451536	0.451536
PIR_SUPERFAMILY	PIRSF005673:importin subunit alpha	6	0.219861	0.006544	O00505, O15131, P52294, O00629, O60684, P52292	384	7	1773	3.95759	0.836686	0.451536	0.451536
UP_SEQ_FEATURE	DOMAIN:Helicase ATP-binding	27	0.989373	0.00655438	Q9UMR2, Q96L91, O75643, Q13838, O00148, P17844, Q9H2U1, P42285, Q7L2E3, Q92499, P38919, O43143, P46063, P26196, Q13206, Q7Z478, Q9NR30, O00571, Q86XP3, Q08211, Q9Y4B4, Q9NVP1, Q5T890, Q92841, O15523, Q14240, P60842	2653	122	20516	1.71143	1	0.310141	0.306894
GOTERM_MF_DIRECT	GO:0035925~mRNA 3'-UTR AU-rich region binding	10	0.366435	0.00658331	O43809, Q14103, Q9H2U1, P31483, Q01085, Q13151, Q15717, P26378, Q96B26, Q12906	2641	26	18913	2.75435	0.999998	0.105803	0.100474
GOTERM_BP_DIRECT	GO:1903364~positive regulation of cellular protein catabolic process	7	0.256504	0.00666353	P15311, P07900, P35241, Q9H270, Q9UNN5, Q96QK1, P26038	2600	14	19357	3.7225	1	0.145869	0.141126
GOTERM_BP_DIRECT	GO:0098974~postsynaptic actin cytoskeleton organization	7	0.256504	0.00666353	P15311, Q562R1, P63261, Q9BYX7, P60709, P60763, Q16643	2600	14	19357	3.7225	1	0.145869	0.141126
GOTERM_BP_DIRECT	GO:0045947~negative regulation of translational initiation	7	0.256504	0.00666353	Q9BWF3, Q9BPZ3, P12270, Q06787, Q13541, P60228, Q6PKG0	2600	14	19357	3.7225	1	0.145869	0.141126
GOTERM_BP_DIRECT	GO:0030174~regulation of DNA-dependent DNA replication initiation	7	0.256504	0.00666353	Q14566, P33992, P33993, P25205, P33991, P49736, O60934	2600	14	19357	3.7225	1	0.145869	0.141126
GOTERM_BP_DIRECT	GO:0030195~negative regulation of blood coagulation	7	0.256504	0.00666353	P04004, P01042, P07093, P10646, P02749, P02649, P07225	2600	14	19357	3.7225	1	0.145869	0.141126
GOTERM_BP_DIRECT	GO:0006937~regulation of muscle contraction	7	0.256504	0.00666353	O60237, P13805, P09493, P08133, A0A1B0GWK0, P50993, P63316	2600	14	19357	3.7225	1	0.145869	0.141126
GOTERM_BP_DIRECT	GO:0033344~cholesterol efflux	10	0.366435	0.00672134	P61916, O95445, P04114, P02649, Q8WTV0, P02647, P02656, P02655, P02654, P02652	2600	27	19357	2.75741	1	0.146167	0.141413
GOTERM_BP_DIRECT	GO:1990000~amyloid fibril formation	10	0.366435	0.00672134	Q13148, P09958, P35637, Q13546, P42771, P06396, P09651, P61769, P05067, P62942	2600	27	19357	2.75741	1	0.146167	0.141413
INTERPRO	IPR000225:Armadillo	14	0.513008	0.0067709	Q14974, O00505, Q13835, O15131, P52294, O00629, Q10567, P14923, P35222, O60716, O60763, P63010, O60684, P52292	2664	45	19139	2.23512	1	0.141573	0.137221
BBID	73.Integrins_and_other_cell-surface_receptors	8	0.293148	0.00678198	P48509, P18428, P21926, O14817, P60033, P08195, P27701, P08962	80	13	388	2.98462	0.387353	0.242018	0.242018
BBID	65.Integrin_affinity_modulation	5	0.183217	0.0068174	P28482, P10301, P01116, P01112, P01111	80	5	388	4.85	0.388924	0.242018	0.242018
UP_SEQ_FEATURE	REPEAT:TPR 1	33	1.20923	0.00685604	P49321, Q13217, Q9H3S7, P78527, Q9H3U1, Q9Y2Z0, O14607, O94826, Q13042, Q5SRH9, P49792, O15294, Q12797, Q8NEZ3, P31948, O15550, Q8NBP0, P50502, Q8IZP2, Q08752, O75153, Q9P225, Q14CX7, Q8IVL5, Q02790, O76094, Q9BXJ9, Q8NFI4, P53041, Q32P28, Q96RL7, Q99614, Q99615	2653	159	20516	1.60499	1	0.317446	0.314122
UP_SEQ_FEATURE	REPEAT:TPR 2	33	1.20923	0.00685604	P49321, Q13217, Q9H3S7, P78527, Q9H3U1, Q9Y2Z0, O14607, O94826, Q13042, Q5SRH9, P49792, O15294, Q12797, Q8NEZ3, P31948, O15550, Q8NBP0, P50502, Q8IZP2, Q08752, O75153, Q9P225, Q14CX7, Q8IVL5, Q02790, O76094, Q9BXJ9, Q8NFI4, P53041, Q32P28, Q96RL7, Q99614, Q99615	2653	159	20516	1.60499	1	0.317446	0.314122
GOTERM_CC_DIRECT	GO:0030669~clathrin-coated endocytic vesicle membrane	18	0.659582	0.00695626	P04114, P11717, O94973, P98164, P01130, Q15836, O95782, P41221, P21926, P63010, P02649, Q00610, Q15286, Q96CW1, P02787, P04440, P63027, P02786	2667	70	20587	1.98493	0.999718	0.0434745	0.0368661
UP_SEQ_FEATURE	DOMAIN:GST C-terminal	12	0.439722	0.00702951	P26641, P26640, O43324, Q9Y696, P28161, P21266, P24534, O00299, P09211, Q13155, P78417, P56192	2653	38	20516	2.44204	1	0.317446	0.314122
UP_SEQ_FEATURE	DOMAIN:STI1	5	0.183217	0.00704419	P31948, Q8NFI4, P50502, P54727, Q9UMX0	2653	7	20516	5.52367	1	0.317446	0.314122
UP_SEQ_FEATURE	DOMAIN:Apple	5	0.183217	0.00704419	P03951, P03952, P00747, P26927, Q02325	2653	7	20516	5.52367	1	0.317446	0.314122
UP_SEQ_FEATURE	DOMAIN:Kringle 2	5	0.183217	0.00704419	P00747, P00734, P08519, P26927, P00750	2653	7	20516	5.52367	1	0.317446	0.314122
UP_SEQ_FEATURE	MOTIF:COPII vesicle coat-binding	5	0.183217	0.00704419	Q9Y3Q3, Q15363, Q7Z7H5, P49755, Q9BVK6	2653	7	20516	5.52367	1	0.317446	0.314122
UP_SEQ_FEATURE	SITE:Contributes to redox potential value	5	0.183217	0.00704419	Q9BRA2, Q15084, P10599, P30101, P07237	2653	7	20516	5.52367	1	0.317446	0.314122
UP_SEQ_FEATURE	DOMAIN:W2	5	0.183217	0.00704419	Q04637, Q7L1Q6, P78344, Q9Y6E2, P55010	2653	7	20516	5.52367	1	0.317446	0.314122
UP_SEQ_FEATURE	DOMAIN:Kringle 1	5	0.183217	0.00704419	P00747, P00734, P08519, P26927, P00750	2653	7	20516	5.52367	1	0.317446	0.314122
UP_SEQ_FEATURE	MOTIF:COPI vesicle coat-binding	5	0.183217	0.00704419	Q9Y3Q3, Q15363, Q7Z7H5, P49755, Q9BVK6	2653	7	20516	5.52367	1	0.317446	0.314122
GOTERM_CC_DIRECT	GO:0097526~spliceosomal tri-snRNP complex	5	0.183217	0.00709105	A8MWD9, P62318, P62308, Q9UK45, P62314	2667	7	20587	5.51369	0.99976	0.0434745	0.0368661
GOTERM_CC_DIRECT	GO:0005757~mitochondrial permeability transition pore complex	5	0.183217	0.00709105	P30405, Q07812, P05141, P12235, P21796	2667	7	20587	5.51369	0.99976	0.0434745	0.0368661
GOTERM_CC_DIRECT	GO:0071745~IgA immunoglobulin complex	5	0.183217	0.00709105	P0CF74, P01834, P01876, A0M8Q6, P0DOY3	2667	7	20587	5.51369	0.99976	0.0434745	0.0368661
GOTERM_CC_DIRECT	GO:0030130~clathrin coat of trans-Golgi network vesicle	5	0.183217	0.00709105	P53675, Q00610, P09496, P09497, O95782	2667	7	20587	5.51369	0.99976	0.0434745	0.0368661
GOTERM_CC_DIRECT	GO:0016272~prefoldin complex	5	0.183217	0.00709105	O15212, Q99471, P61758, O60925, Q9UHV9	2667	7	20587	5.51369	0.99976	0.0434745	0.0368661
INTERPRO	IPR006636:Heat shock chaperonin-binding	6	0.219861	0.00711631	P31948, Q8NFI4, P50502, P54727, Q9UMX0, P54725	2664	10	19139	4.31059	1	0.145952	0.141465
INTERPRO	IPR002452:Alpha tubulin	6	0.219861	0.00711631	P0DPH7, P0DPH8, Q6PEY2, P68366, Q71U36, Q9BQE3	2664	10	19139	4.31059	1	0.145952	0.141465
INTERPRO	IPR001208:Mini-chromosome maintenance, DNA-dependent ATPase	6	0.219861	0.00711631	Q14566, P33992, P33993, P25205, P33991, P49736	2664	10	19139	4.31059	1	0.145952	0.141465
GOTERM_CC_DIRECT	GO:0045171~intercellular bridge	22	0.806156	0.00713929	Q15019, P07437, Q13885, Q14203, Q13685, P28161, Q7RTP6, Q02241, Q53EZ4, P68371, Q53H96, Q96TC7, Q9BUF5, Q9H4B7, O00391, P11171, Q9BVA1, P21266, Q15286, P04350, O75937, P41743	2667	93	20587	1.82604	0.999773	0.0435422	0.0369235
SMART	SM00490:HELICc	27	0.989373	0.0071654	Q9UMR2, Q96L91, O75643, Q13838, O00148, P17844, Q9H2U1, P42285, Q7L2E3, Q92499, P38919, O43143, P46063, P26196, Q13206, Q7Z478, Q9NR30, O00571, Q86XP3, Q08211, Q9Y4B4, Q9NVP1, Q5T890, Q92841, O15523, Q14240, P60842	1494	111	10374	1.68903	0.980706	0.0959465	0.088082
GOTERM_MF_DIRECT	GO:0001094~TFIID-class transcription factor binding	6	0.219861	0.00721619	P22087, Q9Y265, Q9Y2X3, P07992, Q9Y230, O60869	2641	10	18913	4.29678	1	0.111548	0.105929
GOTERM_MF_DIRECT	GO:0002161~aminoacyl-tRNA editing activity	6	0.219861	0.00721619	P26640, Q9P2J5, P41252, P49588, Q5JTZ9, Q9NSE4	2641	10	18913	4.29678	1	0.111548	0.105929
GOTERM_MF_DIRECT	GO:0032050~clathrin heavy chain binding	6	0.219861	0.00721619	P01130, O60784, Q07954, Q13492, P09496, P09497	2641	10	18913	4.29678	1	0.111548	0.105929
GOTERM_MF_DIRECT	GO:0070851~growth factor receptor binding	6	0.219861	0.00721619	P04085, Q92542, Q9NRA1, P05067, O14745, P49768	2641	10	18913	4.29678	1	0.111548	0.105929
GOTERM_MF_DIRECT	GO:0004300~enoyl-CoA hydratase activity	6	0.219861	0.00721619	P42126, P40939, P30084, Q9NTX5, P55084, P51659	2641	10	18913	4.29678	1	0.111548	0.105929
INTERPRO	IPR011032:GroES-like	9	0.329791	0.00721861	P07327, Q00796, Q99536, P28332, P49327, P11766, O95825, Q08257, P61604	2664	22	19139	2.93904	1	0.147114	0.14259
KEGG_PATHWAY	hsa00630:Glyoxylate and dicarboxylate metabolism	13	0.476365	0.00731572	P40926, P40925, Q5T013, P15104, P34897, Q9BWD1, A6NDG6, Q99798, O75390, Q9UBQ7, P24752, P09622, P21399	1593	30	8205	2.23195	0.92001	0.0426544	0.0348427
GOTERM_MF_DIRECT	GO:0051010~microtubule plus-end binding	9	0.329791	0.00736043	Q99426, Q9UPY8, Q14203, Q15555, Q99661, Q14008, Q15691, P43034, Q14980	2641	22	18913	2.92962	1	0.112916	0.107228
UP_SEQ_FEATURE	REPEAT:WD 3	50	1.83217	0.00737482	Q9NNW5, Q9GZS3, Q2TAY7, P63244, Q96DI7, P43034, P62879, P62873, P35606, Q9BQ67, Q13685, Q9Y2T4, Q6P4I2, Q9HAV0, O43684, Q13409, Q3MJ13, Q05048, Q6P2E9, Q8NHV4, Q9Y3F4, Q8NDM7, P53621, Q96BP3, P55884, Q8TEQ6, Q6UXN9, Q9BR76, P78406, Q8NFH3, Q8NFH4, Q6PJI9, Q16576, Q9GZL7, Q92636, Q9BQA1, Q13347, Q9UMS4, Q92747, Q9BY44, Q8NEZ3, Q09028, P55735, O75083, Q04726, P63151, Q9Y263, O14775, O94979, Q9ULV4	2653	268	20516	1.44275	1	0.330913	0.327448
SMART	SM00060:FN3	34	1.24588	0.00742016	Q8IVU1, Q4ZHG4, Q92859, Q12860, Q2VWP7, P40189, Q00872, P13591, Q58EX2, Q4KMG0, P23468, Q15262, Q05707, Q8WZ42, P54764, P29323, P29320, P54760, Q8TB73, O94856, Q92729, P10586, Q9Y6N7, P51610, Q6PCB0, Q9HCK4, P24821, Q9UF33, P43146, Q92823, Q13332, P02751, Q15772, Q15375	1494	150	10374	1.57392	0.983242	0.0969921	0.0890419
GOTERM_BP_DIRECT	GO:0045995~regulation of embryonic development	14	0.513008	0.00744649	Q9H0H5, P24043, Q16787, Q9Y265, P25391, O15230, O96019, Q9Y5K5, P0C1Z6, Q9H2U1, P06493, Q9Y230, Q16363, P61106	2600	47	19357	2.21766	1	0.161406	0.156157
INTERPRO	IPR018247:EF-Hand 1, calcium-binding site	39	1.42909	0.00748478	Q8N7U6, P04632, P80303, O43852, Q13813, P30626, Q7Z6G3, P12814, O76038, O75340, P14314, Q9BRC7, Q02818, Q9BRK5, Q9H4F8, A0A1B0GWK0, Q14651, Q14257, Q86YZ3, P0DP23, P0DP24, P0DP25, P27482, P13796, P13797, P19105, Q8NI22, P17655, O43707, Q15293, Q6MZW2, Q96AY3, P31949, P07384, Q9NZN3, P09486, O14950, Q9H4M9, P63316	2664	184	19139	1.52276	1	0.151579	0.146918
GOTERM_BP_DIRECT	GO:0006139~nucleobase-containing compound metabolic process	12	0.439722	0.00751529	Q13126, P00491, P33316, O95861, P17812, O60256, P31939, O00142, Q99808, P84090, Q16555, P11908	2600	37	19357	2.41459	1	0.161666	0.156409
GOTERM_BP_DIRECT	GO:0031100~animal organ regeneration	12	0.439722	0.00751529	P11717, P35318, P49763, Q92729, P31939, P06493, Q03167, Q14393, P13796, P11908, P16118, P02652	2600	37	19357	2.41459	1	0.161666	0.156409
UP_KW_DOMAIN	KW-0802~TPR repeat	33	1.20923	0.00755574	P49321, Q13217, Q9H3S7, P78527, Q9H3U1, Q9Y2Z0, O14607, O94826, Q13042, Q5SRH9, P49792, O15294, Q12797, Q8NEZ3, P31948, O15550, Q8NBP0, P50502, Q8IZP2, Q08752, O75153, Q9P225, Q14CX7, Q8IVL5, Q02790, O76094, Q9BXJ9, Q8NFI4, P53041, Q32P28, Q96RL7, Q99614, Q99615	1742	172	14500	1.597	0.209522	0.019519	0.0125929
GOTERM_BP_DIRECT	GO:0003007~heart morphogenesis	13	0.476365	0.00755632	P54760, O75844, O15550, O94788, Q9ULJ6, P20908, Q03167, P10253, Q6V0I7, P15692, P02458, P62942, P21333	2600	42	19357	2.3044	1	0.161666	0.156409
GOTERM_BP_DIRECT	GO:0071902~positive regulation of protein serine/threonine kinase activity	13	0.476365	0.00755632	Q9Y376, P0DP23, P0DP24, P0DP25, O00571, Q02750, Q96A49, P11234, P67775, P02788, P61586, Q9BUL8, P08238	2600	42	19357	2.3044	1	0.161666	0.156409
GOTERM_CC_DIRECT	GO:0005802~trans-Golgi network	38	1.39245	0.00755729	P22083, Q13795, P50570, P12830, Q12846, P13473, O60568, P62491, Q04656, P63000, P04062, Q9BWS9, Q9Y5X1, P28838, P61026, Q9UJY5, Q15063, P09497, P63027, P28799, P61106, P53675, P11717, Q9C005, Q9UL25, P09958, Q9BSW7, Q92824, Q9P260, Q9UHG2, P51153, P19021, Q9GZX3, Q7LGC8, Q02742, P20340, Q9GZS9, P21333	2667	191	20587	1.53575	0.999861	0.0458528	0.0388829
UP_KW_BIOLOGICAL_PROCESS	KW-0813~Transport	336	12.3122	0.00761688	P04114, O75947, Q14204, Q14203, Q16629, Q9NRW1, P18085, P10599, O43315, Q9ULF5, P61020, Q9C0C9, Q9UDW1, Q9H0U4, Q9NY46, O60684, Q9UMY4, Q92973, Q9UK41, P22695, Q9UJS0, Q99808, P61026, Q8WUM4, P43034, Q96QK1, Q92734, Q5T3F8, P08962, P38919, O95445, P20290, Q13488, Q9HAV4, O43681, P02042, P49257, P48047, Q9Y277, Q5JRA6, Q01484, P38117, O00161, Q9H270, Q9UIA9, Q96RL7, Q16881, Q9Y282, Q15437, Q15436,…	1597	2106	11248	1.1237	0.731557	0.0485223	0.0414697
INTERPRO	IPR014001:Helicase, superfamily 1/2, ATP-binding domain	27	0.989373	0.00761961	Q9UMR2, Q96L91, O75643, Q13838, O00148, P17844, Q9H2U1, P42285, Q7L2E3, Q92499, P38919, O43143, P46063, P26196, Q13206, Q7Z478, Q9NR30, O00571, Q86XP3, Q08211, Q9Y4B4, Q9NVP1, Q5T890, Q92841, O15523, Q14240, P60842	2664	115	19139	1.68675	1	0.153345	0.14863
UP_SEQ_FEATURE	DOMAIN:Thioredoxin 3	4	0.146574	0.0077953	Q14554, Q8NBS9, Q8IXB1, P13667	2653	4	20516	7.73313	1	0.333947	0.33045
UP_SEQ_FEATURE	DOMAIN:Alpha-macroglobulin-like TED	4	0.146574	0.0077953	P0C0L5, Q8IZJ3, P0C0L4, P01024	2653	4	20516	7.73313	1	0.333947	0.33045
UP_SEQ_FEATURE	DOMAIN:Albumin 3	4	0.146574	0.0077953	P02771, P02768, P43652, P02774	2653	4	20516	7.73313	1	0.333947	0.33045
UP_SEQ_FEATURE	CARBOHYD:(Microbial infection) O-linked (Glc) threonine; by P.sordellii toxin TcsL	4	0.146574	0.0077953	P01116, P01112, P11233, P01111	2653	4	20516	7.73313	1	0.333947	0.33045
UP_SEQ_FEATURE	DOMAIN:Nidogen G2 beta-barrel	4	0.146574	0.0077953	Q96RW7, Q8NDA2, Q14112, P14543	2653	4	20516	7.73313	1	0.333947	0.33045
UP_SEQ_FEATURE	CARBOHYD:N-linked (Glc) (glycation) lysine; alternate	4	0.146574	0.0077953	P68871, P02768, P69905	2653	4	20516	7.73313	1	0.333947	0.33045
UP_SEQ_FEATURE	DOMAIN:Albumin 1	4	0.146574	0.0077953	P02771, P02768, P43652, P02774	2653	4	20516	7.73313	1	0.333947	0.33045
UP_SEQ_FEATURE	DOMAIN:Albumin 2	4	0.146574	0.0077953	P02771, P02768, P43652, P02774	2653	4	20516	7.73313	1	0.333947	0.33045
UP_SEQ_FEATURE	REGION:Interaction with VTA1	4	0.146574	0.0077953	P53990, Q7LBR1, O43633, Q9NZZ3	2653	4	20516	7.73313	1	0.333947	0.33045
UP_SEQ_FEATURE	CARBOHYD:O-linked (GlcNAc) tyrosine; by Photorhabdus PAU_02230	4	0.146574	0.0077953	P15153, P62745, P08134, P60763	2653	4	20516	7.73313	1	0.333947	0.33045
UP_SEQ_FEATURE	ACT_SITE:Cysteine sulfenic acid (-SOH) intermediate; for peroxidase activity	4	0.146574	0.0077953	P32119, P30041, Q13162, Q06830	2653	4	20516	7.73313	1	0.333947	0.33045
INTERPRO	IPR000001:Kringle	8	0.293148	0.00781449	P00747, P00734, Q04756, P08519, P26927, Q01973, Q14520, P00750	2664	18	19139	3.19303	1	0.155325	0.15055
INTERPRO	IPR018056:Kringle, conserved site	8	0.293148	0.00781449	P00747, P00734, Q04756, P08519, P26927, Q01973, Q14520, P00750	2664	18	19139	3.19303	1	0.155325	0.15055
GOTERM_CC_DIRECT	GO:0031597~cytosolic proteasome complex	4	0.146574	0.00783627	P62333, P62195, Q9Y5K5, O00487	2667	4	20587	7.71916	0.9999	0.0465801	0.0394996
GOTERM_CC_DIRECT	GO:0005601~classical-complement-pathway C3/C5 convertase complex	4	0.146574	0.00783627	P0C0L5, P0C0L4, P06681, P00751	2667	4	20587	7.71916	0.9999	0.0465801	0.0394996
GOTERM_CC_DIRECT	GO:0005853~eukaryotic translation elongation factor 1 complex	4	0.146574	0.00783627	Q05639, P68104, P29692, P24534	2667	4	20587	7.71916	0.9999	0.0465801	0.0394996
GOTERM_CC_DIRECT	GO:0097452~GAIT complex	4	0.146574	0.00783627	P07814, P04406, P40429, O60506	2667	4	20587	7.71916	0.9999	0.0465801	0.0394996
GOTERM_BP_DIRECT	GO:0010881~regulation of cardiac muscle contraction by regulation of the release of sequestered calcium ion	9	0.329791	0.00786541	Q12797, P17612, P0DP23, P0DP24, P0DP25, P28161, Q01484, P78417, P50993	2600	23	19357	2.91326	1	0.16664	0.16122
GOTERM_BP_DIRECT	GO:0045116~protein neddylation	9	0.329791	0.00786541	Q9BT78, Q13564, Q9UNS2, Q9H9Q2, P62877, P61201, Q99627, P61081, Q13098	2600	23	19357	2.91326	1	0.16664	0.16122
BIOCARTA	h_cdc42racPathway:Role of PI3K subunit p85 in regulation of Actin Organization and Cell Migration	10	0.366435	0.00788336	P61160, Q92747, O15144, O15145, P63000, O15511, P61158, P61586, P59998, P60953	412	16	1623	2.46208	0.880102	0.211274	0.205756
INTERPRO	IPR000626:Ubiquitin	17	0.622939	0.00788379	P54578, P55854, Q15813, P54727, G2XKQ0, P54725, A6NFN9, Q99426, P62861, Q15370, Q6EEV6, Q5TDH0, P63165, P62987, P62979, Q9UMX0, P61956	2664	61	19139	2.00218	1	0.155741	0.150953
GOTERM_BP_DIRECT	GO:0045087~innate immune response	105	3.84756	0.00790324	P54578, Q9H0E2, P26022, P13747, P55265, A0A0B4J1Y9, P15529, Q04912, P0C0L5, P0C0L4, Q9BWS9, P01876, P04003, P03950, P10645, Q8WUD1, B9A064, A0A0B4J1X5, P0CF74, P10643, A0A0J9YX35, P08174, P14174, P0DP06, P0DP07, Q9NZP8, P05067, Q13530, P0DP08, P01861, P02675, P01860, P01780, P05155, P05156, P09874, Q13263, P23246, A0A0B4J1V0, A0A0B4J1V1, O43823, O00571, A0A0G2JMI3, Q9NX58, P01889, P01766, P43243,…	2600	617	19357	1.26698	1	0.16664	0.16122
INTERPRO	IPR011641:Tyrosine-protein kinase ephrin type A/B receptor-like	7	0.256504	0.00795467	P54764, P29323, Q4LDE5, P29320, P54760, Q9UF33, Q15375	2664	14	19139	3.59215	1	0.156183	0.151381
GOTERM_BP_DIRECT	GO:0030163~protein catabolic process	19	0.696226	0.00796288	P02760, Q96IY4, O75503, Q13546, P36776, P14735, P62191, P17980, P35998, P50897, P15169, P07093, P15374, P62195, O14773, Q9UJY5, P08253, Q16394, P43686	2600	74	19357	1.91155	1	0.16664	0.16122
GOTERM_MF_DIRECT	GO:0061631~ubiquitin conjugating enzyme activity	12	0.439722	0.00803765	P61086, Q9C0C9, A0A1B0GUS4, P63146, P62837, Q5JXB2, P61088, P61077, P68036, P49459, Q16763, O00762	2641	36	18913	2.3871	1	0.122127	0.115975
GOTERM_MF_DIRECT	GO:1990825~sequence-specific mRNA binding	7	0.256504	0.00808146	P62495, Q06787, P04818, P00374, Q08211, P05455	2641	14	18913	3.58065	1	0.122127	0.115975
GOTERM_BP_DIRECT	GO:0072659~protein localization to plasma membrane	34	1.24588	0.00808293	Q9ULT8, Q15436, Q9Y624, P12830, P35613, P15311, Q9Y4G8, Q8NG11, P62491, P60033, P35241, Q15363, P61006, P62834, P61026, Q14393, O14745, O75832, O94856, O15230, P51153, P19022, P14923, Q01484, Q3MJ13, Q01082, Q9UKE5, Q9Y2J2, Q96JQ0, P54709, Q9NZN3, Q9H4M9, P21333, P05026	2600	161	19357	1.57224	1	0.16664	0.16122
GOTERM_BP_DIRECT	GO:1902416~positive regulation of mRNA binding	5	0.183217	0.00809126	O15371, Q99613, Q06787, P14866, P60228	2600	7	19357	5.31786	1	0.16664	0.16122
GOTERM_BP_DIRECT	GO:0021828~gonadotrophin-releasing hormone neuronal migration to the hypothalamus	5	0.183217	0.00809126	O15041, Q8TB73, O60462, O14786, Q14563	2600	7	19357	5.31786	1	0.16664	0.16122
GOTERM_BP_DIRECT	GO:0010815~bradykinin catabolic process	5	0.183217	0.00809126	P14735, P42892, Q9NQW7, P09668, P15169	2600	7	19357	5.31786	1	0.16664	0.16122
GOTERM_BP_DIRECT	GO:0006564~L-serine biosynthetic process	5	0.183217	0.00809126	O43175, P78330, Q13530, Q9Y617, P34897	2600	7	19357	5.31786	1	0.16664	0.16122
GOTERM_BP_DIRECT	GO:0072378~blood coagulation, fibrin clot formation	5	0.183217	0.00809126	P23142, P02679, P00488, P02675, P02751	2600	7	19357	5.31786	1	0.16664	0.16122
GOTERM_BP_DIRECT	GO:0043297~apical junction assembly	5	0.183217	0.00809126	O75083, P18206, P35221, P08134, P61586	2600	7	19357	5.31786	1	0.16664	0.16122
GOTERM_BP_DIRECT	GO:1901018~positive regulation of potassium ion transmembrane transporter activity	5	0.183217	0.00809126	Q99996, Q6ZRF8, P54709, Q01484, P05026	2600	7	19357	5.31786	1	0.16664	0.16122
SMART	SM00727:STI1	6	0.219861	0.00822637	P31948, Q8NFI4, P50502, P54727, Q9UMX0, P54725	1494	10	10374	4.16627	0.989273	0.102643	0.0942294
SMART	SM00350:MCM	6	0.219861	0.00822637	Q14566, P33992, P33993, P25205, P33991, P49736	1494	10	10374	4.16627	0.989273	0.102643	0.0942294
GOTERM_BP_DIRECT	GO:0034644~cellular response to UV	16	0.586295	0.0082339	Q13620, Q9Y3T9, P06748, Q13619, Q06787, P17405, P12004, Q9H2U1, P61254, Q07812, P62877, Q16531, Q15262, Q9Y230, P05198, P09874	2600	58	19357	2.05379	1	0.168527	0.163047
GOTERM_BP_DIRECT	GO:0006406~mRNA export from nucleus	16	0.586295	0.0082339	P38919, P82979, Q9UMR2, Q86V81, Q13838, O75694, Q6P6C2, P78406, O00148, Q9Y5S9, P22626, P12270, P84103, Q96A72, Q92900, P61326	2600	58	19357	2.05379	1	0.168527	0.163047
GOTERM_CC_DIRECT	GO:0030127~COPII vesicle coat	7	0.256504	0.00826414	Q15437, Q15436, P53992, Q9NR31, O94979, O75340, P55735	2667	15	20587	3.60227	0.99994	0.0486297	0.0412377
GOTERM_CC_DIRECT	GO:0030532~small nuclear ribonucleoprotein complex	7	0.256504	0.00826414	P62316, P62306, P09661, P62318, P62308, P62314, P62304	2667	15	20587	3.60227	0.99994	0.0486297	0.0412377
UP_SEQ_FEATURE	DOMAIN:KH 2	9	0.329791	0.00832474	O00425, Q9NZI8, Q06787, P61978, P57721, Q00341, Q15366, P51114, Q15365	2653	24	20516	2.89992	1	0.351889	0.348204
UP_SEQ_FEATURE	DOMAIN:KH 1	9	0.329791	0.00832474	O00425, Q9NZI8, Q06787, P61978, P57721, Q00341, Q15366, P51114, Q15365	2653	24	20516	2.89992	1	0.351889	0.348204
UP_SEQ_FEATURE	REPEAT:ARM 2	13	0.476365	0.00832704	O00505, Q13835, O15131, P52294, O00629, P14923, P35222, O60716, O60763, O60684, P52292, Q9Y263, Q9NZL4	2653	44	20516	2.28479	1	0.351889	0.348204
UP_KW_MOLECULAR_FUNCTION	KW-0699~rRNA-binding	11	0.403078	0.00837366	P61927, P62750, Q92979, P62917, P46781, P62701, P62280, P62913, P46777, P62269, Q8TD47	1794	29	11735	2.48116	0.596736	0.0376815	0.0282611
GOTERM_CC_DIRECT	GO:0044291~cell-cell contact zone	9	0.329791	0.00841574	P17302, P18206, Q9BX67, Q92692, P61225, P55196, Q9HC56, Q15223, Q9Y3L5	2667	24	20587	2.89469	0.99995	0.0492741	0.0417841
UP_SEQ_FEATURE	DOMAIN:EGF-like 13; calcium-binding	6	0.219861	0.00845074	Q14766, Q9NS15, P35555, Q8N2S1, Q75N90, P35556	2653	11	20516	4.21807	1	0.351889	0.348204
UP_SEQ_FEATURE	DOMAIN:EGF-like 14; calcium-binding	6	0.219861	0.00845074	Q5T1H1, Q14766, P35555, Q8N2S1, Q75N90, P35556	2653	11	20516	4.21807	1	0.351889	0.348204
UP_SEQ_FEATURE	REPEAT:HEAT 16	6	0.219861	0.00845074	Q14974, Q92616, Q5VYK3, Q92973, Q86VP6, O00410	2653	11	20516	4.21807	1	0.351889	0.348204
UP_SEQ_FEATURE	DOMAIN:Tubulin/FtsZ 2-layer sandwich	6	0.219861	0.00845074	P07437, Q9BUF5, P0DPH7, P0DPH8, Q9BVA1, Q9BQE3	2653	11	20516	4.21807	1	0.351889	0.348204
GOTERM_CC_DIRECT	GO:0005688~U6 snRNP	6	0.219861	0.00851674	P62310, Q9Y4Y9, Q9Y333, O95777, Q13838, Q9UK45	2667	11	20587	4.21045	0.999955	0.0493718	0.041867
GOTERM_CC_DIRECT	GO:0031838~haptoglobin-hemoglobin complex	6	0.219861	0.00851674	P00738, P02042, P68871, P02008, P69905	2667	11	20587	4.21045	0.999955	0.0493718	0.041867
GOTERM_MF_DIRECT	GO:0001671~ATPase activator activity	10	0.366435	0.00867323	P31689, O95433, Q8NFQ8, O60884, Q8IXB1, P54709, Q5JTV8, P25685, P05026, Q99615	2641	27	18913	2.65233	1	0.130098	0.123545
GOTERM_BP_DIRECT	GO:0051651~maintenance of location in cell	4	0.146574	0.00869929	P06865, P17900, P02649, P07686	2600	4	19357	7.445	1	0.170063	0.164533
GOTERM_BP_DIRECT	GO:0070814~hydrogen sulfide biosynthetic process	4	0.146574	0.00869929	P32929, P35520, P25325	2600	4	19357	7.445	1	0.170063	0.164533
GOTERM_BP_DIRECT	GO:0019884~antigen processing and presentation of exogenous antigen	4	0.146574	0.00869929	Q9UL46, Q95460, P61289, Q06323	2600	4	19357	7.445	1	0.170063	0.164533
GOTERM_BP_DIRECT	GO:0006534~cysteine metabolic process	4	0.146574	0.00869929	P48507, Q16878, P32929, P48506	2600	4	19357	7.445	1	0.170063	0.164533
GOTERM_BP_DIRECT	GO:0097491~sympathetic neuron projection guidance	4	0.146574	0.00869929	O60462, O14786, Q14563, Q13275	2600	4	19357	7.445	1	0.170063	0.164533
GOTERM_BP_DIRECT	GO:0097490~sympathetic neuron projection extension	4	0.146574	0.00869929	O60462, O14786, Q14563, Q13275	2600	4	19357	7.445	1	0.170063	0.164533
GOTERM_BP_DIRECT	GO:0002265~astrocyte activation involved in immune response	4	0.146574	0.00869929	Q07954, P05067, P28799, P49768	2600	4	19357	7.445	1	0.170063	0.164533
GOTERM_BP_DIRECT	GO:0046452~dihydrofolate metabolic process	4	0.146574	0.00869929	Q86XF0, P31939, P00374	2600	4	19357	7.445	1	0.170063	0.164533
GOTERM_BP_DIRECT	GO:1902285~semaphorin-plexin signaling pathway involved in neuron projection guidance	4	0.146574	0.00869929	O60462, O14786, Q14563, Q13275	2600	4	19357	7.445	1	0.170063	0.164533
GOTERM_BP_DIRECT	GO:0006610~ribosomal protein import into nucleus	4	0.146574	0.00869929	Q14974, Q9UI26, P62829, O00410	2600	4	19357	7.445	1	0.170063	0.164533
GOTERM_BP_DIRECT	GO:1900221~regulation of beta-amyloid clearance	4	0.146574	0.00869929	Q13547, P02649, P05067, P10909	2600	4	19357	7.445	1	0.170063	0.164533
GOTERM_BP_DIRECT	GO:0036486~ventral trunk neural crest cell migration	4	0.146574	0.00869929	O60462, O14786, Q14563, Q13275	2600	4	19357	7.445	1	0.170063	0.164533
GOTERM_BP_DIRECT	GO:0030043~actin filament fragmentation	4	0.146574	0.00869929	O75083, P23528, P60981, Q9Y281	2600	4	19357	7.445	1	0.170063	0.164533
KEGG_PATHWAY	hsa04961:Endocrine and other factor-regulated calcium reabsorption	19	0.696226	0.00872846	P53675, O94973, P50570, P63092, O95782, P50993, P17612, Q01970, P62491, P63010, P54709, Q00610, Q96CW1, P09496, P22694, Q5JWF2, P09497, P05023, Q01814, P05026	1593	53	8205	1.84646	0.950992	0.0500432	0.0408783
GOTERM_BP_DIRECT	GO:0072583~clathrin-dependent endocytosis	10	0.366435	0.00874627	O75061, O94973, P63010, Q00610, Q13492, Q96CW1, P09496, P27824, P09497, O95782	2600	28	19357	2.65893	1	0.170063	0.164533
GOTERM_BP_DIRECT	GO:0099560~synaptic membrane adhesion	10	0.366435	0.00874627	Q8N2Q7, Q9NPH3, P10586, P52803, O75487, P23468, Q9Y625, Q13332, Q9NT99, Q9NZU0	2600	28	19357	2.65893	1	0.170063	0.164533
GOTERM_BP_DIRECT	GO:0070372~regulation of ERK1 and ERK2 cascade	10	0.366435	0.00874627	P21802, P07948, P10301, P09211, O14744, P63104, O00622, P02751, Q96GX9, Q15375	2600	28	19357	2.65893	1	0.170063	0.164533
GOTERM_BP_DIRECT	GO:0035307~positive regulation of protein dephosphorylation	10	0.366435	0.00874627	Q15435, P0DP23, P62937, P0DP24, P0DP25, P04062, P01137, P17405, Q15257, P26599	2600	28	19357	2.65893	1	0.170063	0.164533
UP_SEQ_FEATURE	MOTIF:Nuclear localization signal	77	2.82155	0.00876224	Q7KZF4, O95831, P21291, Q9BZZ5, O15162, P78347, P54577, P55786, Q8IWS0, O00505, P35659, P37837, Q9Y266, O00629, Q9Y2G1, Q9C0C9, Q9H2U1, O60684, P07992, O15294, P07910, Q12874, Q15424, O00757, P06748, O15131, O60934, P10244, P22626, Q7Z2W4, P52292, P60981, P98172, Q13177, O75937, Q9Y281, Q14980, Q92688, Q15397, Q9UGN5, P49321, P52294, Q02241, Q7RTP6, P55209, Q5VWQ0, Q03252, Q01469, P42167, P23528,…	2653	451	20516	1.32029	1	0.363406	0.359601
UP_KW_BIOLOGICAL_PROCESS	KW-0090~Biological rhythms	33	1.20923	0.00879534	Q8N2Q7, Q10586, Q14103, O00429, Q13619, P78527, P11388, P63244, P17844, Q00535, Q8N163, Q7Z6Z7, Q13185, Q16531, Q9BQG0, O14744, Q93009, Q00839, P23246, Q13148, O15294, Q92769, P43490, Q8WXF1, Q13547, P36873, Q06210, Q08211, O75592, P68400, P62140, P06493, Q15233	1597	148	11248	1.57044	0.781177	0.0540285	0.0461755
GOTERM_BP_DIRECT	GO:0042981~regulation of apoptotic process	47	1.72224	0.00885777	P27695, Q96L91, P23396, P28300, P07900, Q9Y265, P30405, Q05BQ5, P52294, P12814, Q9BTT0, Q9BUZ4, P13693, P15531, P42224, Q53T59, P39687, Q00535, P02649, P35240, O94826, P49756, Q9Y230, O60361, Q9UBU8, P55072, Q13148, P32119, Q13564, Q14114, O43423, P07858, P60709, O96019, P22392, Q9H257, Q9P289, Q86XP3, O76021, O43707, P20749, P35232, Q07812, Q13177, P27797, P10909, Q92688	2600	242	19357	1.44593	1	0.171726	0.166142
GOTERM_CC_DIRECT	GO:0071556~integral component of lumenal side of endoplasmic reticulum membrane	10	0.366435	0.00888619	P51572, P04439, P13747, P01889, P27824, P04440, P01893, P27797, P10321, Q8TCT9	2667	29	20587	2.66178	0.999971	0.0508672	0.043135
GOTERM_CC_DIRECT	GO:0098553~lumenal side of endoplasmic reticulum membrane	10	0.366435	0.00888619	P51572, P04439, P13747, P01889, P27824, P04440, P01893, P27797, P10321, Q8TCT9	2667	29	20587	2.66178	0.999971	0.0508672	0.043135
GOTERM_CC_DIRECT	GO:0031252~cell leading edge	15	0.549652	0.00890501	Q14203, Q14444, O15144, Q9Y5S2, P11940, O00571, Q9Y5K6, Q9BR76, P35579, P08670, P84077, Q04656, P43034, P46940, P41743	2667	55	20587	2.10523	0.999972	0.0508672	0.043135
GOTERM_BP_DIRECT	GO:1990830~cellular response to leukemia inhibitory factor	24	0.879443	0.00891818	Q9HB71, P56545, Q16629, O43324, P31153, O75077, P19623, P10244, P19338, Q9NY97, P48507, P13010, P49767, P32929, P05141, Q14240, O60462, P84103, Q9BUL8, P02786, Q01813, Q9UKZ9, Q00839, P62249	2600	103	19357	1.73476	1	0.172392	0.166786
GOTERM_BP_DIRECT	GO:0061136~regulation of proteasomal protein catabolic process	8	0.293148	0.0089914	P54578, P17612, Q9UL46, P02649, Q9Y5K5, P61289, Q06323, O00487	2600	19	19357	3.13474	1	0.173301	0.167665
KEGG_PATHWAY	hsa05211:Renal cell carcinoma	23	0.8428	0.00915703	P07954, Q15369, P28482, Q9H6Z9, Q13617, Q06124, Q02750, P46109, P62993, P08581, Q15370, P15692, P63000, P62877, P62834, P01116, P61224, P01137, Q13177, P01112, P60953, P46108, P01111	1593	69	8205	1.71689	0.957766	0.0516396	0.0421824
UP_KW_PTM	KW-0165~Cleavage on pair of basic residues	69	2.5284	0.00915906	Q9UKP4, P80303, O95399, Q14126, O14793, O14672, O75787, P63092, Q04912, P0C0L5, P0C0L4, Q99523, P00747, P02768, P04085, Q9Y275, Q14574, P02760, O75339, Q13444, P78536, P01031, P10645, Q9UHG2, P19021, P19022, P51511, Q9P0K1, P16870, Q02487, P01308, P10092, P00734, P49767, P01344, P01024, P22466, P35318, P27695, Q9Y287, Q9UP79, P12830, P01137, P61366, Q9NRA1, P05156, Q8WXD2, P09958, P23582, O15072,…	2427	301	14104	1.33216	0.275334	0.0193956	0.00969782
GOTERM_CC_DIRECT	GO:0030018~Z disc	28	1.02602	0.00917657	Q9BYV2, P05787, P21291, Q9NVD7, P30626, O75369, P12814, O00151, P49810, Q8WZ42, O00757, Q9Y376, P20929, P14923, Q01484, O76003, P35222, Q8IUG5, O43707, O60237, Q711Q0, Q9HBI1, O14950, P04792, Q9Y281, P21333, P49768, P62942	2667	131	20587	1.6499	0.99998	0.0521639	0.0442346
GOTERM_BP_DIRECT	GO:0016032~viral process	11	0.403078	0.00919102	O00505, P62826, O15131, P52294, O00629, O60684, P52292, Q9UQN3, O43633, P18754, Q9HD42	2600	33	19357	2.48167	1	0.175673	0.16996
GOTERM_BP_DIRECT	GO:0043388~positive regulation of DNA binding	11	0.403078	0.00919102	P09429, P15531, P26583, P05019, Q6EEV6, P0DP23, P0DP24, P0DP25, P10599, O60869, Q13263	2600	33	19357	2.48167	1	0.175673	0.16996
GOTERM_BP_DIRECT	GO:0010466~negative regulation of peptidase activity	19	0.696226	0.0091942	P02760, Q06481, P07858, P10646, Q14624, Q86UX2, Q6YHK3, P30086, P51654, P12111, Q9H112, Q06033, Q8IZJ3, P19823, P04080, P19827, P05067, P20742, P01034	2600	75	19357	1.88607	1	0.175673	0.16996
GOTERM_MF_DIRECT	GO:0097110~scaffold protein binding	18	0.659582	0.00919783	P05787, Q8N2Q7, P07602, Q9Y4P1, Q8IWS0, P07900, P12956, P07948, P13647, Q02750, O75096, P17302, P40189, P08670, Q99497, Q16543, P62258, P46108	2641	67	18913	1.92393	1	0.136953	0.130055
INTERPRO	IPR003307:W2 domain	5	0.183217	0.00921173	Q04637, Q7L1Q6, P78344, Q9Y6E2, P55010	2664	7	19139	5.13165	1	0.178437	0.172951
INTERPRO	IPR003859:Galactosyltransferase, metazoa	5	0.183217	0.00921173	O60513, O60512, Q9UBV7, O60909, P15291	2664	7	19139	5.13165	1	0.178437	0.172951
GOTERM_MF_DIRECT	GO:0008641~small protein activating enzyme activity	5	0.183217	0.00931934	Q9UBT2, Q13564, Q9UBE0, P22314, A0AVT1	2641	7	18913	5.11522	1	0.137749	0.130811
INTERPRO	IPR013032:EGF-like, conserved site	11	0.403078	0.00932104	Q5T1H1, Q6UY11, Q9NS15, Q4LDE5, Q6V0I7, Q8N2S1, O43854, O94813, Q14393, Q9HCU4, P35556	2664	32	19139	2.46961	1	0.178437	0.172951
SMART	SM00130:KR	8	0.293148	0.00937983	P00747, P00734, Q04756, P08519, P26927, Q01973, Q14520, P00750	1494	18	10374	3.08612	0.994337	0.114434	0.105054
KEGG_PATHWAY	hsa05146:Amoebiasis	31	1.13595	0.00947975	P02452, P24043, P07942, P55268, Q16787, P29992, P25391, P12814, P63092, P51148, P11047, P51149, P61020, P02748, P08123, Q14031, P22694, P01137, P02461, O15230, Q9Y6N6, Q06830, P18206, P17612, O43707, Q01970, P08311, P08572, Q5JWF2, P04792, Q16363, P02751	1593	102	8205	1.5654	0.962243	0.0525973	0.0429647
GOTERM_MF_DIRECT	GO:0001968~fibronectin binding	11	0.403078	0.00952984	P24592, Q96HF1, P24593, P05556, P07711, P23142, P15692, P08519, P08253, Q53GQ0, P07996	2641	32	18913	2.4617	1	0.13984	0.132796
UP_KW_DISEASE	KW-0248~Ehlers-Danlos syndrome	9	0.329791	0.00961654	P02452, P02461, Q96L58, P00736, Q9UBV7, Q8NCH0, P08123, P20908, Q02809	898	17	4570	2.69422	0.686379	0.0961654	0.0873503
[truncated: 1,446 more rows]

## Sheet: CConly
Category	Term	Count	%	PValue	Genes	List Total	Pop Hits	Pop Total	Fold Enrichment	Bonferroni	Benjamini	FDR
[truncated: 325 more rows]
