# Supplementary material for: Custom Workflow for the Confident Identification of Sulfotyrosine-Containing Peptides and Their Discrimination from Phosphopeptides
Source: J Proteome Res. 2023 Nov 8;22(12):3754–72. doi: 10.1021/acs.jproteome.3c00425 (PMC10696596; doi:10.1021/acs.jproteome.3c00425)
Supplement: Supplementary file 4 — pr3c00425_si_004.xlsx [file pr3c00425_si_004.xlsx]

## Sheet: Legend
Table S3. HEK293 secretome sulfopeptide identification and supporting data. Peptide data from the neutral loss triggered datasets were exported from PEAKs11 and was filtered as described in Fig.7 to maintain 27 different sulfopeptides. Table contains the Accession and gene name for each peptide, the peptide sequence, 10LgP (confidence) score, Mass, Length (number of residues), Δppm, observed m/z,…
Instructions for USI viewing: Interactive spectral viewer can be found at PRIDE (ebi.ac.uk/pride/) under Resources/PRIDE archive USIs. Copy and paste the USI (USI column) into the search bar which will open the interactive spectral view which can be edited for searching different ion types, charge states and fragment tolerances. To change the spectral annotation (e.g. remove sulfation (to investi…

## Sheet: HEK293 Secretome IDs
Accession|Gene name	Peptide	10LgP	Mass	Length	ppm	m/z	z	RT	PEAKs Scan#	Actual scan#	Source.File	PTM	AScore	Phosphosite	Sulfosite	Deamidated	USI
P05067|A4_HUMAN	GVEFVCCPLAEESDNVDSADAEEDDSDVWWGGADTDYADGSEDK	200	4905.84	44	-2.5	1227.46	4	37.0072	3045	17629	LD_230119_HEK_secretome_TiO2__OTOTnlOT_1hr.mzML	Carbamidomethylation;Carbamidomethylation;Sulfation	C6:Sulfation:0.00		Y37		mzspec:PXD043723:LD_230119_HEK_secretome_TiO2__OTOTnlOT_1hr.mzML:scan:17629:GVEFVCCPLAEESDNVDSADAEEDDSDVWWGGADTDY[Sulfo]ADGSEDK/4
Q8NBJ4|GOLM1_HUMAN	LRGEDDYNMDENEAESETDKQAALAGNDR	200	3351.34	29	3.8	1118.12	3	20.1801	1939	7022	LD_230119_HEK_secretome_TiO2__OTOTnlOT_1hr.mzML	Sulfation;Oxidation (M)	Y7:Sulfation:0.00		Y7		mzspec:PXD043723:LD_230119_HEK_secretome_TiO2__OTOTnlOT_1hr.mzML:scan:7022:LRGEDDY[Sulfo]NMDENEAESETDKQAALAGNDR/3
Q8NI22|MCFD2_HUMAN	DDDKNNDGYIDYAEFAK	109.84	2151.75	17	-9.2	1076.87	2	29.8004	2472	13554	LD_230119_HEK_secretome_TiO2__OTOTnlOT_1hr.mzML	Sulfation;Sulfation	Y9:Sulfation:1000.00;Y12:Sulfation:1000.00		Y9; Y12		mzspec:PXD043723:LD_230119_HEK_secretome_TiO2__OTOTnlOT_1hr.mzML:scan:13554:DDDKNNDGY[Sulfo]IDY[Sulfo]AEFAK/2
P13497|BMP1_HUMAN	LDLADYTYDLAEEDDSEPLNYKDPCK	103.32	3251.26	26	1.3	1084.76	3	34.4297	2795	16373	LD_230119_HEK_secretome_TiO2__OTOTnlOT_1hr.mzML	Sulfation;Sulfation;Carbamidomethylation	Y6:Sulfation:14.04;T7:Sulfation:12.28		Y6; Y8		mzspec:PXD043723:LD_230119_HEK_secretome_TiO2__OTOTnlOT_1hr.mzML:scan:16373:LDLADY[Sulfo]TY[Sulfo]DLAEEDDSEPLNYKDPCK/3
O43852|CALU_HUMAN	VHNDAQSFDYDHDAFLGAEEAK	100.52	2558.03	22	4.6	853.688	3	23.9433	2143	9564	LD_230119_HEK_secretome_TiO2__OTOTnlOT_1hr.mzML	Sulfation	S7:Sulfation:0.00		Y10		mzspec:PXD043723:LD_230119_HEK_secretome_TiO2__OTOTnlOT_1hr.mzML:scan:9564:VHNDAQSFDY[Sulfo]DHDAFLGAEEAK/3
O00461|GOLI4_HUMAN	GREEHYEEEEEEEEDGAAVAEK	99.2	2643	22	3.8	882.012	3	19.5314	1900	6600	LD_230119_HEK_secretome_TiO2__OTOTnlOT_1hr.mzML	Sulfation	Y6:Sulfation:1000.00		Y6		mzspec:PXD043723:LD_230119_HEK_secretome_TiO2__OTOTnlOT_1hr.mzML:scan:6600:GREEHY[Sulfo]EEEEEEEEDGAAVAEK/3
O60279|SUSD5_HUMAN	DEAEAHIDYEDNFPDDR	95.14	2129.78	17	2.8	1065.9	2	24.2303	2153	9756	LD_230119_HEK_secretome_TiO2__OTOTnlOT_1hr.mzML	Sulfation	Y9:Sulfation:1000.00		Y9		mzspec:PXD043723:LD_230119_HEK_secretome_TiO2__OTOTnlOT_1hr.mzML:scan:9756:DEAEAHIDY[Sulfo]EDNFPDDR/2
O00264|PGRC1_HUMAN	EALKDEYDDLSDLTAAQQETLSDWESQFTFK	89.69	3702.6	31	-0.1	1235.21	3	37.0382	3055	17700	LD_230119_HEK_secretome_TiO2__OTOTnlOT_1hr.mzML	Sulfation	Y7:Sulfation:0.00		Y7		mzspec:PXD043723:LD_230119_HEK_secretome_TiO2__OTOTnlOT_1hr.mzML:scan:17700:EALKDEY[Sulfo]DDLSDLTAAQQETLSDWESQFTFK/3
Q8NI22|MCFD2_HUMAN	DDDKNNDGYIDYAEFAK	89.17	2071.8	17	9.5	1036.91	2	26.8877	2286	11630	LD_230119_HEK_secretome_TiO2__OTOTnlOT_1hr.mzML	Sulfation	Y9:Sulfation:18.73		Y12		mzspec:PXD043723:LD_230119_HEK_secretome_TiO2__OTOTnlOT_1hr.mzML:scan:11630:DDDKNNDGYIDY[Sulfo]AEFAK/2
P20908|CO5A1_HUMAN	NIDASQLLDDGNGENYVDYADGMEEIFGSLNSLK	85.5	3866.57	34	5.4	1934.3	2	101.672	8706	72956	LD_230508_TiO2_enrich2_1hr_nlOTOTOT.mzML	Deamidation (NQ);Phosphorylation (STY);Sulfation	N12:Deamidation (NQ):0.00;Y16:Phosphorylation (STY):0.00;Y19:Sulfation:0.00		Y16; Y19	N12	mzspec:PXD043723:LD_230508_TiO2_enrich2_1hr_nlOTOTOT.mzML:scan:72956:NIDASQLLDDGN[Deamidated]GENY[Sulfo]VDY[Sulfo]ADGMEEIFGSLNSLK/2
P13497|BMP1_HUMAN	LDLADYTYDLAEEDDSEPLNYKDPCK	85.06	3171.31	26	1.1	1058.11	3	31.3495	2584	14553	LD_230119_HEK_secretome_TiO2__OTOTnlOT_1hr.mzML	Sulfation;Carbamidomethylation	Y6:Sulfation:17.01		Y6		mzspec:PXD043723:LD_230119_HEK_secretome_TiO2__OTOTnlOT_1hr.mzML:scan:14553:LDLADY[Sulfo]TYDLAEEDDSEPLNYKDPCK/3
Q9UHG2|PCS1N_HUMAN	PRPPVYDDGPAGPDAEEAGDETPDVDPELLR	85.01	3368.46	31	0.1	1123.83	3	56.409	5297	37651	LD_230508_TiO2_enrich2_1hr_nlOTOTOT.mzML	Sulfation	T22:Sulfation:55.89		Y6		mzspec:PXD043723:LD_230508_TiO2_enrich2_1hr_nlOTOTOT.mzML:scan:37651:PRPPVY[Sulfo]DDGPAGPDAEEAGDETPDVDPELLR/3
O00461|GOLI4_HUMAN	ELEHNAEETYGENDENTDDKNNDGEEQEVR	84.95	3601.38	30	6.7	1201.47	3	30.9594	3696	17074	LD_230508_TiO2_enrich2_1hr_nlOTOTOT.mzML	Sulfation	T9:Sulfation:17.01		Y10		mzspec:PXD043723:LD_230508_TiO2_enrich2_1hr_nlOTOTOT.mzML:scan:17074:ELEHNAEETY[Sulfo]GENDENTDDKNNDGEEQEVR/3
Q14766|LTBP1_HUMAN	DALVDFSEQYTPEADPYFIQDR	84.94	2699.13	22	2.5	1350.57	2	77.6042	6851	54597	LD_230508_TiO2_enrich2_1hr_nlOTOTOT.mzML	Phosphorylation (STY);Deamidation (NQ)	S7:Phosphorylation (STY):7.77;Q9:Deamidation (NQ):81.27		Y10	Q9	mzspec:PXD043723:LD_230508_TiO2_enrich2_1hr_nlOTOTOT.mzML:scan:54597:DALVDFSEQ[Deamidated]Y[Sulfo]TPEADPYFIQDR/2
O76061|STC2_HUMAN	VGGLGAQGPSGSSEWEDEQSEYSDIR	84.9	2819.16	26	4.4	1410.59	2	52.5247	4847	34940	LD_230508_TiO2_enrich2_1hr_nlOTOTOT.mzML	Phosphorylation (STY)	S10:Phosphorylation (STY):32.28		Y22		mzspec:PXD043723:LD_230508_TiO2_enrich2_1hr_nlOTOTOT.mzML:scan:34940:VGGLGAQGPSGSSEWEDEQSEY[Sulfo]SDIR/2
Q06481|APLP2_HUMAN	IIGSVSKEEEEEDEEEEEEEDEEEDYDVYK	84.08	3731.42	30	8.8	1244.82	3	47.4209	4636	30717	LD_230508_TiO2_enrich2_1hr_nlOTOTOT.mzML	Sulfation	S4:Sulfation:0.00		Y26		mzspec:PXD043723:LD_230508_TiO2_enrich2_1hr_nlOTOTOT.mzML:scan:30717:IIGSVSKEEEEEDEEEEEEEDEEEDY[Sulfo]DVYK/3
Q8WZA1|PMGT1_HUMAN	AISEANEDPEPEQDYDEALGR	83.65	2426.97	21	5.9	1214.49	2	46.6365	4593	30038	LD_230508_TiO2_enrich2_1hr_nlOTOTOT.mzML	Sulfation	S3:Sulfation:51.99		Y15		mzspec:PXD043723:LD_230508_TiO2_enrich2_1hr_nlOTOTOT.mzML:scan:30038:AISEANEDPEPEQDY[Sulfo]DEALGR/2
Q9UBP4|DKK3_HUMAN	EVPDEYEVGSFMEEVR	82.22	1993.79	16	3.8	997.905	2	68.3215	6164	47224	LD_230508_TiO2_enrich2_1hr_nlOTOTOT.mzML	Sulfation	Y6:Sulfation:41.53		Y6		mzspec:PXD043723:LD_230508_TiO2_enrich2_1hr_nlOTOTOT.mzML:scan:47224:EVPDEY[Sulfo]EVGSFMEEVR/2
Q5JRA6|TGO1_HUMAN	QGKPQSATDYSDPDNVDDGLFIVDIPK	76.45	3013.35	27	-3.5	1005.45	3	31.0976	2564	14398	LD_230119_HEK_secretome_TiO2__OTOTnlOT_1hr.mzML	Sulfation	S6:Sulfation:0.00		Y10		mzspec:PXD043723:LD_230119_HEK_secretome_TiO2__OTOTnlOT_1hr.mzML:scan:14398:QGKPQSATDY[Sulfo]SDPDNVDDGLFIVDIPK/3
Q06481|APLP2_HUMAN	IIGSVSKEEEEEDEEEEEEEDEEEDYDVYK	61.76	3811.39	30	6.1	1271.48	3	27.3706	2313	12012	LD_230119_HEK_secretome_TiO2__OTOTnlOT_1hr.mzML	Phosphorylation (STY);Sulfation	S4:Phosphorylation (STY):0.00;S6:Sulfation:0.00	S4	Y26		mzspec:PXD043723:LD_230119_HEK_secretome_TiO2__OTOTnlOT_1hr.mzML:scan:12012:IIGS[Phospho]VSKEEEEEDEEEEEEEDEEEDY[Sulfo]DVYK/3
Q14165|MLEC_HUMAN	KEEEEEEEEYDEGSNLKK	58.56	2293.9	18	6.6	1147.96	2	26.3947	3384	13335	LD_230508_TiO2_enrich2_1hr_nlOTOTOT.mzML	Phosphorylation (STY);Deamidation (NQ)	S14:Phosphorylation (STY):16.51		Y10		mzspec:PXD043723:LD_230508_TiO2_enrich2_1hr_nlOTOTOT.mzML:scan:13335:KEEEEEEEEY[Sulfo]DEGSNLKK/2
O76061|STC2_HUMAN	VGGLGAQGPSGSSEWEDEQSEYSDIR	50.05	2899.11	26	-6.3	967.372	3	31.8693	2618	14898	LD_230119_HEK_secretome_TiO2__OTOTnlOT_1hr.mzML	Phosphorylation (STY);Sulfation	S10:Phosphorylation (STY):0.00;S12:Sulfation:0.00	S10	Y22		mzspec:PXD043723:LD_230119_HEK_secretome_TiO2__OTOTnlOT_1hr.mzML:scan:14898:VGGLGAQGPS[Phospho]GSSEWEDEQSEY[Sulfo]SDIR/3
O60243|H6ST1_HUMAN	EDADEPGRVPTEDYMSHIIEK	48.59	2526.05	21	-2.6	843.023	3	20.8651	1975	7530	LD_230119_HEK_secretome_TiO2__OTOTnlOT_1hr.mzML	Sulfation;Oxidation (M)	T11:Sulfation:11.27		Y14		mzspec:PXD043723:LD_230119_HEK_secretome_TiO2__OTOTnlOT_1hr.mzML:scan:7530:EDADEPGRVPTEDY[Sulfo]MSHIIEK/3
Q96MM7|H6ST2_HUMAN	EQNDNTSNGTNDYIGSVEK	41.31	2165.82	19	9.3	1083.93	2	23.094	2101	9048	LD_230119_HEK_secretome_TiO2__OTOTnlOT_1hr.mzML	Deamidation (NQ);Sulfation;Deamidation (NQ)	N3:Deamidation (NQ):0.00;T6:Sulfation:17.01;N8:Deamidation (NQ):12.33		Y13	N3; N8	mzspec:PXD043723:LD_230119_HEK_secretome_TiO2__OTOTnlOT_1hr.mzML:scan:9048:EQN[Deamidated]DNTSN[Deamidated]GTNDY[Sulfo]IGSVEK/2
P02751|FINC_HUMAN	EDVDYHLYPH	40.11	1366.51	10	4	684.265	2	42.3977	4345	26682	LD_230508_TiO2_enrich2_1hr_nlOTOTOT.mzML	Sulfation	Y5:Sulfation:22.69		Y5		mzspec:PXD043723:LD_230508_TiO2_enrich2_1hr_nlOTOTOT.mzML:scan:26682:EDVDY[Sulfo]HLYPH/2
O75718|CRTAP_HUMAN	ENIMDDDEGEVVEYVDDLLELEETS	35.28	2979.2	25	9	1490.62	2	105.882	9228	75192	LD_230508_TiO2_enrich2_1hr_nlOTOTOT.mzML	Phosphorylation (STY)	Y14:Phosphorylation (STY):0.00		Y14		mzspec:PXD043723:LD_230508_TiO2_enrich2_1hr_nlOTOTOT.mzML:scan:75192:ENIMDDDEGEVVEY[Sulfo]VDDLLELEETS/2
Q92824|PCSK5_HUMAN	VEDPTDDYGTEDYAGPCDPECSEVGCDGPGPDHCNDCLHYYYK	27.06	5187.81	43	-3.6	1297.96	4	27.2168	2305	11884	LD_230119_HEK_secretome_TiO2__OTOTnlOT_1hr.mzML	Phosphorylation (STY);Phosphorylation (STY);Carbamidomethylation;Carbamidomethylation;Carbamidomethylation; more	T10:Phosphorylation (STY):10.19;Y13:Phosphorylation (STY):8.28		Y8; Y13		mzspec:PXD043723:LD_230119_HEK_secretome_TiO2__OTOTnlOT_1hr.mzML:scan:11884:VEDPTDDY[Sulfo]GTEDY[Sulfo]AGPCDPECSEVGCDGPGPDHCNDCLHYYYK/4
