# Supplementary material for: Custom Workflow for the Confident Identification of Sulfotyrosine-Containing Peptides and Their Discrimination from Phosphopeptides
Source: J Proteome Res. 2023 Nov 8;22(12):3754–72. doi: 10.1021/acs.jproteome.3c00425 (PMC10696596; doi:10.1021/acs.jproteome.3c00425)
Supplement: Supplementary file 5 — pr3c00425_si_005.xlsx [file pr3c00425_si_005.xlsx]

## Sheet: Legend
Table S4. Proteins and peptides identified following in vitro sulfation of immunoprecipitated Heparan Sulfate 6-O-Sulfotransferases (H6STs) with TPST1/2. H6ST1, H6ST2 or H6ST3 were overexpressed in HEK-293 cells, immunoprecipitated and subjected to in vitro sulfation with TPST1/2. Samples were digested with trypsin and subjected LC-MS/MS analysis, using either data-dependent acquisition (DDA) or …

## Sheet: H6ST1 noTPST DDA
Accession	Description	Coverage [%]	# Peptides	# PSMs	# Unique Peptides	MW [kDa]	Score Mascot: Mascot	Modifications
P04264	Keratin, type II cytoskeletal 1 OS=Homo sapiens OX=9606 GN=KRT1 PE=1 SV=6	69	62	126	54	66	4564
	Annotated Sequence	Modifications	# PSMs	# Missed Cleavages	Theo. MH+ [Da]	Confidence (by Search Engine): Mascot	m/z [Da] (by Search Engine): Mascot	Ions Score (by Search Engine): Mascot
	[K].QISNLQQSISDAEQRGENALKDAK.[N]		2	2	2643.33	High	881.783	50
	[K].QISNLQQSISDAEQRGENALK.[D]		2	1	2329.17	High	777.064	62
	[K].QISNLQQSISDAEQR.[G]		2	0	1716.85	High	858.929	90
	[R].SEIDNVKK.[Q]		1	1	932.505	High	466.756	50
	[R].SEIDNVK.[K]		1	0	804.41	Low	402.709	20
	[K].SDQSRLDSELKNMQDMVEDYR.[N]	2xOxidation [M13; M16]	2	2	2591.13	High	864.385	49
	[K].SDQSRLDSELK.[N]		2	1	1277.63	High	639.321	45
	[R].SLDLDSIIAEVK.[A]		2	0	1302.72	High	651.862	98
	[K].SKAEAESLYQSKYEELQITAGR.[H]		3	2	2501.25	High	1251.13	102
	[K].SKAEAESLYQSK.[Y]		2	1	1340.67	High	670.838	56
	[R].RRVDQLK.[S]		1	2	914.553	Low	457.78	20
	[R].RVDQLKSDQSR.[L]		2	2	1331.7	High	444.573	68
	[R].RVDQLK.[S]		1	1	758.452	Medium	379.73	29
	[K].RTNAENEFVTIKK.[D]		1	2	1549.83	High	517.283	40
	[R].RSGGGGGR.[F]		1	1	703.359	Medium	352.184	25
	[R].NSKIEISELNR.[V]		2	1	1302.7	High	434.906	73
	[R].LRSEIDNVKK.[Q]		2	2	1201.69	High	601.349	36
	[R].LRSEIDNVK.[K]		2	1	1073.59	High	358.536	44
	[RK].NKYEDEINKR.[T]		2	2	1308.65	High	436.89	51
	[K].NKLNDLEDALQQAK.[E]		2	1	1599.83	High	800.42	83
	[K].NMQDMVEDYR.[N]	2xOxidation [M2; M5]	2	0	1332.52	Low	666.764	19
	[K].NMQDMVEDYR.[N]	1xOxidation [M]	3	0	1316.52	High	658.767	42
	[K].NMQDMVEDYR.[N]		1	0	1300.53	High	650.769	54
	[R].MSGECAPNVSVSVSTSHTTISGGGSR.[G]	1xCarbamidomethyl [C5]; 1xOxidation [M1]	1	0	2581.16	High	861.059	73
	[R].MSGECAPNVSVSVSTSHTTISGGGSR.[G]	1xCarbamidomethyl [C5]	1	0	2565.17	High	855.726	40
	[R].VDQLKSDQSRLDSELK.[N]		1	2	1860.97	Low	620.994	24
	[R].VDQLKSDQSR.[L]		2	1	1175.6	High	392.539	36
	[KR].YEDEINKR.[T]		2	1	1066.52	High	533.762	57
	[K].WELLQQVDTSTR.[T]		1	0	1475.75	High	738.378	36
	[K].YEELQITAGR.[H]		1	0	1179.6	High	590.305	54
	[K].SLNNQFASFIDKVR.[F]		2	1	1638.86	High	819.934	114
	[K].SLNNQFASFIDK.[V]		1	0	1383.69	High	692.349	74
	[K].SISISVAR.[G]		2	0	832.489	High	416.748	45
	[R].SLVNLGGSK.[S]		2	0	874.499	High	437.753	59
	[R].TNAENEFVTIKKDVDGAYMTK.[V]	1xOxidation [M19]	1	2	2390.15	Low	797.389	17
	[R].TNAENEFVTIKK.[D]		2	1	1393.73	High	697.37	93
	[R].TNAENEFVTIK.[K]		1	0	1265.64	High	633.323	74
	[R].THNLEPYFESFINNLR.[R]		1	0	1993.98	Low	665.331	6
	[R].TLLEGEESR.[M]		2	0	1033.52	High	517.262	73
	[K].DVDGAYMTKVDLQAK.[L]	1xOxidation [M7]	1	1	1669.81	High	835.409	71
	[K].DVDGAYMTKVDLQAK.[L]		2	1	1653.82	High	551.944	53
	[K].DVDGAYMTK.[V]	1xOxidation [M7]	4	0	1015.44	High	508.224	46
	[K].DVDGAYMTK.[V]		3	0	999.445	High	500.226	46
	[R].DYQELMNTK.[L]	1xOxidation [M6]	1	0	1157.51	High	579.261	32
	[R].DYQELMNTK.[L]		1	0	1141.52	High	571.264	36
	[R].FSSCGGGGGSFGAGGGFGSR.[S]	1xCarbamidomethyl [C4]	1	0	1765.73	High	883.371	119
	[R].GGSGGGGGGSSGGRGSGGGSSGGSIGGR.[G]		1	1	2079.91	High	693.976	39
	[R].GGGGGGYGSGGSSYGSGGGSYGSGGGGGGGR.[G]		5	0	2383.95	High	1192.48	147
	[R].GENALKDAK.[N]		1	1	945.5	High	473.254	60
	[R].EREQIK.[S]		1	1	802.442	Medium	401.725	27
	[R].FLEQQNQVLQTKWELLQQVDTSTR.[T]		1	1	2932.52	Low	978.177	20
	[R].FLEQQNQVLQTK.[W]		2	0	1475.79	High	738.396	88
	[K].AEAESLYQSK.[Y]		1	0	1125.54	High	563.275	49
	[K].AEAESLYQSKYEELQITAGR.[H]		2	1	2286.12	High	762.714	105
	[K].AQYEDIAQK.[S]		4	0	1065.52	High	533.264	53
	[R].LDSELKNMQDMVEDYR.[N]	2xOxidation [M8; M11]	2	1	2017.88	High	673.3	51
	[R].LDSELKNMQDMVEDYR.[N]	1xOxidation [M11]	2	1	2001.89	High	1001.45	93
	[RK].IDSEIK.[NEK]		2	0	704.383	High	352.695	40
	[R].LDSELKNMQDMVEDYR.[N]		2	1	1985.89	High	993.452	76
	[K].IEISELNRVIQR.[L]		1	1	1469.84	High	490.619	39
	[K].IEISELNR.[V]		2	0	973.531	High	487.27	54
	[K].LNDLEDALQQAKEDLAR.[L]		1	1	1941.99	High	648.001	50
	[K].LNDLEDALQQAK.[E]		1	0	1357.7	High	679.352	66
	[R].LLRDYQELMNTK.[L]	1xOxidation [M9]	2	1	1539.78	High	770.396	69
	[R].LLRDYQELMNTK.[L]		2	1	1523.79	High	762.399	70
	[R].GSYGSGGSSYGSGGGSYGSGGGGGGHGSYGSGSSSGGYR.[G]		1	0	3312.31	High	1104.78	99
	[R].GSGGGSSGGSIGGRGSSSGGVK.[S]		1	1	1751.83	High	584.614	33
	[R].GSGGGSSGGSIGGR.[G]		5	0	1092.5	High	546.755	97
	[K].KQISNLQQSISDAEQR.[G]		2	1	1844.95	High	922.977	78
	[K].LALDIEIATYR.[KT]		2	0	1277.71	High	639.359	84
	[K].KDVDGAYMTK.[V]	1xOxidation [M8]	2	1	1143.54	High	381.85	49
	[K].KDVDGAYMTK.[V]		3	1	1127.54	High	564.274	74
P35908	Keratin, type II cytoskeletal 2 epidermal OS=Homo sapiens OX=9606 GN=KRT2 PE=1 SV=2	79	54	98	38	65.4	3965
	Annotated Sequence	Modifications	# PSMs	# Missed Cleavages	Theo. MH+ [Da]	Confidence (by Search Engine): Mascot	m/z [Da] (by Search Engine): Mascot	Ions Score (by Search Engine): Mascot
	[K].NVQDAIADAEQRGEHALK.[D]		2	1	1964.98	High	655.665	52
	[K].NVQDAIADAEQR.[G]		1	0	1329.64	High	665.323	77
	[R].SKEEAEALYHSKYEELQVTVGR.[H]		3	2	2566.28	High	856.098	97
	[R].SKEEAEALYHSK.[Y]		2	1	1391.68	High	464.565	72
	[R].NLDLDSIIAEVK.[A]		1	0	1329.73	Low	443.914	19
	[R].NKLNDLEEALQQAK.[E]		2	1	1613.85	High	538.622	68
	[R].MSGDLSSNVTVSVTSSTISSNVASK.[A]	1xOxidation [M1]	2	0	2474.19	High	825.402	34
	[R].MSGDLSSNVTVSVTSSTISSNVASK.[A]		1	0	2458.2	Low	1229.6	22
	[K].VLYDAEISQIHQSVTDTNVILSMDNSR.[N]	1xOxidation [M23]	2	0	3064.49	High	1022.17	58
	[K].VLYDAEISQIHQSVTDTNVILSMDNSR.[N]		2	0	3048.49	High	1016.84	111
	[K].VELQSKVDLLNQEIEFLK.[V]		1	1	2145.18	High	715.732	71
	[K].VELQSK.[V]		1	0	703.398	Medium	352.203	30
	[K].VDPEIQNVK.[A]		1	0	1041.56	High	521.283	50
	[K].VDLLNQEIEFLK.[V]		2	0	1460.8	High	730.904	99
	[R].YLDGLTAER.[T]		1	0	1037.53	Medium	519.267	30
	[R].YGSGGGSKGGSISGGGYGSGGGK.[H]		1	1	1890.86	High	630.957	41
	[KR].YEDEINKR.[T]		2	1	1066.52	High	533.762	57
	[R].TAAENDFVTLKK.[D]		2	1	1336.71	High	446.242	92
	[R].TAAENDFVTLK.[K]		1	0	1208.62	High	604.812	82
	[K].SISISVAGGGGGFGAAGGFGGR.[G]		2	0	1838.91	High	919.96	126
	[R].SLVGLGGTK.[S]		2	0	831.493	High	416.251	69
	[R].TSQNSELNNMQDLVEDYKK.[K]	1xOxidation [M10]	3	1	2272.04	High	1136.52	81
	[R].TSQNSELNNMQDLVEDYKK.[K]		2	1	2256.04	High	1128.53	108
	[R].TSQNSELNNMQDLVEDYK.[K]		2	0	2127.95	High	1064.48	61
	[K].EIKIEISELNR.[V]		2	1	1343.75	High	672.381	60
	[K].DVDNAYMIK.[V]		1	0	1068.5	High	534.755	52
	[K].DVDNAYMIK.[V]	1xOxidation [M7]	1	0	1084.5	Low	542.753	22
	[K].DVDNAYMIKVELQSK.[V]		2	1	1752.88	High	876.946	112
	[K].DVDNAYMIKVELQSK.[V]	1xOxidation [M7]	2	1	1768.88	High	590.298	81
	[R].DYQELMNVK.[L]	1xOxidation [M6]	1	0	1155.54	Medium	578.272	26
	[R].DYQELMNVK.[L]		1	0	1139.54	High	570.274	44
	[R].GGSGGGGSISGGGYGSGGGSGGR.[Y]		2	0	1741.75	High	871.378	101
	[R].GGGGGGFRGFSSGSAVVSGGSR.[R]		1	1	1899.91	Low	633.974	22
	[R].GGGFGGGSSFGGGSGFSGGGFGGGGFGGGR.[F]		2	0	2399.02	High	1200.01	158
	[R].GFSSGSAVVSGGSRR.[S]		2	1	1410.71	Medium	470.908	32
	[R].GFSSGSAVVSGGSR.[R]		1	0	1254.61	High	627.807	78
	[K].FASFIDK.[V]		1	0	827.43	High	414.219	47
	[K].FASFIDKVR.[F]		2	1	1082.6	High	541.804	64
	[RK].EQIKTLNNK.[F]		1	1	1087.61	Low	363.209	20
	[R].FLEQQNQVLQTK.[W]		2	0	1475.79	High	738.396	88
	[K].AAFGGSGGR.[G]		1	0	779.379	Low	390.194	15
	[KR].AQYEEIAQR.[S]		2	0	1107.54	High	554.275	46
	[RK].AQEREQIK.[VTA]		1	1	1001.54	High	501.272	40
	[K].IEISELNRVIQR.[L]		1	1	1469.84	High	490.619	39
	[K].IEISELNR.[V]		2	0	973.531	High	487.27	54
	[KR].LLEGEECR.[MLI]	1xCarbamidomethyl [C7]	1	0	1005.47	Low	503.237	19
	[K].LNDLEEALQQAK.[E]		1	0	1371.71	High	686.359	87
	[R].LQGEIAHVKK.[Q]		2	1	1122.66	High	374.893	46
	[R].LQGEIAHVK.[K]		1	0	994.568	High	497.788	66
	[R].LLRDYQELMNVK.[L]	1xOxidation [M9]	2	1	1537.8	High	769.407	71
	[R].LLRDYQELMNVK.[L]		2	1	1521.81	High	761.409	45
	[R].GSSSGGGYSSGSSSYGSGGR.[Q]		2	0	1740.71	High	870.857	103
	[R].HGGGGGGFGGGGFGSR.[S]		3	0	1320.58	High	660.795	120
	[R].HGDSLKEIK.[I]		1	1	1026.56	High	513.783	56
	[R].GGSSSGGGYGSGGGGSSSVK.[G]		2	0	1588.68	High	794.846	91
	[K].GGSISGGGYGSGGGK.[H]		2	0	1197.55	High	599.279	68
	[R].GRGGGGGGFR.[G]		1	1	877.439	Low	439.223	12
	[K].KYEDEINKR.[T]		1	2	1194.61	High	398.876	63
	[K].LALDVEIATYRK.[L]		2	1	1391.79	High	696.399	86
	[K].LALDVEIATYR.[K]		1	0	1263.69	High	632.351	80
	[K].KDVDNAYMIK.[V]		2	1	1196.6	High	598.803	77
P13645	Keratin, type I cytoskeletal 10 OS=Homo sapiens OX=9606 GN=KRT10 PE=1 SV=6	62	45	90	38	58.8	3799
	Annotated Sequence	Modifications	# PSMs	# Missed Cleavages	Theo. MH+ [Da]	Confidence (by Search Engine): Mascot	m/z [Da] (by Search Engine): Mascot	Ions Score (by Search Engine): Mascot
	[R].QSVEADINGLRR.[V]		2	1	1357.72	High	679.363	54
	[R].QSVEADINGLR.[KR]		1	0	1201.62	High	601.312	72
	[K].QSLEASLAETEGR.[Y]		2	0	1390.68	High	695.844	94
	[R].NVSTGDVNVEMNAAPGVDLTQLLNNMR.[S]	2xOxidation [M11; M26]	3	0	2904.38	High	968.799	95
	[R].NVSTGDVNVEMNAAPGVDLTQLLNNMR.[S]	1xOxidation [M]	4	0	2888.39	High	1444.7	123
	[R].NVSTGDVNVEMNAAPGVDLTQLLNNMR.[S]		2	0	2872.39	High	958.136	143
	[R].NVQALEIELQSQLALK.[Q]		2	0	1797.01	High	899.01	112
	[K].SEITELRR.[N]		1	1	1003.55	High	502.28	39
	[K].SEITELR.[R]		1	0	847.452	High	424.23	47
	[K].SKELTTEIDNNIEQISSYK.[S]		3	1	2212.1	High	1106.55	127
	[R].RVLDELTLTK.[A]		1	1	1187.7	High	594.354	55
	[K].IRLENEIQTYR.[S]		2	1	1434.77	High	478.929	47
	[K].NHEEEMKDLR.[N]	1xOxidation [M6]	2	1	1316.59	High	439.535	74
	[K].NQILNLTTDNANILLQIDNAR.[L]		2	0	2367.26	High	1184.14	125
	[K].NHEEEMKDLR.[N]		2	1	1300.6	High	434.204	65
	[K].NHEEEMK.[ANDE]		1	0	916.383	Medium	458.695	25
	[R].VLDELTLTK.[A]		1	0	1031.6	High	516.303	60
	[K].YENEVALR.[Q]		1	0	993.5	High	497.253	48
	[K].VTMQNLNDR.[L]	1xOxidation [M3]	3	0	1106.53	High	553.767	84
	[K].VTMQNLNDR.[L]		1	0	1090.53	High	545.769	37
	[K].VTMQNLNDRLASYLDK.[V]	1xOxidation [M3]	1	1	1896.95	Low	632.989	5
	[K].VTMQNLNDRLASYLDKVR.[A]	1xOxidation [M3]	2	2	2152.12	Low	538.785	11
	[K].SSSSGSVGESSSKGPR.[Y]		2	1	1495.7	High	748.353	54
	[R].SQYEQLAEQNRKDAEAWFNEK.[S]		2	2	2584.21	Medium	862.073	29
	[R].SQYEQLAEQNRK.[D]		2	1	1493.73	High	747.372	61
	[R].SLLEGEGSSGGGGR.[G]		3	0	1262.6	High	631.802	73
	[R].SQYEQLAEQNR.[K]		2	0	1365.64	High	683.324	38
	[K].TIDDLK.[CNK]		2	0	704.383	High	352.695	45
	[K].TIDDLKNQILNLTTDNANILLQIDNAR.[L]		1	1	3052.63	High	1018.21	112
	[K].ELTTEIDNNIEQISSYKSEITELRR.[N]		1	2	2981.51	High	746.132	65
	[K].ELTTEIDNNIEQISSYK.[S]		2	0	1996.97	High	998.99	124
	[R].DYSKYYK.[T]		1	1	966.457	High	483.733	43
	[R].ALEESNYELEGK.[I]		2	0	1381.65	High	691.328	44
	[K].ADLEMQIESLTEELAYLKK.[N]	1xOxidation [M5]	2	1	2240.14	High	747.383	82
	[K].ADLEMQIESLTEELAYLKK.[N]		1	1	2224.14	Low	1112.57	10
	[K].ADLEMQIESLTEELAYLK.[K]	1xOxidation [M5]	2	0	2112.04	High	1056.53	100
	[K].ADLEMQIESLTEELAYLK.[K]		2	0	2096.05	High	699.354	95
	[R].AETECQNTEYQQLLDIK.[I]	1xCarbamidomethyl [C5]	2	0	2082.96	High	1041.99	42
	[KR].DAEAWFNEK.[S]		1	0	1109.49	High	555.249	48
	[K].IKEWYEK.[H]		1	1	995.52	High	498.264	54
	[R].LKYENEVALR.[Q]		2	1	1234.68	High	412.232	88
	[R].LENEIQTYR.[S]		1	0	1165.58	High	583.296	48
	[R].GSSGGGCFGGSSGGYGGLGGFGGGSFR.[G]	1xCarbamidomethyl [C7]	2	0	2342.98	High	781.666	81
	[K].HGNSHQGEPR.[D]		2	0	1118.51	High	559.758	74
	[K].GSLGGGFSSGGFSGGSFSR.[G]		2	0	1707.77	High	854.389	109
	[R].LASYLDKVR.[A]		2	1	1064.61	High	532.809	59
	[R].LASYLDK.[V]		2	0	809.44	High	405.224	49
	[KR].LAADDFR.[AITLV]		2	0	807.4	High	404.204	51
	[R].KDAEAWFNEK.[S]		1	1	1237.58	High	619.297	46
	[K].HYSSSR.[S]		1	0	736.337	Medium	368.672	25
	[K].KNHEEEMKDLR.[N]	1xOxidation [M7]	1	2	1444.68	High	361.927	66
	[K].KNHEEEMKDLR.[N]		2	2	1428.69	High	476.902	58
P35527	Keratin, type I cytoskeletal 9 OS=Homo sapiens OX=9606 GN=KRT9 PE=1 SV=3	77	39	86	38	62	3584
	Annotated Sequence	Modifications	# PSMs	# Missed Cleavages	Theo. MH+ [Da]	Confidence (by Search Engine): Mascot	m/z [Da] (by Search Engine): Mascot	Ions Score (by Search Engine): Mascot
	[R].QVLDNLTMEK.[S]	1xOxidation [M8]	1	0	1206.6	High	603.806	71
	[R].QVLDNLTMEK.[S]		1	0	1190.61	High	595.808	77
	[K].NYSPYYNTIDDLKDQIVDLTVGNNK.[T]		2	1	2902.41	High	968.142	92
	[R].QGVDADINGLR.[Q]		1	0	1157.59	High	579.299	76
	[R].QEYEQLIAK.[N]		1	0	1121.58	High	561.296	72
	[R].SGGGGGGGLGSGGSIR.[S]		2	0	1232.6	High	616.803	97
	[K].SDLEMQYETLQEELMALKK.[N]	2xOxidation [M5; M15]	1	1	2331.11	High	777.708	79
	[K].SDLEMQYETLQEELMALKK.[N]		1	1	2299.12	High	767.045	67
	[K].SDLEMQYETLQEELMALK.[K]		2	0	2171.02	High	1086.02	61
	[K].SDLEMQYETLQEELMALK.[K]	1xOxidation [M5]	1	0	2187.02	Low	729.679	0
	[K].NHKEEMSQLTGQNSGDVNVEINVAPGKDLTK.[T]	1xOxidation [M6]	3	2	3368.64	High	842.917	97
	[K].NHKEEMSQLTGQNSGDVNVEINVAPGKDLTK.[T]		3	2	3352.64	High	838.917	113
	[K].NHKEEMSQLTGQNSGDVNVEINVAPGK.[D]		1	1	2895.39	Low	965.801	5
	[K].NRKDIENQYETQITQIEHEVSSSGQEVQSSAK.[E]		2	2	3662.75	High	916.444	52
	[R].MTLDDFR.[I]		1	0	897.413	High	449.211	45
	[R].MTLDDFR.[I]	1xOxidation [M1]	2	0	913.408	High	457.208	43
	[K].SLEDTKNR.[Y]		1	1	962.49	High	481.749	48
	[K].VQALEEANNDLENK.[I]		2	0	1586.77	High	529.594	36
	[K].STMQELNSR.[L]		1	0	1065.5	Low	533.253	10
	[K].STMQELNSR.[L]	1xOxidation [M3]	3	0	1081.49	High	541.251	57
	[K].TLNDMRQEYEQLIAK.[N]	1xOxidation [M5]	2	1	1867.92	High	934.465	60
	[K].TLNDMRQEYEQLIAK.[N]		2	1	1851.93	High	926.467	70
	[K].TLNDMR.[Q]	1xOxidation [M5]	1	0	765.356	Low	383.182	18
	[K].TLNDMR.[Q]		1	0	749.361	High	375.184	39
	[K].TLLDIDNTR.[M]		1	0	1060.56	High	530.786	65
	[K].EEMSQLTGQNSGDVNVEINVAPGKDLTK.[T]	1xOxidation [M3]	1	1	2989.44	Medium	997.151	29
	[K].EIETYHNLLEGGQEDFESSGAGK.[I]		2	0	2510.13	High	837.383	131
	[R].FSSSGGGGGGGR.[F]		3	0	982.434	High	491.721	66
	[R].FSSSSGYGGGSSR.[V]		3	0	1235.53	High	618.268	73
	[R].GGSGGSHGGGSGFGGESGGSYGGGEEASGSGGGYGGGSGK.[S]		1	0	3223.28	High	1075.1	126
	[R].GGGGSFGYSYGGGSGGGFSASSLGGGFGGGSR.[G]		2	0	2705.16	High	1353.09	36
	[K].EVTQLR.[H]		2	0	745.42	High	373.214	37
	[K].FEMEQNLR.[Q]	1xOxidation [M3]	1	0	1082.49	High	541.751	37
	[K].FEMEQNLR.[Q]		1	0	1066.5	High	533.753	42
	[R].GGSGGSYGGGGSGGGYGGGSGSR.[G]		4	0	1791.73	High	896.368	153
	[K].DIENQYETQITQIEHEVSSSGQEVQSSAK.[E]		2	0	3264.51	High	1088.84	89
	[R].GGSGGSYGGGSGSGGGSGGGYGGGSGGGHSGGSGGGHSGGSGGNYGGGSGSGGGSGGGYGGGSGSR.[G]		1	0	4972.94	High	1243.99	76
	[R].GGSGGSYGR.[G]		2	0	797.354	High	399.181	53
	[R].IKFEMEQNLR.[Q]	1xOxidation [M5]	4	1	1323.67	High	441.896	67
	[R].IKFEMEQNLR.[Q]		2	1	1307.68	High	436.565	60
	[R].LEKEIETYHNLLEGGQEDFESSGAGK.[I]		2	1	2880.35	High	960.79	84
	[K].IQDWYDKKGPAAIQK.[N]		2	2	1760.93	High	440.989	61
	[K].IQDWYDKK.[G]		2	1	1095.55	High	548.278	52
	[K].IQDWYDK.[K]		2	0	967.452	High	484.23	40
	[R].HGVQELEIELQSQLSK.[K]		2	0	1837.97	High	919.487	117
	[R].LASYLDKVQALEEANNDLENK.[I]		2	1	2377.19	High	793.069	102
	[R].LASYLDK.[V]		2	0	809.44	High	405.224	49
	[R].KDIENQYETQITQIEHEVSSSGQEVQSSAK.[E]		1	1	3392.61	Medium	848.908	26
	[K].KGPAAIQK.[N]		1	1	812.499	High	406.753	71
P11142	Heat shock cognate 71 kDa protein OS=Homo sapiens OX=9606 GN=HSPA8 PE=1 SV=1	75	49	88	41	70.9	3568
	Annotated Sequence	Modifications	# PSMs	# Missed Cleavages	Theo. MH+ [Da]	Confidence (by Search Engine): Mascot	m/z [Da] (by Search Engine): Mascot	Ions Score (by Search Engine): Mascot
	[K].QTQTFTTYSDNQPGVLIQVYEGER.[A]		2	0	2774.33	High	1387.67	152
	[KR].NVLIFDLGGGTFDVSILTIEDGIFEVK.[S]		1	0	2911.53	Low	971.184	5
	[R].NTTIPTK.[QK]		2	0	774.436	High	387.722	71
	[K].SFYPEEVSSMVLTK.[M]	1xOxidation [M10]	3	0	1632.78	High	816.896	78
	[K].SFYPEEVSSMVLTK.[M]		2	0	1616.79	High	808.898	88
	[K].RNTTIPTK.[Q]		1	1	930.537	Medium	465.772	28
	[R].RFDDAVVQSDMK.[H]	1xOxidation [M11]	2	1	1426.66	High	713.835	34
	[R].RFDDAVVQSDMK.[H]		2	1	1410.67	High	705.839	46
	[K].LYQSAGGMPGGMPGGFPGGGAPPSGGASSGPTIEEVD.[-]	1xOxidation [M]	2	0	3362.49	Low	1121.5	0
	[K].LYQSAGGMPGGMPGGFPGGGAPPSGGASSGPTIEEVD.[-]		1	0	3346.5	Low	1116.17	8
	[K].MKEIAEAYLGK.[T]	1xOxidation [M1]	1	1	1268.66	High	634.833	101
	[K].MKEIAEAYLGK.[T]		2	1	1252.66	High	418.226	87
	[R].LSKEDIER.[M]		1	1	989.526	High	495.267	53
	[K].ITITNDKGR.[L]		1	1	1017.57	High	509.288	62
	[K].ITITNDK.[G]		1	0	804.446	Medium	402.727	29
	[K].NQVAMNPTNTVFDAKR.[L]	1xOxidation [M5]	2	1	1821.89	High	911.451	99
	[K].NQVAMNPTNTVFDAKR.[L]		2	1	1805.9	High	903.452	113
	[K].NQVAMNPTNTVFDAK.[R]	1xOxidation [M5]	1	0	1665.79	Low	833.399	7
	[K].NQVAMNPTNTVFDAK.[R]		1	0	1649.8	High	825.402	77
	[R].MVNHFIAEFK.[R]		2	0	1235.62	High	618.316	82
	[R].MVNHFIAEFK.[R]	1xOxidation [M1]	1	0	1251.62	High	417.878	33
	[R].MVQEAEKYKAEDEK.[Q]		2	2	1697.81	High	566.607	55
	[R].MVQEAEKYK.[A]		1	1	1125.56	High	375.859	45
	[R].MVQEAEK.[Y]	1xOxidation [M1]	1	0	850.397	Low	425.703	6
	[R].MVQEAEK.[Y]		1	0	834.403	High	417.705	32
	[R].MVNHFIAEFKR.[K]	1xOxidation [M1]	2	1	1407.72	High	469.912	38
	[K].TVTNAVVTVPAYFNDSQR.[Q]		2	0	1982	High	661.339	75
	[K].VCNPIITK.[L]	1xCarbamidomethyl [C2]	1	0	944.523	High	472.766	54
	[RK].VEIIANDQGNR.[TI]		6	0	1228.63	High	614.818	67
	[K].YKAEDEKQR.[D]		1	2	1166.58	High	389.532	54
	[K].YKAEDEK.[Q]		1	1	882.42	High	441.714	43
	[K].VQVEYKGETK.[TS]		2	1	1180.62	High	394.212	41
	[K].VQVEYK.[G]		1	0	765.414	High	383.211	34
	[K].STAGDTHLGGEDFDNR.[M]		2	0	1691.73	High	846.367	96
	[K].SINPDEAVAYGAAVQAAILSGDK.[S]		2	0	2260.15	High	1130.58	127
	[K].SQIHDIVLVGGSTR.[I]		2	0	1481.81	High	741.408	77
	[R].TTPSYVAFTDTER.[L]		2	0	1487.7	High	744.355	61
	[R].TLSSSTQASIEIDSLYEGIDFYTSITR.[A]		2	0	2997.46	High	999.821	121
	[K].ELEKVCNPIITK.[L]	1xCarbamidomethyl [C6]	2	1	1443.79	High	722.398	71
	[K].EIAEAYLGK.[T]		1	0	993.525	High	497.267	59
	[K].ENKITITNDKGR.[L]		1	2	1388.75	Medium	463.588	25
	[K].DNNLLGK.[F]		1	0	773.415	Medium	387.211	30
	[R].FDDAVVQSDMK.[H]		1	0	1254.57	High	627.788	90
	[R].FDDAVVQSDMK.[H]	1xOxidation [M10]	1	0	1270.56	Low	635.785	3
	[R].FEELNADLFR.[G]		1	0	1253.62	High	627.312	74
	[K].DAGTIAGLNVLR.[I]		1	0	1199.67	High	600.341	65
	[K].DISENKR.[A]		1	1	861.442	High	431.225	41
	[R].ARFEELNADLFR.[G]		2	1	1480.75	High	740.882	74
	[K].ATVEDEKLQGK.[I]		1	1	1217.64	Low	406.55	15
	[K].LDKSQIHDIVLVGGSTR.[I]		2	1	1838.01	High	613.343	67
	[R].IPKIQK.[L]		1	1	726.487	High	363.747	26
	[R].IINEPTAAAIAYGLDK.[KRG]		2	0	1659.9	High	830.452	96
	[R].IINEPTAAAIAYGLDKK.[GV]		2	1	1787.99	High	596.668	94
	[K].LLQDFFNGKELNK.[S]		2	1	1565.83	High	522.616	55
	[K].LLQDFFNGK.[E]		1	0	1081.57	High	541.288	51
	[R].GVPQIEVTFDIDANGILNVSAVDK.[S]		1	0	2514.31	High	838.775	46
	[R].GTLDPVEK.[A]		1	0	858.457	Medium	429.732	29
	[K].GPAVGIDLGTTYSCVGVFQHGK.[V]	1xCarbamidomethyl [C14]	2	0	2263.12	High	755.044	130
P0DMV8	Heat shock 70 kDa protein 1A OS=Homo sapiens OX=9606 GN=HSPA1A PE=1 SV=1	76	46	75	40	70	2630
	Annotated Sequence	Modifications	# PSMs	# Missed Cleavages	Theo. MH+ [Da]	Confidence (by Search Engine): Mascot	m/z [Da] (by Search Engine): Mascot	Ions Score (by Search Engine): Mascot
	[K].AAAIGIDLGTTYSCVGVFQHGK.[V]	1xCarbamidomethyl [C14]	1	0	2265.13	High	755.716	97
	[K].QTQIFTTYSDNQPGVLIQVYEGER.[A]		2	0	2786.36	High	929.46	99
	[R].NSTIPTK.[Q]		2	0	760.42	High	380.714	54
	[R].NVLIFDLGGGTFDVSILTIDDGIFEVK.[A]		1	0	2897.52	High	966.512	44
	[K].SENVQDLLLLDVAPLSLGLETAGGVMTALIK.[R]	1xOxidation [M26]	1	0	3196.74	High	1066.25	30
	[K].RNSTIPTK.[Q]		1	1	916.521	Low	458.764	21
	[K].SAVEDEGLKGK.[I]		1	1	1132.58	High	378.2	54
	[K].SAVEDEGLK.[G]		1	0	947.468	Low	474.239	13
	[R].LVNHFVEEFKR.[K]		2	1	1417.76	High	473.258	32
	[R].LVNHFVEEFK.[R]		2	0	1261.66	High	631.333	62
	[K].MKEIAEAYLGYPVTNAVITVPAYFNDSQR.[Q]	1xOxidation [M1]	1	1	3276.62	High	1092.88	63
	[K].MKEIAEAYLGYPVTNAVITVPAYFNDSQR.[Q]		2	1	3260.63	High	1087.55	79
	[R].LSKEEIER.[M]		1	1	1003.54	High	502.275	58
	[K].ITITNDKGR.[L]		1	1	1017.57	High	509.288	62
	[K].ITITNDK.[G]		1	0	804.446	Medium	402.727	29
	[K].NQVALNPQNTVFDAKR.[L]		2	1	1814.95	High	907.979	92
	[K].NQVALNPQNTVFDAK.[R]		1	0	1658.85	High	829.928	48
	[K].NALESYAFNMK.[S]	1xOxidation [M10]	2	0	1303.6	High	652.303	59
	[K].NALESYAFNMK.[S]		1	0	1287.6	High	644.306	65
	[R].MVQEAEKYKAEDEVQR.[E]		2	2	1952.94	High	651.652	74
	[R].MVQEAEKYK.[A]		1	1	1125.56	High	375.859	45
	[R].MVQEAEK.[Y]	1xOxidation [M1]	1	0	850.397	Low	425.703	6
	[R].MVQEAEK.[Y]		1	0	834.403	High	417.705	32
	[RK].VEIIANDQGNR.[TI]		6	0	1228.63	High	614.818	67
	[K].YKAEDEVQRER.[V]		2	2	1422.7	Low	474.905	24
	[K].VQVSYKGETK.[A]		2	1	1138.61	High	569.809	48
	[K].VQVSYK.[G]		1	0	723.404	High	362.205	37
	[R].STLEPVEK.[A]		2	0	902.483	High	451.745	34
	[K].SINPDEAVAYGAAVQAAILMGDK.[S]	1xOxidation [M20]	1	0	2320.15	High	774.055	57
	[K].SINPDEAVAYGAAVQAAILMGDK.[S]		2	0	2304.15	High	768.723	108
	[R].TTPSYVAFTDTER.[L]		2	0	1487.7	High	744.355	61
	[R].TLSSSTQASLEIDSLFEGIDFYTSITR.[A]		1	0	2981.46	High	994.492	64
	[K].ELEQVCNPIISGLYQGAGGPGPGGFGAQGPK.[G]	1xCarbamidomethyl [C6]	1	0	3055.49	High	1019.17	110
	[K].FGDPVVQSDMK.[H]	1xOxidation [M10]	1	0	1238.57	High	619.79	33
	[K].FGDPVVQSDMK.[H]		1	0	1222.58	High	611.792	68
	[R].FEELCSDLFR.[S]	1xCarbamidomethyl [C5]	1	0	1315.6	High	658.303	68
	[K].ANKITITNDKGR.[L]		1	2	1330.74	High	444.253	55
	[R].AMTKDNNLLGR.[F]	1xOxidation [M2]	1	1	1248.64	High	416.884	35
	[K].AEDEVQRER.[V]		1	1	1131.54	Low	377.851	11
	[K].AFYPEEISSMVLTK.[ML]	1xOxidation [M10]	2	0	1630.8	High	815.905	78
	[K].AFYPEEISSMVLTK.[ML]		2	0	1614.81	High	807.908	92
	[R].ARFEELCSDLFR.[S]	1xCarbamidomethyl [C7]	1	1	1542.74	High	514.918	53
	[K].AQIHDLVLVGGSTR.[I]		2	0	1465.81	High	733.41	68
	[K].ATAGDTHLGGEDFDNR.[L]		2	0	1675.73	High	838.369	117
	[K].GGSGSGPTIEEVD.[-]		2	0	1204.53	Low	602.77	8
	[K].LDKAQIHDLVLVGGSTR.[I]		2	1	1822.02	High	608.011	73
	[R].IPKVQK.[L]		1	1	712.472	Medium	356.74	18
	[K].LLQDFFNGRDLNK.[S]		1	1	1579.82	Medium	527.28	26
	[K].LLQDFFNGR.[D]		1	0	1109.57	High	555.291	64
	[R].IINEPTAAAIAYGLDR.[RT]		2	0	1687.9	High	844.455	105
	[R].KFGDPVVQSDMK.[H]		2	1	1350.67	High	675.84	61
	[K].KDISQNKR.[A]		1	2	988.553	Low	494.781	16
P02533	Keratin, type I cytoskeletal 14 OS=Homo sapiens OX=9606 GN=KRT14 PE=1 SV=4	60	31	51	12	51.5	1536
	Annotated Sequence	Modifications	# PSMs	# Missed Cleavages	Theo. MH+ [Da]	Confidence (by Search Engine): Mascot	m/z [Da] (by Search Engine): Mascot	Ions Score (by Search Engine): Mascot
	[R].QRPAEIKDYSPYFK.[T]		2	1	1741.89	Medium	436.228	26
	[R].ISSVLAGGSCR.[A]	1xCarbamidomethyl [C10]	1	0	1106.56	Medium	553.785	31
	[K].NHEEEMNALR.[G]	1xOxidation [M6]	2	0	1258.55	Low	629.778	21
	[K].NHEEEMNALR.[G]		1	0	1242.55	High	621.781	37
	[R].MSVEADINGLRR.[V]	1xOxidation [M1]	1	1	1376.7	Low	688.852	7
	[R].MSVEADINGLRR.[V]		1	1	1360.7	Low	680.855	18
	[R].VLDELTLAR.[AT]		1	0	1029.59	High	515.301	65
	[K].VTMQNLNDR.[L]	1xOxidation [M3]	3	0	1106.53	High	553.767	84
	[K].VTMQNLNDR.[L]		1	0	1090.53	High	545.769	37
	[K].VTMQNLNDRLASYLDK.[V]	1xOxidation [M3]	1	1	1896.95	Low	632.989	5
	[K].VTMQNLNDRLASYLDKVR.[A]	1xOxidation [M3]	2	2	2152.12	Low	538.785	11
	[R].TMQNLEIELQSQLSMK.[A]	1xOxidation [M15]	1	0	1908.94	Low	954.974	6
	[R].TMQNLEIELQSQLSMK.[A]	2xOxidation [M2; M15]	2	0	1924.94	High	642.317	54
	[K].TRLEQEIATYR.[RS]		2	1	1379.73	High	460.581	47
	[K].TRLEQEIATYRR.[L]		1	2	1535.83	Low	512.614	23
	[R].TKYETELNLR.[M]		1	1	1266.67	High	633.838	60
	[K].TEELNREVATNSELVQSGK.[S]		2	1	2104.05	High	702.022	69
	[KR].TEELNR.[EY]		1	0	761.379	Medium	381.193	29
	[K].TIEDLR.[NK]		2	0	746.404	High	373.706	42
	[K].DYSPYFK.[T]		1	0	919.42	High	460.213	35
	[R].EVATNSELVQSGK.[S]		1	0	1361.69	High	681.35	78
	[R].ALEEANADLEVK.[I]		1	0	1301.66	High	651.333	65
	[R].APSTYGGGLSVSSSR.[F]		1	0	1425.7	High	713.353	48
	[K].DAEEWFFTK.[T]		1	0	1172.53	High	586.767	56
	[K].ASLENSLEETKGR.[Y]		1	1	1433.72	High	717.366	89
	[K].ASLENSLEETK.[G]		1	0	1220.6	High	610.804	33
	[R].LEQEIATYRR.[L]		1	1	1278.68	Low	426.899	13
	[R].LLEGEDAHLSSSQFSSGSQSSR.[D]		2	0	2309.06	High	770.36	97
	[K].ILTATVDNANVLLQIDNAR.[L]		2	0	2054.12	High	1027.57	129
	[R].ILNEMRDQYEK.[M]		2	1	1438.7	High	719.854	38
	[K].GSCGIGGGIGGGSSR.[I]	1xCarbamidomethyl [C3]	1	0	1278.59	Low	639.797	14
	[R].GQVGGDVNVEMDAAPGVDLSR.[I]	1xOxidation [M11]	1	0	2101.98	High	1051.49	78
	[R].GQVGGDVNVEMDAAPGVDLSR.[I]		2	0	2085.99	High	1043.5	125
	[R].LASYLDKVR.[A]		2	1	1064.61	High	532.809	59
	[R].LASYLDK.[V]		2	0	809.44	High	405.224	49
	[KR].LAADDFR.[AITLV]		2	0	807.4	High	404.204	51
O60243	Heparan-sulfate 6-O-sulfotransferase 1 OS=Homo sapiens OX=9606 GN=HS6ST1 PE=1 SV=5	52	32	57	28	48.2	1530
	Annotated Sequence	Modifications	# PSMs	# Missed Cleavages	Theo. MH+ [Da]	Confidence (by Search Engine): Mascot	m/z [Da] (by Search Engine): Mascot	Ions Score (by Search Engine): Mascot
	[K].RAQLLLESAK.[K]		2	1	1128.67	High	564.841	54
	[K].RAQLLLESAKK.[N]		2	2	1256.77	High	419.595	70
	[R].RDSAALR.[T]		1	1	788.437	Medium	394.723	27
	[R].RIEELNDLDMQLYDYAK.[D]	1xOxidation [M10]	2	1	2145.02	High	1073.01	86
	[R].RIEELNDLDMQLYDYAK.[D]		1	1	2129.02	High	1065.02	45
	[R].MLADLSLVGCYNLSFIPEGKR.[A]	1xCarbamidomethyl [C10]; 1xOxidation [M1]	1	1	2399.21	High	800.408	51
	[R].MLADLSLVGCYNLSFIPEGKR.[A]	1xCarbamidomethyl [C10]	1	1	2383.21	Low	795.077	4
	[R].MLADLSLVGCYNLSFIPEGK.[R]	1xCarbamidomethyl [C10]	2	0	2227.11	High	1114.06	67
	[K].YYFPVR.[E]		1	0	844.435	Medium	422.722	26
	[R].YLSEWR.[H]		1	0	853.42	High	427.214	39
	[R].SLRFDMK.[G]	1xOxidation [M6]	1	1	912.461	Low	456.734	4
	[R].SLRFDMK.[G]		1	1	896.466	Low	448.737	21
	[K].TQYLFER.[T]		1	0	956.484	High	478.746	55
	[K].TSLHMCDGR.[ST]	1xCarbamidomethyl [C6]; 1xOxidation [M5]	2	0	1092.46	High	546.732	45
	[K].TSLHMCDGR.[ST]	1xCarbamidomethyl [C6]	2	0	1076.46	High	538.734	70
	[K].TGGTTFGR.[H]		3	0	796.395	High	398.701	63
	[K].YYFPVRELER.[S]		2	1	1371.71	Medium	686.357	26
	[R].EDADEPGRVPTEDYMSHIIEK.[W]		2	1	2431.11	High	608.533	34
	[R].DSAALRTPR.[K]		1	1	986.538	Medium	493.773	24
	[K].GDDVIVFLHIQK.[T]		2	0	1383.76	High	692.385	59
	[KR].ETWLFSR.[F]		1	0	938.473	High	469.741	42
	[R].AKEALPR.[E]		1	1	784.468	High	392.738	37
	[R].AGGVEVDEDTIRR.[I]		2	1	1416.71	High	472.908	56
	[R].AGGVEVDEDTIR.[R]		2	0	1260.61	Medium	630.808	31
	[K].CTCYRPNRR.[E]	2xCarbamidomethyl [C1; C3]	1	1	1282.59	Low	428.202	6
	[K].DLFQQR.[Y]		2	0	806.416	Medium	403.712	24
	[R].AQLLLESAKK.[N]		2	1	1100.67	High	550.838	74
	[R].AQLLLESAK.[K]		1	0	972.572	High	486.79	30
	[R].IEELNDLDMQLYDYAK.[D]		2	0	1972.92	High	986.964	92
	[R].IEELNDLDMQLYDYAK.[D]	1xOxidation [M9]	1	0	1988.92	High	994.961	41
	[R].LEVPCDCRPGQKK.[C]	2xCarbamidomethyl [C5; C7]	2	1	1586.78	High	529.597	33
	[R].LEVPCDCRPGQK.[K]	2xCarbamidomethyl [C5; C7]	2	0	1458.68	High	729.845	59
	[R].HLVQNVR.[L]		1	0	865.5	High	433.254	41
	[R].GMAFFGLTEFQR.[K]		1	0	1403.68	High	702.343	59
	[R].GMAFFGLTEFQR.[K]	1xOxidation [M2]	1	0	1419.67	High	710.34	62
	[R].KTQYLFER.[T]		2	1	1084.58	High	542.794	62
	[K].KYYFPVR.[E]		1	1	972.53	Low	486.769	18
	[K].KCTCYRPNRR.[E]	2xCarbamidomethyl [C2; C4]	1	2	1410.68	Low	353.427	4
P78371	T-complex protein 1 subunit beta OS=Homo sapiens OX=9606 GN=CCT2 PE=1 SV=4	62	27	37	27	57.5	1423
	Annotated Sequence	Modifications	# PSMs	# Missed Cleavages	Theo. MH+ [Da]	Confidence (by Search Engine): Mascot	m/z [Da] (by Search Engine): Mascot	Ions Score (by Search Engine): Mascot
	[R].QVLLSAAEAAEVILR.[V]		1	0	1582.92	High	791.962	99
	[R].QDLMNIAGTTLSSK.[L]		1	0	1478.75	Medium	739.88	29
	[R].MLPTIIADNAGYDSADLVAQLR.[A]		2	0	2347.2	High	783.071	88
	[R].LTSFIGAIAIGDLVK.[S]		2	0	1517.89	High	759.451	99
	[R].VQDDEVGDGTTSVTVLAAELLR.[E]		2	0	2288.16	High	1144.58	129
	[K].VLVDMSR.[V]		1	0	819.439	High	410.223	51
	[K].VAEIEHAEKEK.[M]		1	1	1282.66	High	428.227	40
	[R].TVYGGGCSEMLMAHAVTQLANR.[T]	1xCarbamidomethyl [C7]	1	0	2366.1	High	789.377	60
	[R].SLHDALCVLAQTVK.[D]	1xCarbamidomethyl [C7]	1	0	1554.83	High	777.919	40
	[R].TPGKEAVAMESYAK.[A]		2	1	1481.73	High	494.582	41
	[R].EGTIGDMAILGITESFQVKR.[Q]	1xOxidation [M7]	1	1	2181.12	Low	727.712	24
	[R].EGTIGDMAILGITESFQVK.[R]		2	0	2009.03	High	1005.02	71
	[K].EAVAMESYAK.[A]		1	0	1098.51	Medium	549.76	31
	[R].EALLSSAVDHGSDEVK.[F]		2	0	1656.81	High	828.908	88
	[R].EAESLIAKK.[I]		1	1	988.567	Low	494.788	7
	[R].EAESLIAK.[K]		1	0	860.472	High	430.74	34
	[R].GATQQILDEAER.[S]		1	0	1330.66	High	665.834	79
	[R].AAHSEGNTTAGLDMR.[E]		2	0	1530.7	High	765.851	67
	[K].AGADEERAETAR.[L]		1	1	1275.59	Medium	425.87	30
	[R].DASLMVTNDGATILK.[N]	1xOxidation [M5]	1	0	1564.79	High	782.898	54
	[R].DASLMVTNDGATILK.[N]		1	0	1548.79	High	774.901	39
	[K].IGVNQPK.[R]		1	0	755.441	High	378.224	41
	[K].LGGSLADSYLDEGFLLDKK.[I]		1	1	2041.05	High	681.022	53
	[K].ILLSSGR.[D]		1	0	745.457	High	373.232	32
	[K].ILIANTGMDTDKIK.[I]	1xOxidation [M8]	1	1	1548.83	High	516.949	59
	[K].ILIANTGMDTDKIK.[I]		2	1	1532.84	High	511.617	63
	[K].ILIANTGMDTDK.[I]		1	0	1291.66	Low	646.332	6
	[K].HGINCFINR.[Q]	1xCarbamidomethyl [C5]	1	0	1130.55	High	565.78	33
	[R].LALVTGGEIASTFDHPELVK.[L]		1	0	2097.12	High	699.713	97
P13647	Keratin, type II cytoskeletal 5 OS=Homo sapiens OX=9606 GN=KRT5 PE=1 SV=3	48	38	50	22	62.3	1302
	Annotated Sequence	Modifications	# PSMs	# Missed Cleavages	Theo. MH+ [Da]	Confidence (by Search Engine): Mascot	m/z [Da] (by Search Engine): Mascot	Ions Score (by Search Engine): Mascot
	[R].QSSVSFR.[S]		1	0	810.41	Medium	405.709	32
	[R].NTKHEISEMNR.[M]	1xOxidation [M9]	1	1	1374.64	Medium	458.886	32
	[R].NTKHEISEMNR.[M]		1	1	1358.65	High	453.554	56
	[R].QLDSIVGER.[G]		1	0	1016.54	High	508.772	52
	[R].SFSTASAITPSVSR.[T]		1	0	1410.72	High	705.865	50
	[R].SGGGGGGGFGR.[V]		1	0	865.391	High	433.2	50
	[R].ISISTSGGSFR.[N]		1	0	1111.57	High	556.291	46
	[R].NLDLDSIIAEVK.[A]		1	0	1329.73	Low	443.914	19
	[RK].NKYEDEINKR.[T]		2	2	1308.65	High	436.89	51
	[R].NKLAELEEALQK.[A]		2	1	1385.76	High	462.593	56
	[K].VDALMDEINFMK.[M]	2xOxidation [M5; M11]	1	0	1457.67	Low	729.337	10
	[K].VDALMDEINFMK.[M]		1	0	1425.68	High	713.342	80
	[K].YEELQQTAGR.[H]		1	0	1194.57	High	597.792	43
	[KR].YEDEINKR.[T]		2	1	1066.52	High	533.762	57
	[KR].VRTEEREQIK.[LT]		1	2	1287.7	Low	429.906	19
	[K].WTLLQEQGTK.[T]		1	0	1203.64	High	602.323	45
	[R].SRTEAESWYQTK.[Y]		1	1	1485.7	Medium	495.904	26
	[R].SLYNLGGSK.[R]		1	0	938.494	High	469.751	50
	[R].LRAEIDNVKK.[Q]		1	2	1185.69	High	395.904	30
	[R].TEAESWYQTK.[Y]		1	0	1242.56	High	621.786	45
	[R].TTAENEFVMLKK.[D]	1xOxidation [M9]	2	1	1426.72	High	713.867	80
	[R].TTAENEFVMLKK.[D]		2	1	1410.73	High	470.915	77
	[R].TTAENEFVMLK.[K]	1xOxidation [M9]	1	0	1298.63	Low	649.818	22
	[R].TTAENEFVMLK.[K]		1	0	1282.63	High	641.822	62
	[R].TSFTSVSR.[S]		1	0	884.447	Low	442.727	7
	[R].TEEREQIK.[LT]		1	1	1032.53	Low	516.77	21
	[K].DVDAAYMNKVELEAK.[V]		2	1	1695.83	High	848.418	79
	[K].FASFIDK.[V]		1	0	827.43	High	414.219	47
	[R].EYQELMNTK.[L]	1xOxidation [M6]	1	0	1171.53	Low	586.269	12
	[K].FASFIDKVR.[F]		2	1	1082.6	High	541.804	64
	[RK].EQIKTLNNK.[F]		1	1	1087.61	Low	363.209	20
	[R].AEIDNVKK.[Q]		1	1	916.51	Low	458.759	13
	[R].LDSELR.[NSG]		1	0	732.389	Medium	366.698	28
	[KR].LLEGEECR.[MLI]	1xCarbamidomethyl [C7]	1	0	1005.47	Low	503.237	19
	[R].LLREYQELMNTK.[L]	1xOxidation [M9]	1	1	1553.8	Low	518.605	8
	[KR].HGDDLR.[NQR]		1	0	712.337	High	356.672	38
	[K].HEISEMNR.[M]		1	0	1015.46	High	508.235	48
	[R].GLGVGFGSGGGSSSSVK.[F]		1	0	1439.71	Low	720.361	16
	[R].GRLDSELR.[NG]		1	1	945.511	High	473.26	42
	[K].LALDVEIATYRK.[L]		2	1	1391.79	High	696.399	86
	[K].LALDVEIATYR.[K]		1	0	1263.69	High	632.351	80
	[K].LAELEEALQK.[A]		1	0	1143.63	High	572.317	31
Q13085	Acetyl-CoA carboxylase 1 OS=Homo sapiens OX=9606 GN=ACACA PE=1 SV=2	25	46	47	46	265.4	1243
	Annotated Sequence	Modifications	# PSMs	# Missed Cleavages	Theo. MH+ [Da]	Confidence (by Search Engine): Mascot	m/z [Da] (by Search Engine): Mascot	Ions Score (by Search Engine): Mascot
	[K].QLTEEDGVHSVIEENIK.[C]		1	0	1939.96	High	647.326	68
	[R].QVQAEVPGSPIFVMR.[L]		1	0	1657.87	Medium	829.441	28
	[K].RPGAALDPGCVLAK.[M]	1xCarbamidomethyl [C10]	1	0	1424.77	Medium	712.888	27
	[R].RLLLEDLVK.[K]		1	1	1098.69	Medium	549.848	24
	[R].RVDPVYIHLAER.[L]		1	1	1467.81	High	489.941	44
	[R].IYVSANSGAR.[I]		1	0	1037.54	High	519.272	32
	[R].ITSENPDEGFKPSSGTVQELNFR.[S]		1	0	2552.23	High	851.414	96
	[R].LTFLVAQK.[D]		1	0	919.561	High	460.284	48
	[K].ITDIIGKEEGIGPENLR.[G]		2	1	1854	High	927.502	31
	[K].MQLDNPSK.[V]		1	0	932.451	High	466.729	49
	[K].VLIANNGIAAVK.[C]		1	0	1182.72	High	591.864	36
	[K].VEVGTEVTDYR.[F]		1	0	1267.62	High	634.312	82
	[R].VDWQENDFSK.[R]		1	0	1267.56	High	634.283	32
	[K].VQQAELHTGSLPR.[I]		1	0	1435.77	High	479.261	38
	[R].YLYLTPQDYKR.[V]		1	1	1459.76	Low	487.258	23
	[R].VSALNSVHCEHVEDEGESR.[Y]	1xCarbamidomethyl [C9]	1	0	2153.95	High	539.244	50
	[K].TDCDIEDDRLAAMFR.[E]	1xCarbamidomethyl [C3]	1	1	1827.8	Low	609.938	21
	[K].TCVFEKENDPSVMR.[S]	1xCarbamidomethyl [C2]	1	1	1711.78	High	571.265	35
	[R].TAQIMFQAYGDK.[Q]		1	0	1372.66	High	686.832	34
	[K].SVHSSVPLLNSKDPIDR.[I]		1	1	1863.99	High	622.003	35
	[K].SPEYPEGR.[D]		1	0	934.426	Low	467.717	13
	[R].SLVQANPEVAMDSIIHMTQHISPTQR.[A]		1	0	2903.45	Low	726.618	1
	[K].TPYDPR.[W]		1	0	748.362	Low	374.686	1
	[R].TVELSIPADPANLDSEAK.[I]		1	0	1869.94	Low	935.476	17
	[R].TFEDFVR.[I]		1	0	913.441	High	457.224	33
	[R].TIQVENSHLILTGAGALNK.[V]		1	0	1979.09	High	660.37	65
	[R].EFTQQNK.[A]		1	0	894.432	Low	447.72	2
	[K].EASFEYLQNEGER.[L]		1	0	1571.7	High	786.353	59
	[R].FVVMVTPEDLK.[A]		1	0	1277.68	High	639.345	62
	[R].AIGIGAYLVR.[L]		1	0	1032.62	High	516.814	38
	[R].DIIVIGNDITYR.[I]		1	0	1391.75	High	696.381	60
	[R].DFTVASPAEFVTR.[F]		1	0	1439.72	High	720.361	46
	[R].AYIAYELNSVQHR.[Q]		1	0	1563.79	Medium	521.935	27
	[R].LGTPELSTAERK.[E]		1	1	1301.71	High	434.574	36
	[R].IGSFGPQEDLLFLR.[A]		1	0	1591.85	High	796.428	115
	[R].IGLAEEIR.[H]		1	0	900.515	High	450.761	56
	[R].IIEFVPTK.[T]		1	0	946.561	High	473.784	46
	[K].IIEEAPATIATPAVFEHMEQCAVK.[L]	1xCarbamidomethyl [C21]	1	0	2655.32	High	885.777	35
	[R].LGGIPVGVVAVETR.[T]		1	0	1366.81	High	683.907	108
	[R].IPPNVEK.[S]		1	0	796.456	Medium	398.732	27
	[R].LLLEDLVK.[K]		1	0	942.587	High	471.798	49
	[R].LLLEAMDELEVAFNNTNVR.[T]		1	0	2191.11	High	731.04	32
	[R].ILNVPQELYEK.[G]		1	0	1345.74	High	673.372	63
	[R].GHVIAAR.[I]		1	0	723.426	High	362.217	25
	[R].GGSWVVIDSSINPR.[H]		1	0	1486.76	High	743.886	41
	[R].KVNNADDFPNLFR.[Q]		1	1	1549.78	Low	775.393	23
P17987	T-complex protein 1 subunit alpha OS=Homo sapiens OX=9606 GN=TCP1 PE=1 SV=1	59	27	32	27	60.3	1053
	Annotated Sequence	Modifications	# PSMs	# Missed Cleavages	Theo. MH+ [Da]	Confidence (by Search Engine): Mascot	m/z [Da] (by Search Engine): Mascot	Ions Score (by Search Engine): Mascot
	[K].QKIHPTSVISGYR.[L]		1	1	1485.82	Medium	495.944	28
	[K].MLVDDIGDVTITNDGATILK.[L]		2	0	2104.08	High	1052.55	95
	[K].NADELVK.[Q]		1	0	788.415	Low	394.711	11
	[R].YINENLIVNTDELGR.[D]		1	0	1762.9	High	881.952	87
	[R].YINENLIVNTDELGRDCLINAAK.[T]	1xCarbamidomethyl [C17]	1	1	2648.33	Medium	883.451	26
	[R].YPVNSVNILK.[A]		1	0	1146.65	High	573.83	53
	[R].STGETIR.[S]		1	0	763.394	High	382.201	54
	[K].SSLGPVGLDK.[M]		1	0	972.536	High	486.772	70
	[R].SLLVIPNTLAVNAAQDSTDLVAK.[L]		2	0	2353.3	High	785.105	71
	[R].SLHDALCVVKR.[V]	1xCarbamidomethyl [C7]	1	1	1297.7	High	433.24	72
	[R].SQNVMAAASIANIVK.[S]	1xOxidation [M5]	1	0	1532.81	High	766.909	65
	[R].SQNVMAAASIANIVK.[S]		1	0	1516.82	High	758.912	86
	[R].TSASIILR.[G]		1	0	860.52	High	430.764	32
	[R].EQLAIAEFAR.[S]		1	0	1147.61	High	574.308	53
	[R].GANDFMCDEMER.[S]	1xCarbamidomethyl [C7]; 1xOxidation [M10]	1	0	1490.53	Medium	745.772	21
	[R].GANDFMCDEMER.[S]	1xCarbamidomethyl [C7]	1	0	1474.54	High	737.773	68
	[R].DNKQAGVFEPTIVK.[V]		1	1	1545.83	Low	773.411	13
	[K].FATEAAITILR.[I]		1	0	1205.69	High	603.349	69
	[R].AFHNEAQVNPERK.[N]		1	1	1539.77	High	385.697	36
	[R].DCLINAAK.[T]	1xCarbamidomethyl [C2]	1	0	904.456	Low	452.732	13
	[K].ASGATILSTLANLEGEETFEAAMLGQAEEVVQER.[I]	1xOxidation [M23]	1	0	3580.73	High	1194.25	51
	[K].IHPTSVISGYR.[L]		1	0	1229.66	Low	615.336	13
	[K].LGVQVVITDPEKLDQIR.[Q]		1	1	1923.09	High	641.703	65
	[K].ILATGANVILTTGGIDDMCLK.[Y]	1xCarbamidomethyl [C19]	2	0	2176.14	High	726.05	38
	[K].LLEVEHPAAK.[V]		1	0	1106.62	High	369.545	50
	[R].IDDLIK.[L]		1	0	716.419	High	358.713	45
	[R].ICDDELILIK.[N]	1xCarbamidomethyl [C2]	1	0	1231.66	High	616.334	81
	[K].HGSYEDAVHSGALND.[-]		1	0	1571.67	High	786.34	38
	[K].IACLDFSLQK.[T]	1xCarbamidomethyl [C3]	1	0	1194.62	High	597.813	56
P50991	T-complex protein 1 subunit delta OS=Homo sapiens OX=9606 GN=CCT4 PE=1 SV=4	57	27	30	26	57.9	1018
	Annotated Sequence	Modifications	# PSMs	# Missed Cleavages	Theo. MH+ [Da]	Confidence (by Search Engine): Mascot	m/z [Da] (by Search Engine): Mascot	Ions Score (by Search Engine): Mascot
	[K].QMQVLHPAAR.[M]		1	0	1150.61	High	384.21	50
	[M].PENVAPR.[S]		1	0	782.416	High	391.711	44
	[R].MLVELSK.[A]		1	0	819.464	High	410.236	48
	[K].MIQDGKGDVTITNDGATILK.[Q]		1	1	2090.08	Low	1045.54	11
	[R].LTEYSR.[T]		1	0	768.389	High	384.698	38
	[K].VIDPATATSVDLR.[D]		1	0	1357.73	High	679.37	80
	[K].VIDPATATSVDLRDIK.[I]		1	1	1713.94	High	571.985	52
	[K].TVTIVVR.[G]		1	0	787.504	High	394.256	48
	[K].VSNSGITRVEK.[A]		1	1	1189.65	Medium	397.223	30
	[K].VSNSGITR.[V]		1	0	833.448	High	417.227	46
	[K].VVSQYSSLLSPMSVNAVMK.[V]	1xOxidation [M12]	1	0	2056.05	Low	1028.53	19
	[K].TAGINVR.[K]		1	0	730.421	High	365.714	35
	[K].TDMDNQIVVSDYAQMDR.[V]		1	0	2000.87	High	1000.94	76
	[R].SIHDALCVIR.[CN]	1xCarbamidomethyl [C7]	2	0	1183.63	Low	395.213	15
	[K].TGCNVLLIQK.[S]	1xCarbamidomethyl [C3]	1	0	1145.63	High	573.321	48
	[R].EDIEFICK.[T]	1xCarbamidomethyl [C7]	1	0	1053.49	Low	527.25	14
	[R].FSNISAAK.[A]		1	0	837.446	High	419.227	48
	[R].ALIAGGGAPEIELALR.[L]		1	0	1550.89	High	775.948	97
	[R].AFADAMEVIPSTLAENAGLNPISTVTELR.[N]	1xOxidation [M6]	1	0	3046.54	High	1016.19	105
	[R].AFADAMEVIPSTLAENAGLNPISTVTELR.[N]		1	0	3030.55	High	1010.85	74
	[R].AYILNLVK.[Q]		1	0	933.577	High	467.293	49
	[K].AQDIEAGDGTTSVVIIAGSLLDSCTK.[L]	1xCarbamidomethyl [C24]	1	0	2621.3	High	874.438	79
	[K].AVADAIR.[T]		1	0	715.41	Medium	358.208	25
	[K].IGLIQFCLSAPK.[T]	1xCarbamidomethyl [C7]	1	0	1346.75	High	673.879	72
	[K].LGGTIDDCELVEGLVLTQK.[V]	1xCarbamidomethyl [C8]	2	0	2060.06	High	1030.53	98
	[K].GIHPTIISESFQK.[A]		2	0	1456.78	High	728.894	50
	[R].GSNKLVIEEAER.[S]		1	1	1344.71	Low	448.909	19
	[K].KLGGTIDDCELVEGLVLTQK.[V]	1xCarbamidomethyl [C9]	1	1	2188.15	High	730.056	69
P07437	Tubulin beta chain OS=Homo sapiens OX=9606 GN=TUBB PE=1 SV=2	56	21	32	3	49.6	1008
	Annotated Sequence	Modifications	# PSMs	# Missed Cleavages	Theo. MH+ [Da]	Confidence (by Search Engine): Mascot	m/z [Da] (by Search Engine): Mascot	Ions Score (by Search Engine): Mascot
	[K].NSSYFVEWIPNNVK.[TV]		1	0	1696.83	High	848.92	47
	[R].ISEQFTAMFR.[R]	1xOxidation [M8]	1	0	1245.59	High	623.301	55
	[R].ISEQFTAMFR.[R]		1	0	1229.6	High	615.303	46
	[K].IREEYPDR.[I]		2	1	1077.53	Low	359.849	18
	[K].LTTPTYGDLNHLVSATMSGVTTCLR.[F]	1xCarbamidomethyl [C23]	1	0	2708.34	High	903.451	64
	[R].ISVYYNEATGGK.[Y]		1	0	1301.64	High	651.322	53
	[KR].NMMAACDPR.[H]	1xCarbamidomethyl [C6]; 1xOxidation [M]	2	0	1081.42	Low	541.215	4
	[KR].NMMAACDPR.[H]	1xCarbamidomethyl [C6]	1	0	1065.43	Low	533.218	13
	[R].MSMKEVDEQMLNVQNK.[N]		1	1	1923.9	High	641.972	40
	[-].MREIVHIQAGQCGNQIGAK.[F]	1xCarbamidomethyl [C12]; 1xOxidation [M1]	2	1	2126.06	High	709.358	33
	[-].MREIVHIQAGQCGNQIGAK.[F]	1xCarbamidomethyl [C12]	4	1	2110.06	High	704.026	76
	[R].YLTVAAVFR.[G]		1	0	1039.59	High	520.301	71
	[K].TAVCDIPPRGLK.[M]	1xCarbamidomethyl [C4]	1	1	1326.72	Low	442.912	22
	[K].TAVCDIPPR.[G]	1xCarbamidomethyl [C4]	1	0	1028.52	Medium	514.764	26
	[K].EAESCDCLQGFQLTHSLGGGTGSGMGTLLISK.[I]	2xCarbamidomethyl [C5; C7]; 1xOxidation [M25]	2	0	3327.53	High	1109.85	35
	[K].EAESCDCLQGFQLTHSLGGGTGSGMGTLLISK.[I]	2xCarbamidomethyl [C5; C7]	2	0	3311.53	High	1104.52	34
	[R].FPGQLNADLRK.[L]		1	1	1258.69	High	420.235	42
	[K].EVDEQMLNVQNK.[N]		1	0	1446.69	High	723.847	63
	[R].AILVDLEPGTMDSVR.[S]	1xOxidation [M11]	1	0	1631.83	Low	816.419	16
	[R].AILVDLEPGTMDSVR.[S]		1	0	1615.84	High	808.422	66
	[R].ALTVPELTQQVFDAK.[N]		2	0	1659.9	High	830.452	89
	[R].IMNTFSVVPSPK.[V]	1xOxidation [M2]	1	0	1335.7	High	668.353	48
	[R].IMNTFSVVPSPK.[V]		1	0	1319.7	High	660.355	84
	[K].GHYTEGAELVDSVLDVVRK.[E]		1	1	2087.08	High	696.364	78
	[K].GHYTEGAELVDSVLDVVR.[K]		1	0	1958.98	High	653.666	79
	[K].LAVNMVPFPR.[L]	1xOxidation [M5]	1	0	1159.63	High	580.319	71
	[K].LAVNMVPFPR.[L]		1	0	1143.63	High	572.321	57
	[R].KLAVNMVPFPR.[L]		1	1	1271.73	Low	424.582	12
P08779	Keratin, type I cytoskeletal 16 OS=Homo sapiens OX=9606 GN=KRT16 PE=1 SV=4	51	26	36	9	51.2	947
	Annotated Sequence	Modifications	# PSMs	# Missed Cleavages	Theo. MH+ [Da]	Confidence (by Search Engine): Mascot	m/z [Da] (by Search Engine): Mascot	Ions Score (by Search Engine): Mascot
	[R].QRPSEIKDYSPYFK.[T]		2	1	1757.89	Low	586.634	21
	[R].SEVTELR.[R]		1	0	833.436	Medium	417.222	30
	[R].ISSVLAGGSCR.[A]	1xCarbamidomethyl [C10]	1	0	1106.56	Medium	553.785	31
	[R].VLDELTLAR.[AT]		1	0	1029.59	High	515.301	65
	[K].VTMQNLNDR.[L]	1xOxidation [M3]	3	0	1106.53	High	553.767	84
	[K].VTMQNLNDR.[L]		1	0	1090.53	High	545.769	37
	[K].VTMQNLNDRLASYLDK.[V]	1xOxidation [M3]	1	1	1896.95	Low	632.989	5
	[K].VTMQNLNDRLASYLDKVR.[A]	1xOxidation [M3]	2	2	2152.12	Low	538.785	11
	[K].TRLEQEIATYR.[RS]		2	1	1379.73	High	460.581	47
	[K].TRLEQEIATYRR.[L]		1	2	1535.83	Low	512.614	23
	[K].TEELNKEVASNSELVQSSR.[S]		1	1	2120.05	High	707.354	115
	[K].TIEDLR.[NK]		2	0	746.404	High	373.706	42
	[K].DYSPYFK.[T]		1	0	919.42	High	460.213	35
	[R].EVFTSSSSSSSR.[Q]		1	0	1260.57	Medium	630.789	28
	[R].ALEEANADLEVK.[I]		1	0	1301.66	High	651.333	65
	[R].APSTYGGGLSVSSR.[F]		1	0	1338.66	Low	669.837	25
	[R].DAETWFLSK.[T]		1	0	1096.53	Low	548.769	20
	[K].ASLENSLEETKGR.[Y]		1	1	1433.72	High	717.366	89
	[K].ASLENSLEETK.[G]		1	0	1220.6	High	610.804	33
	[K].IIAATIENAQPILQIDNAR.[L]		1	0	2064.14	High	688.721	109
	[R].LLEGEDAHLSSQQASGQSYSSR.[E]		1	0	2350.09	High	784.036	39
	[R].LEQEIATYRR.[L]		1	1	1278.68	Low	426.899	13
	[K].GSCGIGGGIGGGSSR.[I]	1xCarbamidomethyl [C3]	1	0	1278.59	Low	639.797	14
	[R].GQTGGDVNVEMDAAPGVDLSR.[I]		2	0	2087.97	High	1044.48	73
	[R].LASYLDKVR.[A]		2	1	1064.61	High	532.809	59
	[R].LASYLDK.[V]		2	0	809.44	High	405.224	49
	[KR].LAADDFR.[AITLV]		2	0	807.4	High	404.204	51
P02538	Keratin, type II cytoskeletal 6A OS=Homo sapiens OX=9606 GN=KRT6A PE=1 SV=3	35	25	34	2	60	939
	Annotated Sequence	Modifications	# PSMs	# Missed Cleavages	Theo. MH+ [Da]	Confidence (by Search Engine): Mascot	m/z [Da] (by Search Engine): Mascot	Ions Score (by Search Engine): Mascot
	[R].QLDSIVGER.[G]		1	0	1016.54	High	508.772	52
	[R].SGFSSVSVSR.[S]		1	0	1012.51	High	506.756	76
	[R].NLDLDSIIAEVK.[A]		1	0	1329.73	Low	443.914	19
	[RK].NKYEDEINKR.[T]		2	2	1308.65	High	436.89	51
	[KR].YEDEINKR.[T]		2	1	1066.52	High	533.762	57
	[R].VRAEEREQIK.[T]		1	2	1257.69	Low	419.902	4
	[K].WTLLQEQGTK.[T]		1	0	1203.64	High	602.323	45
	[R].SRAEAESWYQTK.[Y]		1	1	1455.69	Low	485.901	11
	[R].TAAENEFVTLKK.[D]		2	1	1350.73	High	675.867	74
	[R].TAAENEFVTLK.[K]		1	0	1222.63	Low	611.82	12
	[R].SLYGLGGSKR.[I]		1	1	1037.57	Medium	519.291	28
	[R].SLYGLGGSK.[R]		1	0	881.473	High	441.24	45
	[K].DVDAAYMNKVELQAK.[AV]	1xOxidation [M7]	1	1	1710.84	Low	570.951	18
	[K].DVDAAYMNKVELQAK.[AV]		2	1	1694.84	High	565.619	52
	[K].FASFIDK.[V]		1	0	827.43	High	414.219	47
	[K].FASFIDKVR.[F]		2	1	1082.6	High	541.804	64
	[RK].EQIKTLNNK.[F]		1	1	1087.61	Low	363.209	20
	[R].AIGGGLSSVGGGSSTIK.[Y]		2	0	1447.78	High	724.392	80
	[K].ADTLTDEINFLR.[A]		1	0	1407.71	High	704.36	78
	[KR].AQYEEIAQR.[S]		2	0	1107.54	High	554.275	46
	[R].LDSELR.[NSG]		1	0	732.389	Medium	366.698	28
	[KR].LLEGEECR.[MLI]	1xCarbamidomethyl [C7]	1	0	1005.47	Low	503.237	19
	[KR].HGDDLR.[NQR]		1	0	712.337	High	356.672	38
	[R].GRLDSELR.[NG]		1	1	945.511	High	473.26	42
	[K].LALDVEIATYRK.[L]		2	1	1391.79	High	696.399	86
	[K].LALDVEIATYR.[K]		1	0	1263.69	High	632.351	80
P68371	Tubulin beta-4B chain OS=Homo sapiens OX=9606 GN=TUBB4B PE=1 SV=1	56	21	31	3	49.8	931
	Annotated Sequence	Modifications	# PSMs	# Missed Cleavages	Theo. MH+ [Da]	Confidence (by Search Engine): Mascot	m/z [Da] (by Search Engine): Mascot	Ions Score (by Search Engine): Mascot
	[K].NSSYFVEWIPNNVK.[TV]		1	0	1696.83	High	848.92	47
	[R].ISEQFTAMFR.[R]	1xOxidation [M8]	1	0	1245.59	High	623.301	55
	[R].ISEQFTAMFR.[R]		1	0	1229.6	High	615.303	46
	[K].IREEYPDR.[I]		2	1	1077.53	Low	359.849	18
	[K].LTTPTYGDLNHLVSATMSGVTTCLR.[F]	1xCarbamidomethyl [C23]	1	0	2708.34	High	903.451	64
	[KR].NMMAACDPR.[H]	1xCarbamidomethyl [C6]; 1xOxidation [M]	2	0	1081.42	Low	541.215	4
	[KR].NMMAACDPR.[H]	1xCarbamidomethyl [C6]	1	0	1065.43	Low	533.218	13
	[R].MSMKEVDEQMLNVQNK.[N]		1	1	1923.9	High	641.972	40
	[-].MREIVHIQAGQCGNQIGAK.[F]	1xCarbamidomethyl [C12]; 1xOxidation [M1]	2	1	2126.06	High	709.358	33
	[-].MREIVHIQAGQCGNQIGAK.[F]	1xCarbamidomethyl [C12]	4	1	2110.06	High	704.026	76
	[R].YLTVAAVFR.[G]		1	0	1039.59	High	520.301	71
	[K].TAVCDIPPRGLK.[M]	1xCarbamidomethyl [C4]	1	1	1326.72	Low	442.912	22
	[K].TAVCDIPPR.[G]	1xCarbamidomethyl [C4]	1	0	1028.52	Medium	514.764	26
	[K].EAESCDCLQGFQLTHSLGGGTGSGMGTLLISK.[I]	2xCarbamidomethyl [C5; C7]; 1xOxidation [M25]	2	0	3327.53	High	1109.85	35
	[K].EAESCDCLQGFQLTHSLGGGTGSGMGTLLISK.[I]	2xCarbamidomethyl [C5; C7]	2	0	3311.53	High	1104.52	34
	[R].FPGQLNADLRK.[L]		1	1	1258.69	High	420.235	42
	[K].EVDEQMLNVQNK.[N]		1	0	1446.69	High	723.847	63
	[R].ALTVPELTQQMFDAK.[N]		1	0	1691.87	High	846.437	58
	[R].AVLVDLEPGTMDSVR.[S]	1xOxidation [M11]	1	0	1617.82	Low	809.411	18
	[R].AVLVDLEPGTMDSVR.[S]		1	0	1601.82	High	801.415	60
	[R].IMNTFSVVPSPK.[V]	1xOxidation [M2]	1	0	1335.7	High	668.353	48
	[R].IMNTFSVVPSPK.[V]		1	0	1319.7	High	660.355	84
	[R].INVYYNEATGGK.[Y]		1	0	1328.65	High	664.828	67
	[K].GHYTEGAELVDSVLDVVRK.[E]		1	1	2087.08	High	696.364	78
	[K].GHYTEGAELVDSVLDVVR.[K]		1	0	1958.98	High	653.666	79
	[K].LAVNMVPFPR.[L]	1xOxidation [M5]	1	0	1159.63	High	580.319	71
	[K].LAVNMVPFPR.[L]		1	0	1143.63	High	572.321	57
	[R].KLAVNMVPFPR.[L]		1	1	1271.73	Low	424.582	12
P68363	Tubulin alpha-1B chain OS=Homo sapiens OX=9606 GN=TUBA1B PE=1 SV=1	46	14	21	14	50.1	901
	Annotated Sequence	Modifications	# PSMs	# Missed Cleavages	Theo. MH+ [Da]	Confidence (by Search Engine): Mascot	m/z [Da] (by Search Engine): Mascot	Ions Score (by Search Engine): Mascot
	[R].QLFHPEQLITGKEDAANNYAR.[G]		1	1	2415.21	Low	805.741	4
	[R].LSVDYGKK.[S]		1	1	909.504	High	455.256	45
	[K].VGINYQPPTVVPGGDLAK.[V]		1	0	1824.99	Medium	912.997	23
	[K].YMACCLLYR.[G]	2xCarbamidomethyl [C4; C5]; 1xOxidation [M2]	1	0	1265.55	High	633.277	34
	[K].YMACCLLYR.[G]	2xCarbamidomethyl [C4; C5]	1	0	1249.55	High	625.281	47
	[R].SIQFVDWCPTGFK.[V]	1xCarbamidomethyl [C8]	1	0	1584.75	High	792.879	73
	[K].TIGGGDDSFNTFFSETGAGK.[H]		1	0	2007.89	High	1004.45	108
	[K].DVNAAIATIK.[T]		1	0	1015.58	High	508.293	59
	[K].EDAANNYAR.[G]		1	0	1023.45	High	512.228	33
	[K].DYEEVGVDSVEGEGEEEGEEY.[-]		1	0	2348.9	Low	1174.96	1
	[K].AYHEQLSVAEITNACFEPANQMVK.[C]	1xCarbamidomethyl [C15]; 1xOxidation [M22]	1	0	2766.29	Medium	922.768	28
	[R].AVFVDLEPTVIDEVR.[T]		2	0	1701.91	High	851.458	104
	[R].AVCMLSNTTAIAEAWAR.[L]	1xCarbamidomethyl [C3]; 1xOxidation [M4]	1	0	1880.9	High	940.953	68
	[R].AVCMLSNTTAIAEAWAR.[L]	1xCarbamidomethyl [C3]	2	0	1864.9	High	932.957	89
	[K].AYHEQLSVAEITNACFEPANQMVK.[C]	1xCarbamidomethyl [C15]	1	0	2750.29	High	917.435	92
	[R].IHFPLATYAPVISAEK.[A]		2	0	1756.96	High	586.326	66
	[R].LISQIVSSITASLR.[F]		2	0	1487.88	High	744.443	86
P40227	T-complex protein 1 subunit zeta OS=Homo sapiens OX=9606 GN=CCT6A PE=1 SV=3	37	16	20	16	58	869
	Annotated Sequence	Modifications	# PSMs	# Missed Cleavages	Theo. MH+ [Da]	Confidence (by Search Engine): Mascot	m/z [Da] (by Search Engine): Mascot	Ions Score (by Search Engine): Mascot
	[K].QADLYISEGLHPR.[I]		1	0	1498.76	High	749.886	55
	[K].SETDTSLIR.[G]		1	0	1021.52	High	511.262	50
	[K].NAIDDGCVVPGAGAVEVAMAEALIK.[H]	1xCarbamidomethyl [C7]	1	0	2470.23	High	824.081	83
	[K].VLAQNSGFDLQETLVK.[I]		1	0	1761.94	High	881.473	102
	[K].VATAQDDITGDGTTSNVLIIGELLK.[Q]		2	0	2544.34	High	848.785	120
	[K].VCGDSDKGFVVINQK.[G]	1xCarbamidomethyl [C2]	1	1	1665.83	Medium	555.948	29
	[K].EGIVALRR.[A]		1	1	913.558	Low	457.283	5
	[R].EMDRETLIDVAR.[T]		2	1	1447.72	High	483.245	46
	[R].AGMSSLKG.[-]		1	1	750.381	Low	375.694	1
	[R].AQAALAVNISAAR.[G]		1	0	1255.71	High	628.36	78
	[R].AQLGVQAFADALLIIPK.[V]		2	0	1768.04	High	590.018	84
	[R].IITEGFEAAKEK.[A]		2	1	1335.72	High	668.362	57
	[K].HKSETDTSLIR.[G]		1	1	1286.67	High	429.562	54
	[R].GLQDVLR.[T]		1	0	800.462	High	400.735	43
	[K].GIDPFSLDALSK.[E]		1	0	1262.66	High	631.835	71
	[R].KVCGDSDKGFVVINQK.[G]	1xCarbamidomethyl [C3]	1	2	1793.92	High	598.646	44
P04259	Keratin, type II cytoskeletal 6B OS=Homo sapiens OX=9606 GN=KRT6B PE=1 SV=5	33	24	33	1	60	834
	Annotated Sequence	Modifications	# PSMs	# Missed Cleavages	Theo. MH+ [Da]	Confidence (by Search Engine): Mascot	m/z [Da] (by Search Engine): Mascot	Ions Score (by Search Engine): Mascot
	[R].NLDLDSIIAEVK.[A]		1	0	1329.73	Low	443.914	19
	[RK].NKYEDEINKR.[T]		2	2	1308.65	High	436.89	51
	[KR].YEDEINKR.[T]		2	1	1066.52	High	533.762	57
	[R].VRAEEREQIK.[T]		1	2	1257.69	Low	419.902	4
	[K].WTLLQEQGTK.[T]		1	0	1203.64	High	602.323	45
	[K].YEELQITAGR.[H]		1	0	1179.6	High	590.305	54
	[R].SRAEAESWYQTK.[Y]		1	1	1455.69	Low	485.901	11
	[R].TAAENEFVTLKK.[D]		2	1	1350.73	High	675.867	74
	[R].TAAENEFVTLK.[K]		1	0	1222.63	Low	611.82	12
	[R].SLYGLGGSKR.[I]		1	1	1037.57	Medium	519.291	28
	[R].SLYGLGGSK.[R]		1	0	881.473	High	441.24	45
	[K].DVDAAYMNKVELQAK.[AV]	1xOxidation [M7]	1	1	1710.84	Low	570.951	18
	[K].DVDAAYMNKVELQAK.[AV]		2	1	1694.84	High	565.619	52
	[K].FASFIDK.[V]		1	0	827.43	High	414.219	47
	[K].FASFIDKVR.[F]		2	1	1082.6	High	541.804	64
	[RK].EQIKTLNNK.[F]		1	1	1087.61	Low	363.209	20
	[K].ADTLTDEINFLR.[A]		1	0	1407.71	High	704.36	78
	[KR].AQYEEIAQR.[S]		2	0	1107.54	High	554.275	46
	[R].ATGGGLSSVGGGSSTIK.[Y]		2	0	1435.74	Low	718.373	14
	[R].LDSELR.[NSG]		1	0	732.389	Medium	366.698	28
	[KR].LLEGEECR.[MLI]	1xCarbamidomethyl [C7]	1	0	1005.47	Low	503.237	19
	[KR].HGDDLR.[NQR]		1	0	712.337	High	356.672	38
	[R].GRLDSELR.[NG]		1	1	945.511	High	473.26	42
	[K].LALDVEIATYRK.[L]		2	1	1391.79	High	696.399	86
	[K].LALDVEIATYR.[K]		1	0	1263.69	High	632.351	80
P49368	T-complex protein 1 subunit gamma OS=Homo sapiens OX=9606 GN=CCT3 PE=1 SV=4	49	23	29	23	60.5	790
	Annotated Sequence	Modifications	# PSMs	# Missed Cleavages	Theo. MH+ [Da]	Confidence (by Search Engine): Mascot	m/z [Da] (by Search Engine): Mascot	Ions Score (by Search Engine): Mascot
	[R].NVLLDPQLVPGGGASEMAVAHALTEK.[S]	1xOxidation [M17]	1	0	2633.36	High	878.458	33
	[R].NVLLDPQLVPGGGASEMAVAHALTEK.[S]		1	0	2617.37	High	873.127	98
	[R].QGGAPDAGQE.[-]		1	0	929.396	Low	465.202	16
	[R].IVSRPEELREDDVGTGAGLLEIK.[K]		1	1	2496.33	Low	624.838	16
	[R].IVLLDSSLEYK.[K]		1	0	1279.71	High	640.361	80
	[K].ISIPVDISDSDMMLNIINSSITTK.[A]	1xOxidation [M12]	1	0	2623.32	Low	875.113	24
	[R].NLQDAMQVCR.[N]	1xCarbamidomethyl [C9]	1	0	1234.57	High	617.788	48
	[R].YIKNPR.[I]		1	1	790.457	Medium	395.732	21
	[R].WSSLACNIALDAVK.[M]	1xCarbamidomethyl [C6]	1	0	1547.79	High	774.397	75
	[K].TAVETAVLLLR.[I]		1	0	1185.72	High	593.364	91
	[K].SMIEISR.[T]		1	0	835.434	High	418.221	38
	[R].EIQVQHPAAK.[S]		1	0	1120.61	Medium	374.209	28
	[K].DVTHPR.[M]		1	0	724.374	High	362.691	32
	[R].GASKEILSEVER.[N]		2	1	1317.7	High	659.355	74
	[R].ANITAIR.[R]		1	0	758.452	High	379.73	49
	[K].AMTGVEQWPYR.[A]	1xOxidation [M2]	1	0	1353.63	Medium	677.317	26
	[K].ACTILLR.[G]	1xCarbamidomethyl [C2]	1	0	846.487	High	423.747	48
	[R].AVAQALEVIPR.[T]		1	0	1166.69	High	583.849	77
	[R].IDDIVSGHKK.[K]		2	1	1111.61	Low	371.208	6
	[R].LLTSLR.[A]		1	0	702.451	High	351.729	34
	[R].GVMINKDVTHPR.[M]	1xOxidation [M3]	1	1	1382.72	Low	461.578	20
	[K].GISDLAQHYLMR.[A]		2	0	1403.71	High	702.359	61
	[K].GISDLAQHYLMR.[A]	1xOxidation [M11]	1	0	1419.7	High	473.907	36
	[R].KVQSGNINAAK.[T]		1	1	1129.63	High	377.216	55
	[K].KGESQTDIEITREEDFTR.[I]		2	2	2154.03	Medium	718.682	28
Q99832	T-complex protein 1 subunit eta OS=Homo sapiens OX=9606 GN=CCT7 PE=1 SV=2	52	23	30	23	59.3	772
	Annotated Sequence	Modifications	# PSMs	# Missed Cleavages	Theo. MH+ [Da]	Confidence (by Search Engine): Mascot	m/z [Da] (by Search Engine): Mascot	Ions Score (by Search Engine): Mascot
	[K].QQLLIGAYAK.[A]		1	0	1104.64	High	552.825	38
	[R].QLCDNAGFDATNILNK.[L]	1xCarbamidomethyl [C3]	1	0	1793.85	Low	598.621	13
	[K].NDSVVAGGGAIEMELSK.[Y]		1	0	1676.82	Low	838.913	5
	[K].MVVDAVMMLDDLLQLK.[M]	2xOxidation [M8; M]	3	0	1865.94	Low	622.652	13
	[K].VQGGALEDSQLVAGVAFKK.[T]		1	1	1917.04	High	639.687	57
	[K].VQGGALEDSQLVAGVAFK.[K]		1	0	1788.95	High	894.979	83
	[R].YNFFTGCPK.[A]	1xCarbamidomethyl [C7]	1	0	1133.51	High	567.258	47
	[R].TATQLAVNK.[I]		1	0	945.536	High	473.272	38
	[R].SLHDAIMIVR.[R]		1	0	1154.64	High	577.821	39
	[K].SQDAEVGDGTTSVTLLAAEFLK.[Q]		2	0	2252.13	High	1126.57	76
	[R].TMMACGGSIQTSVNALSADVLGR.[C]	1xCarbamidomethyl [C5]; 1xOxidation [M]	2	0	2355.11	Low	785.71	2
	[K].TLVDIAK.[S]		1	0	759.461	High	380.234	53
	[K].TFSYAGFEMQPK.[K]	1xOxidation [M9]	1	0	1421.64	Low	711.324	10
	[K].TFSYAGFEMQPK.[K]		1	0	1405.65	High	703.327	47
	[R].TIPGKQQLLIGAYAK.[A]		1	1	1600.94	High	534.319	47
	[K].EGTDSSQGIPQLVSNISACQVIAEAVR.[T]	1xCarbamidomethyl [C19]	1	0	2829.4	High	943.806	93
	[R].GGAEQFMEETER.[S]	1xOxidation [M7]	1	0	1399.58	Low	700.293	14
	[R].GGAEQFMEETER.[S]		1	0	1383.58	High	692.296	62
	[R].AIKNDSVVAGGGAIEMELSK.[Y]		1	1	1989.03	Low	663.683	7
	[K].ALEIIPR.[Q]		1	0	811.504	High	406.256	55
	[R].CQVFEETQIGGER.[Y]	1xCarbamidomethyl [C1]	1	0	1552.71	Medium	776.857	30
	[K].CAMTALSSK.[L]	1xCarbamidomethyl [C1]	1	0	968.454	Low	484.731	2
	[K].ATISNDGATILK.[L]		1	0	1203.66	High	602.333	69
	[R].INALTAASEAACLIVSVDETIKNPR.[S]	1xCarbamidomethyl [C12]	2	1	2656.4	High	886.138	90
	[R].INALTAASEAACLIVSVDETIK.[N]	1xCarbamidomethyl [C12]	1	0	2289.2	High	763.738	69
P10809	60 kDa heat shock protein, mitochondrial OS=Homo sapiens OX=9606 GN=HSPD1 PE=1 SV=2	45	22	28	22	61	763
	Annotated Sequence	Modifications	# PSMs	# Missed Cleavages	Theo. MH+ [Da]	Confidence (by Search Engine): Mascot	m/z [Da] (by Search Engine): Mascot	Ions Score (by Search Engine): Mascot
	[K].SIDLKDKYK.[N]		2	2	1109.62	High	370.545	35
	[K].LVQDVANNTNEEAGDGTTTATVLAR.[S]		1	0	2560.25	High	854.087	47
	[K].LSDGVAVLK.[V]		1	0	901.535	High	451.271	64
	[K].NAGVEGSLIVEK.[I]		1	0	1215.66	High	608.332	38
	[K].VGGTSDVEVNEKK.[D]		1	1	1361.69	Low	454.569	9
	[K].VGGTSDVEVNEK.[K]		1	0	1233.6	High	617.302	42
	[K].VGEVIVTKDDAMLLK.[G]	1xOxidation [M12]	1	1	1646.9	Low	549.64	15
	[K].VGEVIVTKDDAMLLK.[G]		2	1	1630.91	High	544.308	68
	[K].VGEVIVTK.[D]		1	0	844.514	Low	422.76	18
	[K].VGLQVVAVK.[A]		1	0	912.588	High	456.798	55
	[R].VTDALNATR.[A]		1	0	960.511	High	480.76	36
	[R].TVIIEQSWGSPK.[V]		1	0	1344.72	High	672.862	56
	[R].TLKIPAMTIAK.[N]	1xOxidation [M7]	1	1	1202.72	Low	401.578	10
	[R].TLKIPAMTIAK.[N]		1	1	1186.72	Low	593.866	3
	[K].GANPVEIR.[R]		1	0	855.468	High	428.238	43
	[K].GANPVEIRR.[G]		1	1	1011.57	Medium	506.289	19
	[R].ALMLQGVDLLADAVAVTMGPK.[G]	1xOxidation [M18]	1	0	2129.13	High	710.383	95
	[R].ALMLQGVDLLADAVAVTMGPK.[G]	2xOxidation [M3; M18]	1	0	2145.13	High	715.715	76
	[R].AAVEEGIVLGGGCALLR.[C]	1xCarbamidomethyl [C13]	2	0	1684.91	High	842.956	79
	[K].CEFQDAYVLLSEK.[K]	1xCarbamidomethyl [C1]	1	0	1601.75	Low	801.378	1
	[K].DMAIATGGAVFGEEGLTLNLEDVQPHDLGK.[V]	1xOxidation [M2]	1	0	3113.51	Low	1038.51	20
	[K].IGIEIIKR.[T]		1	1	941.614	High	471.312	47
	[R].GVMLAVDAVIAELKK.[Q]	1xOxidation [M3]	1	1	1572.9	High	524.973	82
	[R].GYISPYFINTSK.[G]		1	0	1389.7	High	695.356	60
	[K].GIIDPTK.[V]		1	0	743.43	High	372.218	34
P50990	T-complex protein 1 subunit theta OS=Homo sapiens OX=9606 GN=CCT8 PE=1 SV=4	51	23	27	23	59.6	736
	Annotated Sequence	Modifications	# PSMs	# Missed Cleavages	Theo. MH+ [Da]	Confidence (by Search Engine): Mascot	m/z [Da] (by Search Engine): Mascot	Ions Score (by Search Engine): Mascot
	[K].QITSYGETCPGLEQYAIKK.[F]	1xCarbamidomethyl [C9]	1	1	2186.08	High	729.365	46
	[K].NVGLDIEAEVPAVK.[D]		1	0	1453.79	High	727.4	47
	[K].LYAVHQEGNKNVGLDIEAEVPAVK.[D]		1	1	2593.36	Low	649.097	16
	[R].LVPGGGATEIELAK.[Q]		1	0	1354.76	High	677.883	90
	[R].NIQACK.[E]	1xCarbamidomethyl [C5]	1	0	733.366	Low	367.187	17
	[K].NLRDIDEVSSLLR.[T]		1	1	1529.83	Low	510.615	5
	[K].TVGATALPR.[L]		1	0	885.515	High	443.262	62
	[K].TAEELMNFSKGEENLMDAQVK.[A]		1	1	2384.11	Low	795.375	4
	[R].ELEVQHPAAK.[M]		2	0	1121.59	High	561.301	57
	[K].FAEAFEAIPR.[A]		1	0	1150.59	High	575.799	55
	[K].ETEGDVTSVK.[D]		1	0	1064.51	Low	532.76	4
	[R].ALAENSGVKANEVISK.[L]		1	1	1629.88	Medium	543.965	24
	[K].AIADTGANVVVTGGK.[V]		1	0	1372.74	High	686.876	64
	[K].APGFAQMLK.[E]		1	0	962.513	High	481.761	49
	[R].DIDEVSSLLR.[T]		1	0	1146.6	High	573.804	43
	[R].AVDDGVNTFK.[V]		1	0	1065.52	High	533.264	62
	[R].IGLSVSEVIEGYEIACR.[K]	1xCarbamidomethyl [C16]	1	0	1894.96	High	947.983	89
	[K].LFVTNDAATILR.[E]		1	0	1333.75	High	667.378	58
	[K].IAVYSCPFDGMITETK.[G]	1xCarbamidomethyl [C6]; 1xOxidation [M11]	1	0	1847.86	Low	924.432	3
	[K].IAVYSCPFDGMITETK.[G]	1xCarbamidomethyl [C6]	1	0	1831.86	High	916.435	73
	[R].GSTDNLMDDIER.[A]	1xOxidation [M7]	1	0	1381.59	Low	691.299	11
	[R].GSTDNLMDDIER.[A]		1	0	1365.6	High	683.301	65
	[K].HFSGLEEAVYR.[N]		1	0	1307.64	High	654.324	36
	[K].LATNAAVTVLR.[V]		1	0	1128.67	High	564.84	36
	[R].KAHEILPNLVCCSAK.[N]	2xCarbamidomethyl [C11; C12]	2	1	1739.89	High	580.636	48
P12035	Keratin, type II cytoskeletal 3 OS=Homo sapiens OX=9606 GN=KRT3 PE=1 SV=3	14	15	23	1	64.4	715
	Annotated Sequence	Modifications	# PSMs	# Missed Cleavages	Theo. MH+ [Da]	Confidence (by Search Engine): Mascot	m/z [Da] (by Search Engine): Mascot	Ions Score (by Search Engine): Mascot
	[K].VDALIDEIDFLR.[T]		1	0	1418.75	Medium	709.88	27
	[KR].YEDEINKR.[T]		2	1	1066.52	High	533.762	57
	[R].TAAENEFVTLKK.[D]		2	1	1350.73	High	675.867	74
	[R].TAAENEFVTLK.[K]		1	0	1222.63	Low	611.82	12
	[R].DYQELMNVK.[L]	1xOxidation [M6]	1	0	1155.54	Medium	578.272	26
	[R].DYQELMNVK.[L]		1	0	1139.54	High	570.274	44
	[K].FASFIDK.[V]		1	0	827.43	High	414.219	47
	[K].FASFIDKVR.[F]		2	1	1082.6	High	541.804	64
	[RK].EQIKTLNNK.[F]		1	1	1087.61	Low	363.209	20
	[RK].AQEREQIK.[VTA]		1	1	1001.54	High	501.272	40
	[RK].IDSEIK.[NEK]		2	0	704.383	High	352.695	40
	[R].LLRDYQELMNVK.[L]	1xOxidation [M9]	2	1	1537.8	High	769.407	71
	[R].LLRDYQELMNVK.[L]		2	1	1521.81	High	761.409	45
	[KR].HGDDLR.[NQR]		1	0	712.337	High	356.672	38
	[K].KYEDEINKR.[T]		1	2	1194.61	High	398.876	63
	[K].LALDVEIATYRK.[L]		2	1	1391.79	High	696.399	86
	[K].LALDVEIATYR.[K]		1	0	1263.69	High	632.351	80
Q01105	Protein SET OS=Homo sapiens OX=9606 GN=SET PE=1 SV=3	39	14	18	14	33.5	686
	Annotated Sequence	Modifications	# PSMs	# Missed Cleavages	Theo. MH+ [Da]	Confidence (by Search Engine): Mascot	m/z [Da] (by Search Engine): Mascot	Ions Score (by Search Engine): Mascot
	[R].QPFFQK.[R]		1	0	794.42	Low	397.713	9
	[K].SGKDLTKR.[S]		1	2	904.521	High	452.764	58
	[K].SGYRIDFYFDENPYFENK.[V]		1	1	2304.02	Medium	768.681	30
	[K].RSELIAK.[I]		1	1	816.494	High	408.751	37
	[K].RSSQTQNK.[A]		1	1	948.486	Low	474.747	19
	[K].LRQPFFQK.[R]		2	1	1063.6	High	532.306	29
	[K].VLSKEFHLNESGDPSSK.[S]		1	1	1873.93	High	625.315	70
	[RK].VEVTEFEDIKSGYR.[I]		2	1	1671.82	High	836.415	109
	[RK].VEVTEFEDIK.[S]		1	0	1208.6	High	604.806	86
	[K].EFHLNESGDPSSK.[S]		2	0	1446.65	High	723.829	74
	[R].IDFYFDENPYFENK.[V]		1	0	1840.81	High	920.908	83
	[R].LNEQASEEILK.[V]		1	0	1273.66	High	637.336	60
	[R].LNEQASEEILKVEQK.[Y]		1	1	1757.93	High	586.648	79
	[K].KKPRPPPALGPEETSASAGLPK.[K]		2	1	2228.24	High	743.419	54
Q8IZP7	Heparan-sulfate 6-O-sulfotransferase 3 OS=Homo sapiens OX=9606 GN=HS6ST3 PE=2 SV=3	22	12	23	8	54.8	548
	Annotated Sequence	Modifications	# PSMs	# Missed Cleavages	Theo. MH+ [Da]	Confidence (by Search Engine): Mascot	m/z [Da] (by Search Engine): Mascot	Ions Score (by Search Engine): Mascot
	[R].RAQAPPEEWER.[R]		1	1	1368.67	High	456.894	43
	[R].RPQLPPPPR.[G]		4	0	1057.63	High	529.317	50
	[R].YLSEWK.[H]		1	0	825.414	Low	413.211	7
	[K].TSLHMCDGR.[ST]	1xCarbamidomethyl [C6]; 1xOxidation [M5]	2	0	1092.46	High	546.732	45
	[K].TSLHMCDGR.[ST]	1xCarbamidomethyl [C6]	2	0	1076.46	High	538.734	70
	[K].TGGTTFGR.[H]		3	0	796.395	High	398.701	63
	[R].GAAAPEEEDEEPGDPR.[E]		1	0	1668.7	High	834.853	64
	[KR].ETWLFSR.[F]		1	0	938.473	High	469.741	42
	[R].AGEAGPPAVPGPAR.[R]		2	0	1246.65	High	623.831	52
	[K].DLFQQR.[Y]		2	0	806.416	Medium	403.712	24
	[R].ASNVEINEGAR.[Q]		1	0	1159.57	High	580.289	44
	[R].AQAPPEEWER.[R]		2	0	1212.56	High	606.786	37
	[R].GPPEGPR.[G]		1	0	709.363	Low	355.185	20
P48643	T-complex protein 1 subunit epsilon OS=Homo sapiens OX=9606 GN=CCT5 PE=1 SV=1	37	18	22	17	59.6	500
	Annotated Sequence	Modifications	# PSMs	# Missed Cleavages	Theo. MH+ [Da]	Confidence (by Search Engine): Mascot	m/z [Da] (by Search Engine): Mascot	Ions Score (by Search Engine): Mascot
	[K].QQISLATQMVR.[M]		1	0	1274.69	Low	637.849	23
	[R].QMAEIAVNAVLTVADMER.[R]		1	0	1960.98	Medium	654.333	27
	[R].QMAEIAVNAVLTVADMERR.[D]	1xOxidation [M16]	1	1	2133.08	Low	711.699	1
	[K].SHIMAAK.[A]	1xOxidation [M4]	1	0	773.397	Low	387.202	16
	[K].MLVIEQCK.[N]	1xCarbamidomethyl [C7]	1	0	1020.52	High	510.765	46
	[R].WVGGPEIELIAIATGGR.[I]		1	0	1738.95	High	869.979	88
	[R].SIHDALCVIR.[CN]	1xCarbamidomethyl [C7]	2	0	1183.63	Low	395.213	15
	[K].EMNPALGIDCLHK.[G]	1xCarbamidomethyl [C10]	2	0	1497.72	High	749.364	45
	[R].DVDFELIKVEGK.[V]		1	1	1391.74	High	464.586	37
	[R].FSELTAEK.[L]		1	0	924.467	High	462.737	46
	[R].AVTIFIR.[G]		1	0	819.509	High	410.258	41
	[K].IDDIRKPGESEE.[-]		1	1	1387.67	High	694.339	59
	[K].LGFAGLVQEISFGTTK.[D]		1	0	1667.9	High	834.454	95
	[K].LMVELSK.[S]	1xOxidation [M2]	1	0	835.459	Low	418.233	17
	[K].GVIVDKDFSHPQMPK.[K]	1xOxidation [M13]	1	1	1713.86	Low	571.959	23
	[K].GVIVDKDFSHPQMPK.[K]		2	1	1697.87	High	566.628	34
	[K].HKLDVTSVEDYK.[A]		1	1	1433.73	Medium	478.581	25
	[K].IAILTCPFEPPKPK.[T]	1xCarbamidomethyl [C6]	2	0	1610.9	High	537.638	67
	[R].IADGYEQAAR.[V]		1	0	1093.53	Low	547.268	14
P06576	ATP synthase subunit beta, mitochondrial OS=Homo sapiens OX=9606 GN=ATP5F1B PE=1 SV=3	26	10	15	10	56.5	475
	Annotated Sequence	Modifications	# PSMs	# Missed Cleavages	Theo. MH+ [Da]	Confidence (by Search Engine): Mascot	m/z [Da] (by Search Engine): Mascot	Ions Score (by Search Engine): Mascot
	[R].LVLEVAQHLGESTVR.[T]		2	0	1650.92	High	825.961	71
	[K].VALVYGQMNEPPGAR.[A]	1xOxidation [M8]	1	0	1617.81	Low	809.405	8
	[K].VALVYGQMNEPPGAR.[A]		1	0	1601.81	High	801.41	90
	[R].VALTGLTVAEYFR.[D]		1	0	1439.79	Low	720.398	6
	[K].TVLIMELINNVAK.[A]	1xOxidation [M5]	1	0	1473.83	High	737.422	42
	[K].VVDLLAPYAK.[G]		1	0	1088.64	High	544.821	58
	[K].TVLIMELINNVAK.[A]		1	0	1457.84	High	729.424	71
	[R].TIAMDGTEGLVR.[G]		2	0	1262.64	High	631.824	36
	[R].TIAMDGTEGLVR.[G]	1xOxidation [M4]	1	0	1278.64	Medium	639.822	30
	[R].AIAELGIYPAVDPLDSTSR.[I]		1	0	1988.03	High	994.522	62
	[K].IGLFGGAGVGK.[T]		1	0	975.562	High	488.285	41
	[R].IMNVIGEPIDER.[G]	1xOxidation [M2]	1	0	1401.7	Low	701.355	10
	[R].IMDPNIVGSEHYDVAR.[G]		1	0	1815.87	High	605.962	73
P11021	Endoplasmic reticulum chaperone BiP OS=Homo sapiens OX=9606 GN=HSPA5 PE=1 SV=2	29	16	20	14	72.3	424
	Annotated Sequence	Modifications	# PSMs	# Missed Cleavages	Theo. MH+ [Da]	Confidence (by Search Engine): Mascot	m/z [Da] (by Search Engine): Mascot	Ions Score (by Search Engine): Mascot
	[K].LYGSAGPPPTGEEDTAEKDEL.[-]		1	1	2175.99	Low	1088.5	3
	[K].MKETAEAYLGKK.[V]		1	2	1368.72	Low	456.912	1
	[R].ITPSYVAFTPEGER.[L]		1	0	1566.78	High	783.899	53
	[R].LTPEEIER.[MA]		2	0	986.515	High	493.759	44
	[K].ITITNDQNR.[L]		1	0	1074.55	Low	537.781	18
	[K].NQLTSNPENTVFDAKR.[L]		1	1	1833.91	Low	611.975	8
	[K].NQIGDKEK.[L]		1	1	931.484	Low	466.246	4
	[RK].VEIIANDQGNR.[TI]		6	0	1228.63	High	614.818	67
	[K].VYEGERPLTK.[D]		1	0	1191.64	Medium	397.884	25
	[K].SQIFSTASDNQPTVTIK.[V]		1	0	1836.93	High	918.968	48
	[K].IQQLVK.[E]		1	0	728.466	Low	364.737	16
	[K].ELEEIVQPIISK.[L]		1	0	1397.79	Medium	699.398	23
	[K].DAGTIAGLNVMR.[I]		1	0	1217.63	Low	609.322	8
	[K].DAGTIAGLNVMR.[I]	1xOxidation [M11]	1	0	1233.63	Low	617.318	6
	[R].IEIESFYEGEDFSETLTR.[A]		1	0	2164.99	High	1083	53
	[R].IINEPTAAAIAYGLDK.[KRG]		2	0	1659.9	High	830.452	96
	[R].IINEPTAAAIAYGLDKR.[E]		1	1	1816	High	606.004	85
P19012	Keratin, type I cytoskeletal 15 OS=Homo sapiens OX=9606 GN=KRT15 PE=1 SV=3	14	8	12	1	49.2	339
	Annotated Sequence	Modifications	# PSMs	# Missed Cleavages	Theo. MH+ [Da]	Confidence (by Search Engine): Mascot	m/z [Da] (by Search Engine): Mascot	Ions Score (by Search Engine): Mascot
	[K].NHEEEMK.[ANDE]		1	0	916.383	Medium	458.695	25
	[R].VLDELTLAR.[AT]		1	0	1029.59	High	515.301	65
	[R].SLLEGQDAK.[M]		1	0	960.5	High	480.753	31
	[K].TRLEQEIATYR.[RS]		2	1	1379.73	High	460.581	47
	[R].ALEEANADLEVK.[I]		1	0	1301.66	High	651.333	65
	[R].LASYLDKVR.[A]		2	1	1064.61	High	532.809	59
	[R].LASYLDK.[V]		2	0	809.44	High	405.224	49
	[KR].LAADDFR.[AITLV]		2	0	807.4	High	404.204	51
Q86YZ3	Hornerin OS=Homo sapiens OX=9606 GN=HRNR PE=1 SV=2	12	10	13	10	282.2	317
	Annotated Sequence	Modifications	# PSMs	# Missed Cleavages	Theo. MH+ [Da]	Confidence (by Search Engine): Mascot	m/z [Da] (by Search Engine): Mascot	Ions Score (by Search Engine): Mascot
	[GR].QSPSYGR.[H]		2	0	794.379	High	397.693	43
	[R].QSLGHGQHGSGSGQSPSPSR.[G]		1	0	1947.9	High	649.972	58
	[R].QGSGSGQSPGHGQR.[G]		1	0	1339.61	High	447.208	52
	[R].SSSRGPYESR.[SL]		1	1	1125.53	High	375.848	39
	[R].GEQHGSSSGSSSSYGQHGSGSR.[Q]		1	0	2122.88	High	708.297	37
	[R].HGSSSGSSSR.[Y]		1	0	948.413	Medium	474.711	25
	[R].HGSGSGQSSSYGPYGSGSGWSSSR.[G]		1	0	2318.97	Low	773.661	24
	[R].GPYESR.[SL]		1	0	708.331	Low	354.669	11
	[R].GPYESGSGHSSGLGHR.[E]		3	0	1584.71	High	792.861	62
	[R].GPYESGSGHSSGLGHQESR.[S]		1	0	1928.85	Low	643.622	4
O60704	Protein-tyrosine sulfotransferase 2 OS=Homo sapiens OX=9606 GN=TPST2 PE=1 SV=1	24	8	12	7	41.9	307
	Annotated Sequence	Modifications	# PSMs	# Missed Cleavages	Theo. MH+ [Da]	Confidence (by Search Engine): Mascot	m/z [Da] (by Search Engine): Mascot	Ions Score (by Search Engine): Mascot
	[K].LRLDEAGVTDEVLDAAMQAFILEVIAK.[H]	1xOxidation [M17]	1	1	2946.55	High	982.855	86
	[K].LRLDEAGVTDEVLDAAMQAFILEVIAK.[H]		1	1	2930.55	High	977.524	112
	[R].VLKGDYK.[T]		1	1	822.472	Medium	411.74	22
	[K].WTGHIPGDVVR.[D]		1	0	1236.65	High	412.888	34
	[K].SSVYLSR.[L]		2	0	811.431	High	406.219	48
	[K].FLLMVR.[D]	1xOxidation [M4]	1	0	794.459	Low	397.734	8
	[K].AMPLIFVGGVPR.[S]	1xOxidation [M2]	1	0	1272.71	Low	636.861	12
	[K].AMPLIFVGGVPR.[S]		1	0	1256.72	Low	628.863	10
	[R].AMLDAHPEVR.[C]	1xOxidation [M2]	2	0	1154.56	High	385.526	56
	[R].ASVHSMITR.[K]	1xOxidation [M6]	1	0	1017.51	Low	509.261	21
Q7Z794	Keratin, type II cytoskeletal 1b OS=Homo sapiens OX=9606 GN=KRT77 PE=1 SV=3	9	6	9	2	61.9	305
	Annotated Sequence	Modifications	# PSMs	# Missed Cleavages	Theo. MH+ [Da]	Confidence (by Search Engine): Mascot	m/z [Da] (by Search Engine): Mascot	Ions Score (by Search Engine): Mascot
	[R].SKDEAEALYQTK.[Y]		1	1	1382.68	Medium	461.565	28
	[KR].YEDEINKR.[T]		2	1	1066.52	High	533.762	57
	[R].TQYELIAQR.[S]		1	0	1121.59	Medium	561.301	29
	[K].FASFIDK.[V]		1	0	827.43	High	414.219	47
	[K].FASFIDKVR.[F]		2	1	1082.6	High	541.804	64
	[R].FLEQQNQVLQTK.[W]		2	0	1475.79	High	738.396	88
P02768	Albumin OS=Homo sapiens OX=9606 GN=ALB PE=1 SV=2	10	7	10	7	69.3	302
	Annotated Sequence	Modifications	# PSMs	# Missed Cleavages	Theo. MH+ [Da]	Confidence (by Search Engine): Mascot	m/z [Da] (by Search Engine): Mascot	Ions Score (by Search Engine): Mascot
	[K].LVTDLTK.[V]		2	0	789.472	High	395.24	55
	[K].LVNEVTEFAK.[T]		1	0	1149.62	Low	575.311	15
	[K].VPQVSTPTLVEVSR.[N]		1	0	1511.84	High	756.425	78
	[K].YICENQDSISSK.[L]	1xCarbamidomethyl [C3]	2	0	1443.64	Low	722.325	22
	[K].YLYEIAR.[R]		1	0	927.493	High	464.251	38
	[K].CCTESLVNR.[R]	2xCarbamidomethyl [C1; C2]	1	0	1138.5	Low	569.755	19
	[K].KVPQVSTPTLVEVSR.[N]		2	1	1639.94	High	820.473	92
P38646	Stress-70 protein, mitochondrial OS=Homo sapiens OX=9606 GN=HSPA9 PE=1 SV=2	10	6	7	5	73.6	277
	Annotated Sequence	Modifications	# PSMs	# Missed Cleavages	Theo. MH+ [Da]	Confidence (by Search Engine): Mascot	m/z [Da] (by Search Engine): Mascot	Ions Score (by Search Engine): Mascot
	[R].NTTIPTK.[QK]		2	0	774.436	High	387.722	71
	[K].VLENAEGAR.[T]		1	0	958.495	High	479.751	42
	[K].VQQTVQDLFGR.[A]		1	0	1290.68	High	645.844	71
	[K].SQVFSTAADGQTQVEIK.[V]		1	0	1808.9	High	904.955	70
	[R].TTPSVVAFTADGER.[L]		1	0	1450.72	High	725.862	58
	[K].DAGQISGLNVLR.[V]		1	0	1242.68	High	621.844	51
P02765	Alpha-2-HS-glycoprotein OS=Homo sapiens OX=9606 GN=AHSG PE=1 SV=2	5	3	6	3	39.3	250
	Annotated Sequence	Modifications	# PSMs	# Missed Cleavages	Theo. MH+ [Da]	Confidence (by Search Engine): Mascot	m/z [Da] (by Search Engine): Mascot	Ions Score (by Search Engine): Mascot
	[R].AHYDLR.[H]		2	0	774.389	High	387.698	33
	[K].CDSSPDSAEDVRK.[V]	1xCarbamidomethyl [C1]	2	1	1465.62	High	733.315	84
	[K].CDSSPDSAEDVR.[K]	1xCarbamidomethyl [C1]	2	0	1337.53	High	669.268	96
P08727	Keratin, type I cytoskeletal 19 OS=Homo sapiens OX=9606 GN=KRT19 PE=1 SV=4	13	7	11	1	44.1	247
	Annotated Sequence	Modifications	# PSMs	# Missed Cleavages	Theo. MH+ [Da]	Confidence (by Search Engine): Mascot	m/z [Da] (by Search Engine): Mascot	Ions Score (by Search Engine): Mascot
	[R].MSVEADINGLRR.[V]	1xOxidation [M1]	1	1	1376.7	Low	688.852	7
	[R].MSVEADINGLRR.[V]		1	1	1360.7	Low	680.855	18
	[R].VLDELTLAR.[AT]		1	0	1029.59	High	515.301	65
	[R].TKFETEQALR.[ML]		1	1	1222.64	Low	611.826	8
	[KR].TEELNR.[EY]		1	0	761.379	Medium	381.193	29
	[R].LASYLDKVR.[A]		2	1	1064.61	High	532.809	59
	[R].LASYLDK.[V]		2	0	809.44	High	405.224	49
	[KR].LAADDFR.[AITLV]		2	0	807.4	High	404.204	51
P08238	Heat shock protein HSP 90-beta OS=Homo sapiens OX=9606 GN=HSP90AB1 PE=1 SV=4	14	9	9	4	83.2	218
	Annotated Sequence	Modifications	# PSMs	# Missed Cleavages	Theo. MH+ [Da]	Confidence (by Search Engine): Mascot	m/z [Da] (by Search Engine): Mascot	Ions Score (by Search Engine): Mascot
	[R].NPDDITQEEYGEFYK.[S]		1	0	1847.8	High	924.402	57
	[K].YIDQEELNK.[T]		1	0	1151.56	Low	576.282	23
	[K].SIYYITGESK.[E]		1	0	1160.58	High	580.796	44
	[R].TLTIVDTGIGMTK.[A]		2	0	1349.73	Low	675.372	2
	[K].TKPIWTR.[N]		1	0	901.525	Low	451.267	8
	[K].EQVANSAFVER.[V]		1	0	1249.62	High	625.312	49
	[K].ADLINNLGTIAK.[SF]		1	0	1242.71	High	621.857	30
	[K].IDIIPNPQER.[T]		1	0	1194.65	Medium	597.828	23
	[R].GVVDSEDIPLNLSR.[E]		2	0	1513.79	High	757.397	92
P62987	Ubiquitin-60S ribosomal protein L40 OS=Homo sapiens OX=9606 GN=UBA52 PE=1 SV=2	48	9	14	9	14.7	208
	Annotated Sequence	Modifications	# PSMs	# Missed Cleavages	Theo. MH+ [Da]	Confidence (by Search Engine): Mascot	m/z [Da] (by Search Engine): Mascot	Ions Score (by Search Engine): Mascot
	[K].QLEDGRTLSDYNIQK.[E]		1	1	1779.89	Low	593.968	12
	[K].QLEDGR.[T]		1	0	717.353	Medium	359.18	22
	[-G].MQIFVK.[T]	1xOxidation [M1]	2	0	781.428	High	391.218	37
	[-G].MQIFVK.[T]		1	0	765.433	High	383.22	48
	[K].TITLEVEPSDTIENVKAK.[I]		1	1	1987.06	High	663.026	43
	[R].TLSDYNIQK.[E]		1	0	1081.55	High	541.28	35
	[K].TITLEVEPSDTIENVK.[A]		2	0	1787.93	High	596.647	38
	[K].ESTLHLVLR.[L]		1	0	1067.62	High	356.545	45
	[K].AKIQDKEGIPPDQQR.[L]		1	2	1722.91	Low	574.977	6
	[K].IQDKEGIPPDQQR.[L]		3	1	1523.78	High	762.394	45
P15924	Desmoplakin OS=Homo sapiens OX=9606 GN=DSP PE=1 SV=3	5	15	15	15	331.6	204
	Annotated Sequence	Modifications	# PSMs	# Missed Cleavages	Theo. MH+ [Da]	Confidence (by Search Engine): Mascot	m/z [Da] (by Search Engine): Mascot	Ions Score (by Search Engine): Mascot
	[R].QLQNIIQATSR.[E]		1	0	1271.71	Low	636.358	14
	[K].SAIYQLEEEYENLLK.[A]		1	0	1841.92	Medium	921.462	31
	[R].RVEEDIQQQK.[A]		1	1	1272.65	Low	636.831	13
	[R].MSQLEVK.[E]		1	0	834.439	Low	417.723	18
	[R].VLLQEEGTR.[K]		1	0	1044.57	High	522.788	30
	[R].YIELLTR.[S]		1	0	907.525	Low	454.266	9
	[K].YGDGIQLTR.[S]		1	0	1022.53	Medium	511.767	29
	[K].STLEAETR.[V]		1	0	906.453	Low	453.73	18
	[R].TMIQSPSGVILQEAADVHAR.[Y]	1xOxidation [M2]	1	0	2139.09	High	713.7	71
	[R].ETQSQLETER.[S]		1	0	1220.58	Low	610.792	23
	[K].FLDQNLQK.[Y]		1	0	1005.54	High	503.271	34
	[R].FLSEMLK.[S]	1xOxidation [M5]	1	0	883.459	Low	442.234	11
	[R].AESGPDLR.[Y]		1	0	844.416	Low	422.712	20
	[R].LLEAQIATGGIIDPK.[E]		1	0	1538.88	High	769.944	78
	[R].IEERCR.[R]	1xCarbamidomethyl [C5]	1	1	862.42	Low	431.714	12
P81605	Dermcidin OS=Homo sapiens OX=9606 GN=DCD PE=1 SV=2	43	4	4	4	11.3	181
	Annotated Sequence	Modifications	# PSMs	# Missed Cleavages	Theo. MH+ [Da]	Confidence (by Search Engine): Mascot	m/z [Da] (by Search Engine): Mascot	Ions Score (by Search Engine): Mascot
	[K].ENAGEDPGLAR.[Q]		1	0	1128.53	High	564.768	51
	[K].GAVHDVKDVLDSVL.[-]		1	1	1466.78	Low	733.897	7
	[K].LGKDAVEDLESVGK.[G]		1	1	1459.76	High	487.26	94
	[K].KAVGGLGK.[L]		1	1	729.462	High	365.235	75
P19013	Keratin, type II cytoskeletal 4 OS=Homo sapiens OX=9606 GN=KRT4 PE=1 SV=5	11	7	8	1	56.1	171
	Annotated Sequence	Modifications	# PSMs	# Missed Cleavages	Theo. MH+ [Da]	Confidence (by Search Engine): Mascot	m/z [Da] (by Search Engine): Mascot	Ions Score (by Search Engine): Mascot
	[R].NLDLDSIIAEVR.[A]		1	0	1357.73	Low	679.37	21
	[KR].VRTEEREQIK.[LT]		1	2	1287.7	Low	429.906	19
	[K].SISMSVAGSR.[Q]		1	0	994.499	Low	497.753	11
	[R].TEEREQIK.[LT]		1	1	1032.53	Low	516.77	21
	[K].FASFIDK.[V]		1	0	827.43	High	414.219	47
	[KR].AQYEEIAQR.[S]		2	0	1107.54	High	554.275	46
	[K].LALDIEIATYR.[KT]		2	0	1277.71	High	639.359	84
P07900	Heat shock protein HSP 90-alpha OS=Homo sapiens OX=9606 GN=HSP90AA1 PE=1 SV=5	14	9	9	4	84.6	165
	Annotated Sequence	Modifications	# PSMs	# Missed Cleavages	Theo. MH+ [Da]	Confidence (by Search Engine): Mascot	m/z [Da] (by Search Engine): Mascot	Ions Score (by Search Engine): Mascot
	[R].NPDDITNEEYGEFYK.[S]		1	0	1833.78	High	917.394	59
	[K].YIDQEELNK.[T]		1	0	1151.56	Low	576.282	23
	[R].TLTIVDTGIGMTK.[A]		2	0	1349.73	Low	675.372	2
	[R].TDTGEPMGR.[G]		1	0	963.42	Medium	482.214	30
	[K].TKPIWTR.[N]		1	0	901.525	Low	451.267	8
	[K].DQVANSAFVER.[L]		1	0	1235.6	Low	618.304	10
	[K].ADLINNLGTIAK.[SF]		1	0	1242.71	High	621.857	30
	[K].LGIHEDSQNR.[K]		1	0	1168.57	Low	390.195	9
	[R].GVVDSEDIPLNLSR.[E]		2	0	1513.79	High	757.397	92
P25705	ATP synthase subunit alpha, mitochondrial OS=Homo sapiens OX=9606 GN=ATP5F1A PE=1 SV=1	13	6	6	6	59.7	164
	Annotated Sequence	Modifications	# PSMs	# Missed Cleavages	Theo. MH+ [Da]	Confidence (by Search Engine): Mascot	m/z [Da] (by Search Engine): Mascot	Ions Score (by Search Engine): Mascot
	[R].VVDALGNAIDGKGPIGSK.[T]		1	1	1710.94	Low	570.985	21
	[R].TGAIVDVPVGEELLGR.[V]		1	0	1624.89	High	812.949	30
	[R].ELIIGDR.[Q]		1	0	815.462	Low	408.235	21
	[K].APGIIPR.[I]		1	0	723.451	High	362.229	22
	[K].AVDSLVPIGR.[G]		1	0	1026.59	High	513.801	39
	[R].ILGADTSVDLEETGR.[V]		1	0	1575.79	High	788.396	112
P60709	Actin, cytoplasmic 1 OS=Homo sapiens OX=9606 GN=ACTB PE=1 SV=1	23	7	7	7	41.7	158
	Annotated Sequence	Modifications	# PSMs	# Missed Cleavages	Theo. MH+ [Da]	Confidence (by Search Engine): Mascot	m/z [Da] (by Search Engine): Mascot	Ions Score (by Search Engine): Mascot
	[K].QEYDESGPSIVHR.[K]		1	0	1516.7	High	506.239	70
	[R].VAPEEHPVLLTEAPLNPK.[A]		1	0	1954.06	Low	652.026	9
	[KR].SYELPDGQVITIGNER.[F]		1	0	1790.89	High	895.949	40
	[K].AGFAGDDAPR.[A]		1	0	976.448	High	488.728	30
	[R].AVFPSIVGRPR.[QH]		1	0	1198.71	Medium	400.24	22
	[K].IIAPPER.[K]		1	0	795.472	High	398.24	47
	[R].GYSFTTTAER.[E]		1	0	1132.53	Medium	566.767	26
Q86Y46	Keratin, type II cytoskeletal 73 OS=Homo sapiens OX=9606 GN=KRT73 PE=1 SV=1	10	7	8	1	58.9	153
	Annotated Sequence	Modifications	# PSMs	# Missed Cleavages	Theo. MH+ [Da]	Confidence (by Search Engine): Mascot	m/z [Da] (by Search Engine): Mascot	Ions Score (by Search Engine): Mascot
	[R].NLDLDSIIAEVR.[A]		1	0	1357.73	Low	679.37	21
	[K].FASFIDK.[V]		1	0	827.43	High	414.219	47
	[K].FASFIDKVR.[F]		2	1	1082.6	High	541.804	64
	[R].FLEQQNQVLETK.[W]		1	0	1476.77	Low	738.889	24
	[RK].AQEREQIK.[VTA]		1	1	1001.54	High	501.272	40
	[R].LDSELR.[NSG]		1	0	732.389	Medium	366.698	28
	[KR].LLEGEECR.[MLI]	1xCarbamidomethyl [C7]	1	0	1005.47	Low	503.237	19
P13929	Beta-enolase OS=Homo sapiens OX=9606 GN=ENO3 PE=1 SV=5	15	5	6	5	47	136
	Annotated Sequence	Modifications	# PSMs	# Missed Cleavages	Theo. MH+ [Da]	Confidence (by Search Engine): Mascot	m/z [Da] (by Search Engine): Mascot	Ions Score (by Search Engine): Mascot
	[R].SGETEDTFIADLVVGLCTGQIK.[T]	1xCarbamidomethyl [C17]	1	0	2353.16	High	1177.08	70
	[K].VNQIGSVTESIQACK.[L]	1xCarbamidomethyl [C14]	2	0	1633.82	Low	817.413	7
	[R].IEEALGDK.[A]		1	0	874.452	High	437.727	37
	[K].GVPLYR.[H]		1	0	704.409	Medium	352.708	27
	[R].GNPTVEVDLHTAK.[G]		2	0	1380.71	High	690.86	41
Q02413	Desmoglein-1 OS=Homo sapiens OX=9606 GN=DSG1 PE=1 SV=2	4	3	3	3	113.7	133
	Annotated Sequence	Modifications	# PSMs	# Missed Cleavages	Theo. MH+ [Da]	Confidence (by Search Engine): Mascot	m/z [Da] (by Search Engine): Mascot	Ions Score (by Search Engine): Mascot
	[R].YVMGNNPADLLAVDSR.[T]	1xOxidation [M3]	1	0	1750.84	High	875.927	93
	[R].ESSNVVVTER.[V]		1	0	1119.56	High	560.286	55
	[K].IIRQEPSDSPMFIINR.[N]	1xOxidation [M11]	1	1	1932	Low	644.672	16
P05141	ADP/ATP translocase 2 OS=Homo sapiens OX=9606 GN=SLC25A5 PE=1 SV=7	8	2	3	1	32.8	124
	Annotated Sequence	Modifications	# PSMs	# Missed Cleavages	Theo. MH+ [Da]	Confidence (by Search Engine): Mascot	m/z [Da] (by Search Engine): Mascot	Ions Score (by Search Engine): Mascot
	[K].DFLAGGVAAAISK.[T]		1	0	1219.67	High	610.338	56
	[K].LLLQVQHASK.[Q]		2	0	1136.68	High	568.843	54
P00338	L-lactate dehydrogenase A chain OS=Homo sapiens OX=9606 GN=LDHA PE=1 SV=2	13	5	5	4	36.7	115
	Annotated Sequence	Modifications	# PSMs	# Missed Cleavages	Theo. MH+ [Da]	Confidence (by Search Engine): Mascot	m/z [Da] (by Search Engine): Mascot	Ions Score (by Search Engine): Mascot
	[R].NVNIFK.[F]		1	0	734.42	Low	367.714	16
	[K].SADTLWGIQK.[E]		1	0	1118.58	High	559.796	35
	[R].VIGSGCNLDSAR.[F]	1xCarbamidomethyl [C6]	1	0	1248.6	High	624.804	40
	[K].FIIPNVVK.[Y]		1	0	929.582	High	465.295	50
	[R].LNLVQR.[N]		1	0	742.457	High	371.732	42
Q9UMS4	Pre-mRNA-processing factor 19 OS=Homo sapiens OX=9606 GN=PRPF19 PE=1 SV=1	17	6	6	6	55.1	108
	Annotated Sequence	Modifications	# PSMs	# Missed Cleavages	Theo. MH+ [Da]	Confidence (by Search Engine): Mascot	m/z [Da] (by Search Engine): Mascot	Ions Score (by Search Engine): Mascot
	[R].QQLQTTR.[Q]		1	0	874.474	Medium	437.741	31
	[R].IWSVPNASCVQVVR.[A]	1xCarbamidomethyl [C9]	1	0	1614.84	High	807.925	39
	[K].TVPEELVKPEELSK.[Y]		1	0	1597.87	High	799.438	39
	[K].VTSVVFHPSQDLVFSASPDATIR.[I]		1	0	2473.27	Low	825.096	4
	[K].TLQLDNNFEVK.[S]		1	0	1320.68	Low	660.844	18
	[K].ILTGGADKNVVVFDK.[S]		1	1	1575.87	High	525.963	39
P04843	Dolichyl-diphosphooligosaccharide--protein glycosyltransferase subunit 1 OS=Homo sapiens OX=9606 GN=RPN1 PE=1 SV=1	6	3	3	3	68.5	95
	Annotated Sequence	Modifications	# PSMs	# Missed Cleavages	Theo. MH+ [Da]	Confidence (by Search Engine): Mascot	m/z [Da] (by Search Engine): Mascot	Ions Score (by Search Engine): Mascot
	[K].NIEIDSPYEISR.[A]		1	0	1435.71	Medium	718.357	29
	[K].ALTSEIALLQSR.[L]		1	0	1301.74	High	651.375	36
	[R].ATSFLLALEPELEAR.[L]		1	0	1659.9	High	830.451	61
P50993	Sodium/potassium-transporting ATPase subunit alpha-2 OS=Homo sapiens OX=9606 GN=ATP1A2 PE=1 SV=1	6	5	5	5	112.2	93
	Annotated Sequence	Modifications	# PSMs	# Missed Cleavages	Theo. MH+ [Da]	Confidence (by Search Engine): Mascot	m/z [Da] (by Search Engine): Mascot	Ions Score (by Search Engine): Mascot
	[KR].VIMVTGDHPITAK.[A]		1	0	1381.75	Low	461.256	8
	[K].VDNSSLTGESEPQTR.[S]		1	0	1619.75	Low	810.377	10
	[K].LIIVEGCQR.[QL]	1xCarbamidomethyl [C7]	1	0	1087.59	High	544.301	40
	[K].GVGIISEGNETVEDIAAR.[L]		1	0	1829.92	High	915.467	69
	[K].KEVAMDDHK.[L]		1	1	1072.51	Low	358.175	0
P07864	L-lactate dehydrogenase C chain OS=Homo sapiens OX=9606 GN=LDHC PE=1 SV=4	6	2	2	1	36.3	87
	Annotated Sequence	Modifications	# PSMs	# Missed Cleavages	Theo. MH+ [Da]	Confidence (by Search Engine): Mascot	m/z [Da] (by Search Engine): Mascot	Ions Score (by Search Engine): Mascot
	[R].IVIVTAGAR.[Q]		1	0	899.567	High	450.287	64
	[R].VIGSGCNLDSAR.[F]	1xCarbamidomethyl [C6]	1	0	1248.6	High	624.804	40
Q6KB66	Keratin, type II cytoskeletal 80 OS=Homo sapiens OX=9606 GN=KRT80 PE=1 SV=2	5	2	2	1	50.5	85
	Annotated Sequence	Modifications	# PSMs	# Missed Cleavages	Theo. MH+ [Da]	Confidence (by Search Engine): Mascot	m/z [Da] (by Search Engine): Mascot	Ions Score (by Search Engine): Mascot
	[R].SLEEAEAYSR.[S]		1	0	1154.53	Low	577.77	17
	[K].LALDIEIATYR.[KT]		2	0	1277.71	High	639.359	84
P12235	ADP/ATP translocase 1 OS=Homo sapiens OX=9606 GN=SLC25A4 PE=1 SV=4	6	2	3	1	33	84
	Annotated Sequence	Modifications	# PSMs	# Missed Cleavages	Theo. MH+ [Da]	Confidence (by Search Engine): Mascot	m/z [Da] (by Search Engine): Mascot	Ions Score (by Search Engine): Mascot
	[K].QLFLGGVDR.[H]		1	0	1004.55	Low	502.775	1
	[K].LLLQVQHASK.[Q]		2	0	1136.68	High	568.843	54
Q16777	Histone H2A type 2-C OS=Homo sapiens OX=9606 GN=H2AC20 PE=1 SV=4	22	2	2	2	14	83
	Annotated Sequence	Modifications	# PSMs	# Missed Cleavages	Theo. MH+ [Da]	Confidence (by Search Engine): Mascot	m/z [Da] (by Search Engine): Mascot	Ions Score (by Search Engine): Mascot
	[KR].VTIAQGGVLPNIQAVLLPK.[K]		1	0	1931.17	High	644.395	54
	[R].AGLQFPVGR.[VI]		1	0	944.531	High	472.769	49
P22061	Protein-L-isoaspartate(D-aspartate) O-methyltransferase OS=Homo sapiens OX=9606 GN=PCMT1 PE=1 SV=4	18	4	4	4	24.6	78
	Annotated Sequence	Modifications	# PSMs	# Missed Cleavages	Theo. MH+ [Da]	Confidence (by Search Engine): Mascot	m/z [Da] (by Search Engine): Mascot	Ions Score (by Search Engine): Mascot
	[K].SGGASHSELIHNLRK.[N]		1	1	1605.85	Low	402.217	5
	[R].MVGCTGK.[V]	1xCarbamidomethyl [C4]	1	0	752.343	High	376.675	28
	[K].VFEVMLATDR.[S]		1	0	1180.6	High	590.805	39
	[R].VQLVVGDGR.[M]		1	0	942.537	High	471.772	42
P05109	Protein S100-A8 OS=Homo sapiens OX=9606 GN=S100A8 PE=1 SV=1	31	3	3	3	10.8	76
	Annotated Sequence	Modifications	# PSMs	# Missed Cleavages	Theo. MH+ [Da]	Confidence (by Search Engine): Mascot	m/z [Da] (by Search Engine): Mascot	Ions Score (by Search Engine): Mascot
	[-].MLTELEK.[A]	1xOxidation [M1]	1	0	879.449	High	440.229	42
	[K].ALNSIIDVYHK.[Y]		1	0	1272.69	High	424.903	49
	[K].LLETECPQYIR.[K]	1xCarbamidomethyl [C6]	1	0	1421.71	Low	711.358	20
P14923	Junction plakoglobin OS=Homo sapiens OX=9606 GN=JUP PE=1 SV=3	6	4	4	4	81.7	71
	Annotated Sequence	Modifications	# PSMs	# Missed Cleavages	Theo. MH+ [Da]	Confidence (by Search Engine): Mascot	m/z [Da] (by Search Engine): Mascot	Ions Score (by Search Engine): Mascot
	[K].SAIVHLINYQDDAELATR.[A]		1	0	2029.03	High	677.017	35
	[R].ISEDKNPDYR.[K]		1	1	1236.59	Medium	412.867	30
	[R].AIPELTK.[L]		2	0	771.461	High	386.234	29
	[K].HLTSNSPR.[L]		1	0	911.469	High	456.238	32
O95816	BAG family molecular chaperone regulator 2 OS=Homo sapiens OX=9606 GN=BAG2 PE=1 SV=1	22	3	3	3	23.8	70
	Annotated Sequence	Modifications	# PSMs	# Missed Cleavages	Theo. MH+ [Da]	Confidence (by Search Engine): Mascot	m/z [Da] (by Search Engine): Mascot	Ions Score (by Search Engine): Mascot
	[K].SHLMSLYSACSSEVPHGPVDQK.[F]	1xCarbamidomethyl [C10]	1	0	2429.12	Low	810.379	0
	[K].TLQQNAESR.[F]		1	0	1046.52	High	523.765	46
	[K].FQSIVIGCALEDQKK.[I]	1xCarbamidomethyl [C8]	1	1	1735.9	High	579.307	40
O60507	Protein-tyrosine sulfotransferase 1 OS=Homo sapiens OX=9606 GN=TPST1 PE=1 SV=1	9	3	3	2	42.2	70
	Annotated Sequence	Modifications	# PSMs	# Missed Cleavages	Theo. MH+ [Da]	Confidence (by Search Engine): Mascot	m/z [Da] (by Search Engine): Mascot	Ions Score (by Search Engine): Mascot
	[K].FLLMVR.[D]	1xOxidation [M4]	1	0	794.459	Low	397.734	8
	[K].DMPLIFIGGVPR.[S]		1	0	1314.72	High	657.866	49
	[K].HGEPAPYLCNKDPFALK.[S]	1xCarbamidomethyl [C9]	1	1	1956.96	High	652.993	36
P60900	Proteasome subunit alpha type-6 OS=Homo sapiens OX=9606 GN=PSMA6 PE=1 SV=1	5	1	1	1	27.4	68
	Annotated Sequence	Modifications	# PSMs	# Missed Cleavages	Theo. MH+ [Da]	Confidence (by Search Engine): Mascot	m/z [Da] (by Search Engine): Mascot	Ions Score (by Search Engine): Mascot
	[K].AINQGGLTSVAVR.[G]		1	0	1285.72	High	643.365	68
P01876	Immunoglobulin heavy constant alpha 1 OS=Homo sapiens OX=9606 GN=IGHA1 PE=1 SV=2	5	2	2	2	37.6	67
	Annotated Sequence	Modifications	# PSMs	# Missed Cleavages	Theo. MH+ [Da]	Confidence (by Search Engine): Mascot	m/z [Da] (by Search Engine): Mascot	Ions Score (by Search Engine): Mascot
	[K].SAVQGPPER.[D]		1	0	940.485	Low	470.746	23
	[K].TPLTATLSK.[S]		1	0	931.546	High	466.277	59
P07602	Prosaposin OS=Homo sapiens OX=9606 GN=PSAP PE=1 SV=2	3	1	1	1	58.1	65
	Annotated Sequence	Modifications	# PSMs	# Missed Cleavages	Theo. MH+ [Da]	Confidence (by Search Engine): Mascot	m/z [Da] (by Search Engine): Mascot	Ions Score (by Search Engine): Mascot
	[K].EIVDSYLPVILDIIK.[G]		1	0	1730	High	865.503	65
P09493	Tropomyosin alpha-1 chain OS=Homo sapiens OX=9606 GN=TPM1 PE=1 SV=2	17	4	4	4	32.7	65
	Annotated Sequence	Modifications	# PSMs	# Missed Cleavages	Theo. MH+ [Da]	Confidence (by Search Engine): Mascot	m/z [Da] (by Search Engine): Mascot	Ions Score (by Search Engine): Mascot
	[K].SIDDLEDELYAQK.[L]		1	0	1538.72	High	769.866	55
	[K].SLEAQAEK.[Y]		1	0	875.447	Low	438.227	8
	[K].LEEAEKAADESER.[G]		1	1	1476.68	Low	492.899	11
	[R].IQLVEEELDRAQER.[L]		1	1	1727.89	Medium	576.636	25
P35030	Trypsin-3 OS=Homo sapiens OX=9606 GN=PRSS3 PE=1 SV=2	4	1	1	1	32.5	64
	Annotated Sequence	Modifications	# PSMs	# Missed Cleavages	Theo. MH+ [Da]	Confidence (by Search Engine): Mascot	m/z [Da] (by Search Engine): Mascot	Ions Score (by Search Engine): Mascot
	[K].VLEGNEQFINAAK.[I]		1	0	1432.74	High	716.876	64
Q8N1N4	Keratin, type II cytoskeletal 78 OS=Homo sapiens OX=9606 GN=KRT78 PE=1 SV=2	10	5	5	4	56.8	61
	Annotated Sequence	Modifications	# PSMs	# Missed Cleavages	Theo. MH+ [Da]	Confidence (by Search Engine): Mascot	m/z [Da] (by Search Engine): Mascot	Ions Score (by Search Engine): Mascot
	[R].YLDFSSIITEVR.[A]		1	0	1442.75	High	721.88	55
	[R].SSKAEAEALYQTK.[Y]		1	1	1425.72	Low	475.912	20
	[R].TQETQEIR.[T]		1	0	1004.5	Low	502.754	10
	[KR].LLEGEECR.[MLI]	1xCarbamidomethyl [C7]	1	0	1005.47	Low	503.237	19
	[R].LQSQTENLKK.[Q]		1	1	1188.66	Low	594.833	1
P69905	Hemoglobin subunit alpha OS=Homo sapiens OX=9606 GN=HBA1 PE=1 SV=2	11	1	1	1	15.2	60
	Annotated Sequence	Modifications	# PSMs	# Missed Cleavages	Theo. MH+ [Da]	Confidence (by Search Engine): Mascot	m/z [Da] (by Search Engine): Mascot	Ions Score (by Search Engine): Mascot
	[K].VGAHAGEYGAEALER.[M]		1	0	1529.73	High	510.583	60
P28072	Proteasome subunit beta type-6 OS=Homo sapiens OX=9606 GN=PSMB6 PE=1 SV=4	5	1	1	1	25.3	55
	Annotated Sequence	Modifications	# PSMs	# Missed Cleavages	Theo. MH+ [Da]	Confidence (by Search Engine): Mascot	m/z [Da] (by Search Engine): Mascot	Ions Score (by Search Engine): Mascot
	[R].LAAIAESGVER.[Q]		1	0	1115.61	High	558.307	55
P31689	DnaJ homolog subfamily A member 1 OS=Homo sapiens OX=9606 GN=DNAJA1 PE=1 SV=2	12	3	4	3	44.8	54
	Annotated Sequence	Modifications	# PSMs	# Missed Cleavages	Theo. MH+ [Da]	Confidence (by Search Engine): Mascot	m/z [Da] (by Search Engine): Mascot	Ions Score (by Search Engine): Mascot
	[M].VKETTYYDVLGVKPNATQEELKK.[A]		1	2	2653.41	Low	664.108	18
	[R].TIVITSHPGQIVK.[H]		2	0	1392.82	High	464.945	48
	[K].CVLNEGMPIYR.[R]	1xCarbamidomethyl [C1]; 1xOxidation [M7]	1	0	1367.64	Low	684.328	13
Q9BRK5	45 kDa calcium-binding protein OS=Homo sapiens OX=9606 GN=SDF4 PE=1 SV=1	3	1	1	1	41.8	53
	Annotated Sequence	Modifications	# PSMs	# Missed Cleavages	Theo. MH+ [Da]	Confidence (by Search Engine): Mascot	m/z [Da] (by Search Engine): Mascot	Ions Score (by Search Engine): Mascot
	[K].DLGGFDEDAEPR.[R]		1	0	1320.57	High	660.79	53
Q5D862	Filaggrin-2 OS=Homo sapiens OX=9606 GN=FLG2 PE=1 SV=1	2	3	3	3	247.9	52
	Annotated Sequence	Modifications	# PSMs	# Missed Cleavages	Theo. MH+ [Da]	Confidence (by Search Engine): Mascot	m/z [Da] (by Search Engine): Mascot	Ions Score (by Search Engine): Mascot
	[R].QSSYGQHGSGSSQSSGYGQYGSR.[E]		1	0	2351.99	Low	784.667	4
	[R].SVVTVIDVFYK.[Y]		1	0	1269.71	High	635.358	46
	[R].FSNSSSSNEFSK.[C]		1	0	1320.57	Low	660.789	20
P27824	Calnexin OS=Homo sapiens OX=9606 GN=CANX PE=1 SV=2	6	3	3	3	67.5	50
	Annotated Sequence	Modifications	# PSMs	# Missed Cleavages	Theo. MH+ [Da]	Confidence (by Search Engine): Mascot	m/z [Da] (by Search Engine): Mascot	Ions Score (by Search Engine): Mascot
	[K].TGIYEEK.[H]		1	0	839.415	Low	420.211	18
	[K].APVPTGEVYFADSFDR.[G]		1	0	1770.83	High	885.921	50
	[K].LPGDKGLVLMSR.[A]		1	1	1285.73	Low	429.249	2
Q00325	Phosphate carrier protein, mitochondrial OS=Homo sapiens OX=9606 GN=SLC25A3 PE=1 SV=2	3	1	1	1	40.1	49
	Annotated Sequence	Modifications	# PSMs	# Missed Cleavages	Theo. MH+ [Da]	Confidence (by Search Engine): Mascot	m/z [Da] (by Search Engine): Mascot	Ions Score (by Search Engine): Mascot
	[R].IQTQPGYANTLR.[D]		1	0	1361.72	High	681.362	49
P25787	Proteasome subunit alpha type-2 OS=Homo sapiens OX=9606 GN=PSMA2 PE=1 SV=2	20	3	3	3	25.9	47
	Annotated Sequence	Modifications	# PSMs	# Missed Cleavages	Theo. MH+ [Da]	Confidence (by Search Engine): Mascot	m/z [Da] (by Search Engine): Mascot	Ions Score (by Search Engine): Mascot
	[K].LVQIEYALAAVAGGAPSVGIK.[A]		1	0	2027.15	High	676.389	47
	[R].YNEDLELEDAIHTAILTLK.[E]		1	0	2201.13	Low	734.382	0
	[K].SILYDER.[S]		1	0	895.452	Low	448.233	12
Q7L1Q6	eIF5-mimic protein 2 OS=Homo sapiens OX=9606 GN=BZW1 PE=1 SV=1	6	1	1	1	48	46
	Annotated Sequence	Modifications	# PSMs	# Missed Cleavages	Theo. MH+ [Da]	Confidence (by Search Engine): Mascot	m/z [Da] (by Search Engine): Mascot	Ions Score (by Search Engine): Mascot
	[R].FDPTQFQDCIIQGLTETGTDLEAVAK.[F]	1xCarbamidomethyl [C9]	1	0	2897.39	High	966.467	46
P06702	Protein S100-A9 OS=Homo sapiens OX=9606 GN=S100A9 PE=1 SV=1	30	3	3	3	13.2	45
	Annotated Sequence	Modifications	# PSMs	# Missed Cleavages	Theo. MH+ [Da]	Confidence (by Search Engine): Mascot	m/z [Da] (by Search Engine): Mascot	Ions Score (by Search Engine): Mascot
	[R].NIETIINTFHQYSVK.[L]		1	0	1806.94	Low	602.985	13
	[K].MSQLER.[N]	1xOxidation [M1]	1	0	779.372	High	390.19	33
	[K].LGHPDTLNQGEFK.[E]		1	0	1455.72	Medium	485.913	31
O95831	Apoptosis-inducing factor 1, mitochondrial OS=Homo sapiens OX=9606 GN=AIFM1 PE=1 SV=1	8	4	4	4	66.9	44
	Annotated Sequence	Modifications	# PSMs	# Missed Cleavages	Theo. MH+ [Da]	Confidence (by Search Engine): Mascot	m/z [Da] (by Search Engine): Mascot	Ions Score (by Search Engine): Mascot
	[K].SATEQSGTGIR.[S]		1	0	1106.54	Low	553.776	5
	[R].SLSAIDR.[A]		1	0	761.415	High	381.211	37
	[K].ELWFSDDPNVTK.[T]		1	0	1450.68	Low	725.846	19
	[R].KVETDHIVAAVGLEPNVELAK.[T]		1	1	2232.22	Medium	744.747	25
O15042	U2 snRNP-associated SURP motif-containing protein OS=Homo sapiens OX=9606 GN=U2SURP PE=1 SV=2	1	1	1	1	118.2	44
	Annotated Sequence	Modifications	# PSMs	# Missed Cleavages	Theo. MH+ [Da]	Confidence (by Search Engine): Mascot	m/z [Da] (by Search Engine): Mascot	Ions Score (by Search Engine): Mascot
	[R].FGPLASVK.[I]		1	0	818.477	High	409.742	44
P11498	Pyruvate carboxylase, mitochondrial OS=Homo sapiens OX=9606 GN=PC PE=1 SV=2	5	4	4	4	129.6	44
	Annotated Sequence	Modifications	# PSMs	# Missed Cleavages	Theo. MH+ [Da]	Confidence (by Search Engine): Mascot	m/z [Da] (by Search Engine): Mascot	Ions Score (by Search Engine): Mascot
	[K].VVEIAPAAHLDPQLR.[T]		1	0	1628.91	High	543.642	38
	[R].FIGPSPEVVR.[K]		1	0	1100.61	Low	550.809	12
	[R].LDNASAFQGAVISPHYDSLLVK.[V]		1	0	2345.21	Low	782.409	6
	[R].LFLQGPK.[I]		1	0	802.482	Medium	401.745	26
Q8TF72	Protein Shroom3 OS=Homo sapiens OX=9606 GN=SHROOM3 PE=1 SV=2	0	1	2	1	216.7	43
	Annotated Sequence	Modifications	# PSMs	# Missed Cleavages	Theo. MH+ [Da]	Confidence (by Search Engine): Mascot	m/z [Da] (by Search Engine): Mascot	Ions Score (by Search Engine): Mascot
	[R].SSPATADKR.[Q]		2	1	932.48	High	466.744	31
P62314	Small nuclear ribonucleoprotein Sm D1 OS=Homo sapiens OX=9606 GN=SNRPD1 PE=1 SV=1	17	1	1	1	13.3	42
	Annotated Sequence	Modifications	# PSMs	# Missed Cleavages	Theo. MH+ [Da]	Confidence (by Search Engine): Mascot	m/z [Da] (by Search Engine): Mascot	Ions Score (by Search Engine): Mascot
	[R].YFILPDSLPLDTLLVDVEPK.[V]		1	0	2287.25	High	1144.13	42
P28074	Proteasome subunit beta type-5 OS=Homo sapiens OX=9606 GN=PSMB5 PE=1 SV=3	10	2	2	2	28.5	41
	Annotated Sequence	Modifications	# PSMs	# Missed Cleavages	Theo. MH+ [Da]	Confidence (by Search Engine): Mascot	m/z [Da] (by Search Engine): Mascot	Ions Score (by Search Engine): Mascot
	[R].DAYSGGAVNLYHVR.[E]		1	0	1521.74	High	507.92	41
	[R].ATAGAYIASQTVK.[K]		1	0	1280.68	Low	640.846	5
O15269	Serine palmitoyltransferase 1 OS=Homo sapiens OX=9606 GN=SPTLC1 PE=1 SV=1	3	1	1	1	52.7	40
	Annotated Sequence	Modifications	# PSMs	# Missed Cleavages	Theo. MH+ [Da]	Confidence (by Search Engine): Mascot	m/z [Da] (by Search Engine): Mascot	Ions Score (by Search Engine): Mascot
	[R].VVVTVEQTEEELER.[A]		1	0	1659.84	High	830.424	40
P10599	Thioredoxin OS=Homo sapiens OX=9606 GN=TXN PE=1 SV=3	15	2	2	2	11.7	40
	Annotated Sequence	Modifications	# PSMs	# Missed Cleavages	Theo. MH+ [Da]	Confidence (by Search Engine): Mascot	m/z [Da] (by Search Engine): Mascot	Ions Score (by Search Engine): Mascot
	[M].VKQIESK.[T]		1	1	831.493	High	416.251	37
	[K].VGEFSGANK.[E]		1	0	908.447	Low	454.727	21
Q16778	Histone H2B type 2-E OS=Homo sapiens OX=9606 GN=H2BC21 PE=1 SV=3	14	2	2	2	13.9	38
	Annotated Sequence	Modifications	# PSMs	# Missed Cleavages	Theo. MH+ [Da]	Confidence (by Search Engine): Mascot	m/z [Da] (by Search Engine): Mascot	Ions Score (by Search Engine): Mascot
	[K].QVHPDTGISSK.[A]		1	0	1168.6	High	390.204	36
	[R].EIQTAVR.[L]		1	0	816.457	Medium	408.732	26
P05386	60S acidic ribosomal protein P1 OS=Homo sapiens OX=9606 GN=RPLP1 PE=1 SV=1	14	1	1	1	11.5	38
	Annotated Sequence	Modifications	# PSMs	# Missed Cleavages	Theo. MH+ [Da]	Confidence (by Search Engine): Mascot	m/z [Da] (by Search Engine): Mascot	Ions Score (by Search Engine): Mascot
	[K].AAGVNVEPFWPGLFAK.[A]		1	0	1702.9	High	851.952	38
Q92616	eIF-2-alpha kinase activator GCN1 OS=Homo sapiens OX=9606 GN=GCN1 PE=1 SV=7	0	1	1	1	292.5	37
	Annotated Sequence	Modifications	# PSMs	# Missed Cleavages	Theo. MH+ [Da]	Confidence (by Search Engine): Mascot	m/z [Da] (by Search Engine): Mascot	Ions Score (by Search Engine): Mascot
	[R].IIIEDLLEATR.[S]		1	0	1285.74	High	643.373	37
O60884	DnaJ homolog subfamily A member 2 OS=Homo sapiens OX=9606 GN=DNAJA2 PE=1 SV=1	4	2	2	2	45.7	36
	Annotated Sequence	Modifications	# PSMs	# Missed Cleavages	Theo. MH+ [Da]	Confidence (by Search Engine): Mascot	m/z [Da] (by Search Engine): Mascot	Ions Score (by Search Engine): Mascot
	[K].VIEPGCVR.[V]	1xCarbamidomethyl [C6]	1	0	929.487	High	465.248	36
	[R].YGEQGLR.[E]		1	0	822.41	Low	411.709	7
P07477	Serine protease 1 OS=Homo sapiens OX=9606 GN=PRSS1 PE=1 SV=1	14	3	3	3	26.5	36
	Annotated Sequence	Modifications	# PSMs	# Missed Cleavages	Theo. MH+ [Da]	Confidence (by Search Engine): Mascot	m/z [Da] (by Search Engine): Mascot	Ions Score (by Search Engine): Mascot
	[KR].NKPGVYTK.[V]		1	0	906.504	Low	453.756	20
	[K].SRIQVR.[L]		1	1	758.463	High	379.735	34
	[R].LGEHNIEVLEGNEQFINAAK.[I]		1	0	2225.12	Low	1113.06	0
O14654	Insulin receptor substrate 4 OS=Homo sapiens OX=9606 GN=IRS4 PE=1 SV=1	1	1	1	1	133.7	36
	Annotated Sequence	Modifications	# PSMs	# Missed Cleavages	Theo. MH+ [Da]	Confidence (by Search Engine): Mascot	m/z [Da] (by Search Engine): Mascot	Ions Score (by Search Engine): Mascot
	[R].AAVSAFPTDSLER.[D]		1	0	1363.69	High	682.346	36
O00483	Cytochrome c oxidase subunit NDUFA4 OS=Homo sapiens OX=9606 GN=NDUFA4 PE=1 SV=1	12	1	1	1	9.4	36
	Annotated Sequence	Modifications	# PSMs	# Missed Cleavages	Theo. MH+ [Da]	Confidence (by Search Engine): Mascot	m/z [Da] (by Search Engine): Mascot	Ions Score (by Search Engine): Mascot
	[K].FYSVNVDYSK.[L]		1	0	1221.58	High	611.293	36
P25311	Zinc-alpha-2-glycoprotein OS=Homo sapiens OX=9606 GN=AZGP1 PE=1 SV=2	3	1	1	1	34.2	36
	Annotated Sequence	Modifications	# PSMs	# Missed Cleavages	Theo. MH+ [Da]	Confidence (by Search Engine): Mascot	m/z [Da] (by Search Engine): Mascot	Ions Score (by Search Engine): Mascot
	[R].AGEVQEPELR.[G]		1	0	1127.57	High	564.288	36
Q14974	Importin subunit beta-1 OS=Homo sapiens OX=9606 GN=KPNB1 PE=1 SV=2	2	1	1	1	97.1	35
	Annotated Sequence	Modifications	# PSMs	# Missed Cleavages	Theo. MH+ [Da]	Confidence (by Search Engine): Mascot	m/z [Da] (by Search Engine): Mascot	Ions Score (by Search Engine): Mascot
	[R].AAVENLPTFLVELSR.[V]		1	0	1658.91	High	829.96	35
P20618	Proteasome subunit beta type-1 OS=Homo sapiens OX=9606 GN=PSMB1 PE=1 SV=2	10	2	2	2	26.5	35
	Annotated Sequence	Modifications	# PSMs	# Missed Cleavages	Theo. MH+ [Da]	Confidence (by Search Engine): Mascot	m/z [Da] (by Search Engine): Mascot	Ions Score (by Search Engine): Mascot
	[R].LSEGFSIHTR.[D]		1	0	1146.59	Low	382.868	20
	[K].GAVYSFDPVGSYQR.[D]		1	0	1545.73	Medium	773.371	29
P62805	Histone H4 OS=Homo sapiens OX=9606 GN=H4C1 PE=1 SV=2	34	3	3	3	11.4	34
	Annotated Sequence	Modifications	# PSMs	# Missed Cleavages	Theo. MH+ [Da]	Confidence (by Search Engine): Mascot	m/z [Da] (by Search Engine): Mascot	Ions Score (by Search Engine): Mascot
	[K].TVTAMDVVYALKR.[Q]	1xOxidation [M5]	1	1	1482.8	Low	494.938	7
	[R].DNIQGITKPAIR.[R]		1	0	1325.75	High	442.59	34
	[R].DAVTYTEHAK.[R]		1	0	1134.54	Low	378.853	8
P62258	14-3-3 protein epsilon OS=Homo sapiens OX=9606 GN=YWHAE PE=1 SV=1	5	1	1	1	29.2	34
	Annotated Sequence	Modifications	# PSMs	# Missed Cleavages	Theo. MH+ [Da]	Confidence (by Search Engine): Mascot	m/z [Da] (by Search Engine): Mascot	Ions Score (by Search Engine): Mascot
	[K].VAGMDVELTVEER.[N]		1	0	1447.71	High	724.36	34
P20674	Cytochrome c oxidase subunit 5A, mitochondrial OS=Homo sapiens OX=9606 GN=COX5A PE=1 SV=2	5	1	1	1	16.8	33
	Annotated Sequence	Modifications	# PSMs	# Missed Cleavages	Theo. MH+ [Da]	Confidence (by Search Engine): Mascot	m/z [Da] (by Search Engine): Mascot	Ions Score (by Search Engine): Mascot
	[K].IIDAALR.[A]		1	0	771.472	High	386.24	33
P05496	ATP synthase F(0) complex subunit C1, mitochondrial OS=Homo sapiens OX=9606 GN=ATP5MC1 PE=1 SV=2	5	1	2	1	14.3	33
	Annotated Sequence	Modifications	# PSMs	# Missed Cleavages	Theo. MH+ [Da]	Confidence (by Search Engine): Mascot	m/z [Da] (by Search Engine): Mascot	Ions Score (by Search Engine): Mascot
	[R].DIDTAAK.[F]		2	0	733.373	High	367.19	35
Q05639	Elongation factor 1-alpha 2 OS=Homo sapiens OX=9606 GN=EEF1A2 PE=1 SV=1	2	1	1	1	50.4	33
	Annotated Sequence	Modifications	# PSMs	# Missed Cleavages	Theo. MH+ [Da]	Confidence (by Search Engine): Mascot	m/z [Da] (by Search Engine): Mascot	Ions Score (by Search Engine): Mascot
	[K].IGGIGTVPVGR.[V]		1	0	1025.61	High	513.309	33
P61026	Ras-related protein Rab-10 OS=Homo sapiens OX=9606 GN=RAB10 PE=1 SV=1	6	1	1	1	22.5	33
	Annotated Sequence	Modifications	# PSMs	# Missed Cleavages	Theo. MH+ [Da]	Confidence (by Search Engine): Mascot	m/z [Da] (by Search Engine): Mascot	Ions Score (by Search Engine): Mascot
	[KR].LLIIGDSGVGK.[TS]		2	0	1071.64	High	536.324	33
Q9Y520	Protein PRRC2C OS=Homo sapiens OX=9606 GN=PRRC2C PE=1 SV=4	0	1	1	1	316.7	32
	Annotated Sequence	Modifications	# PSMs	# Missed Cleavages	Theo. MH+ [Da]	Confidence (by Search Engine): Mascot	m/z [Da] (by Search Engine): Mascot	Ions Score (by Search Engine): Mascot
	[R].ISAVESQPSR.[K]		1	0	1073.56	High	537.283	32
P26641	Elongation factor 1-gamma OS=Homo sapiens OX=9606 GN=EEF1G PE=1 SV=3	2	1	1	1	50.1	30
	Annotated Sequence	Modifications	# PSMs	# Missed Cleavages	Theo. MH+ [Da]	Confidence (by Search Engine): Mascot	m/z [Da] (by Search Engine): Mascot	Ions Score (by Search Engine): Mascot
	[R].AVLGEVK.[L]		1	0	715.435	Medium	358.221	30
Q99460	26S proteasome non-ATPase regulatory subunit 1 OS=Homo sapiens OX=9606 GN=PSMD1 PE=1 SV=2	1	1	1	1	105.8	30
	Annotated Sequence	Modifications	# PSMs	# Missed Cleavages	Theo. MH+ [Da]	Confidence (by Search Engine): Mascot	m/z [Da] (by Search Engine): Mascot	Ions Score (by Search Engine): Mascot
	[K].VSTAVLSITAK.[A]		1	0	1089.65	High	545.33	30
P05387	60S acidic ribosomal protein P2 OS=Homo sapiens OX=9606 GN=RPLP2 PE=1 SV=1	24	2	2	2	11.7	29
	Annotated Sequence	Modifications	# PSMs	# Missed Cleavages	Theo. MH+ [Da]	Confidence (by Search Engine): Mascot	m/z [Da] (by Search Engine): Mascot	Ions Score (by Search Engine): Mascot
	[K].NIEDVIAQGIGK.[L]		1	0	1256.68	Low	628.846	5
	[K].ILDSVGIEADDDRLNK.[V]		1	1	1772.9	Medium	591.639	29
P84243	Histone H3.3 OS=Homo sapiens OX=9606 GN=H3-3A PE=1 SV=2	15	3	3	3	15.3	29
	Annotated Sequence	Modifications	# PSMs	# Missed Cleavages	Theo. MH+ [Da]	Confidence (by Search Engine): Mascot	m/z [Da] (by Search Engine): Mascot	Ions Score (by Search Engine): Mascot
	[K].RVTIMPK.[D]		1	1	844.507	Low	422.757	7
	[R].EIAQDFK.[T]		1	0	850.431	Medium	425.719	29
	[R].KLPFQR.[L]		1	1	788.478	Low	394.742	18
P61313	60S ribosomal protein L15 OS=Homo sapiens OX=9606 GN=RPL15 PE=1 SV=2	4	1	1	1	24.1	28
	Annotated Sequence	Modifications	# PSMs	# Missed Cleavages	Theo. MH+ [Da]	Confidence (by Search Engine): Mascot	m/z [Da] (by Search Engine): Mascot	Ions Score (by Search Engine): Mascot
	[R].SLQSVAEER.[A]		1	0	1018.52	Medium	509.762	28
O14980	Exportin-1 OS=Homo sapiens OX=9606 GN=XPO1 PE=1 SV=1	4	3	3	3	123.3	28
	Annotated Sequence	Modifications	# PSMs	# Missed Cleavages	Theo. MH+ [Da]	Confidence (by Search Engine): Mascot	m/z [Da] (by Search Engine): Mascot	Ions Score (by Search Engine): Mascot
	[R].TSESLCQNNMVILK.[L]	1xCarbamidomethyl [C6]	1	0	1636.8	Low	818.906	0
	[R].ETLVYLTHLDYVDTER.[I]		1	0	1966.98	Low	656.332	7
	[K].YYGLQILENVIK.[T]		1	0	1452.81	High	726.909	28
Q99943	1-acyl-sn-glycerol-3-phosphate acyltransferase alpha OS=Homo sapiens OX=9606 GN=AGPAT1 PE=1 SV=2	4	1	1	1	31.7	28
	Annotated Sequence	Modifications	# PSMs	# Missed Cleavages	Theo. MH+ [Da]	Confidence (by Search Engine): Mascot	m/z [Da] (by Search Engine): Mascot	Ions Score (by Search Engine): Mascot
	[K].YLYGIRVEVR.[G]		1	1	1267.72	Medium	634.357	28
P05106	Integrin beta-3 OS=Homo sapiens OX=9606 GN=ITGB3 PE=1 SV=2	1	1	1	1	87	27
	Annotated Sequence	Modifications	# PSMs	# Missed Cleavages	Theo. MH+ [Da]	Confidence (by Search Engine): Mascot	m/z [Da] (by Search Engine): Mascot	Ions Score (by Search Engine): Mascot
	[K].NFSIQVR.[Q]		1	0	863.473	Medium	432.24	27
Q8IWX8	Calcium homeostasis endoplasmic reticulum protein OS=Homo sapiens OX=9606 GN=CHERP PE=1 SV=3	5	4	4	4	103.6	27
	Annotated Sequence	Modifications	# PSMs	# Missed Cleavages	Theo. MH+ [Da]	Confidence (by Search Engine): Mascot	m/z [Da] (by Search Engine): Mascot	Ions Score (by Search Engine): Mascot
	[K].EQGIQDPIKGGDVR.[D]		1	1	1511.78	Low	504.599	17
	[R].LPPPMPPSER.[L]		1	0	1120.58	Low	560.795	4
	[R].LLQLWEK.[N]		1	0	929.545	Medium	465.277	25
	[K].GVGVALDDPYENYRR.[N]		1	1	1723.84	Low	575.286	3
Q07020	60S ribosomal protein L18 OS=Homo sapiens OX=9606 GN=RPL18 PE=1 SV=2	6	1	1	1	21.6	27
	Annotated Sequence	Modifications	# PSMs	# Missed Cleavages	Theo. MH+ [Da]	Confidence (by Search Engine): Mascot	m/z [Da] (by Search Engine): Mascot	Ions Score (by Search Engine): Mascot
	[K].GCGTVLLSGPR.[K]	1xCarbamidomethyl [C2]	1	0	1116.58	Medium	558.796	27
Q7Z5M8	Protein ABHD12B OS=Homo sapiens OX=9606 GN=ABHD12B PE=1 SV=1	2	1	1	1	40.8	27
	Annotated Sequence	Modifications	# PSMs	# Missed Cleavages	Theo. MH+ [Da]	Confidence (by Search Engine): Mascot	m/z [Da] (by Search Engine): Mascot	Ions Score (by Search Engine): Mascot
	[K].LYEIAR.[N]		1	0	764.43	Medium	382.719	27
P01040	Cystatin-A OS=Homo sapiens OX=9606 GN=CSTA PE=1 SV=1	27	2	2	2	11	26
	Annotated Sequence	Modifications	# PSMs	# Missed Cleavages	Theo. MH+ [Da]	Confidence (by Search Engine): Mascot	m/z [Da] (by Search Engine): Mascot	Ions Score (by Search Engine): Mascot
	[K].TQVVAGTNYYIK.[V]		1	0	1356.72	Low	678.861	9
	[K].TNETYGKLEAVQYK.[T]		1	1	1643.83	Medium	548.614	26
Q6SZW1	NAD(+) hydrolase SARM1 OS=Homo sapiens OX=9606 GN=SARM1 PE=1 SV=1	2	1	1	1	79.3	25
	Annotated Sequence	Modifications	# PSMs	# Missed Cleavages	Theo. MH+ [Da]	Confidence (by Search Engine): Mascot	m/z [Da] (by Search Engine): Mascot	Ions Score (by Search Engine): Mascot
	[R].SGTLALVEPLVASLDPGR.[F]		1	0	1795	Medium	898.003	25
P31943	Heterogeneous nuclear ribonucleoprotein H OS=Homo sapiens OX=9606 GN=HNRNPH1 PE=1 SV=4	8	2	2	2	49.2	24
	Annotated Sequence	Modifications	# PSMs	# Missed Cleavages	Theo. MH+ [Da]	Confidence (by Search Engine): Mascot	m/z [Da] (by Search Engine): Mascot	Ions Score (by Search Engine): Mascot
	[R].VTGEADVEFATHEDAVAAMSK.[D]		1	0	2178	Low	726.673	9
	[R].STGEAFVQFASQEIAEK.[A]		1	0	1841.89	Low	921.452	24
P12273	Prolactin-inducible protein OS=Homo sapiens OX=9606 GN=PIP PE=1 SV=1	11	2	2	2	16.6	23
	Annotated Sequence	Modifications	# PSMs	# Missed Cleavages	Theo. MH+ [Da]	Confidence (by Search Engine): Mascot	m/z [Da] (by Search Engine): Mascot	Ions Score (by Search Engine): Mascot
	[RK].NFDIPK.[ES]		1	0	733.388	Low	367.197	14
	[R].FYTIEILKVE.[-]		1	1	1254.7	Medium	627.853	23
P04406	Glyceraldehyde-3-phosphate dehydrogenase OS=Homo sapiens OX=9606 GN=GAPDH PE=1 SV=3	4	1	1	1	36	23
	Annotated Sequence	Modifications	# PSMs	# Missed Cleavages	Theo. MH+ [Da]	Confidence (by Search Engine): Mascot	m/z [Da] (by Search Engine): Mascot	Ions Score (by Search Engine): Mascot
	[R].GALQNIIPASTGAAK.[A]		1	0	1411.79	Medium	706.399	23
P30153	Serine/threonine-protein phosphatase 2A 65 kDa regulatory subunit A alpha isoform OS=Homo sapiens OX=9606 GN=PPP2R1A PE=1 SV=4	2	1	1	1	65.3	23
	Annotated Sequence	Modifications	# PSMs	# Missed Cleavages	Theo. MH+ [Da]	Confidence (by Search Engine): Mascot	m/z [Da] (by Search Engine): Mascot	Ions Score (by Search Engine): Mascot
	[K].YFAQEALTVLSLA.[-]		1	0	1425.76	Low	713.385	23
P55060	Exportin-2 OS=Homo sapiens OX=9606 GN=CSE1L PE=1 SV=3	1	1	1	1	110.3	22
	Annotated Sequence	Modifications	# PSMs	# Missed Cleavages	Theo. MH+ [Da]	Confidence (by Search Engine): Mascot	m/z [Da] (by Search Engine): Mascot	Ions Score (by Search Engine): Mascot
	[K].EHDPVGQMVNNPK.[I]		1	0	1464.69	Low	488.901	22
Q32P51	Heterogeneous nuclear ribonucleoprotein A1-like 2 OS=Homo sapiens OX=9606 GN=HNRNPA1L2 PE=2 SV=2	3	1	1	1	34.2	22
	Annotated Sequence	Modifications	# PSMs	# Missed Cleavages	Theo. MH+ [Da]	Confidence (by Search Engine): Mascot	m/z [Da] (by Search Engine): Mascot	Ions Score (by Search Engine): Mascot
	[K].EDTEEHHLR.[D]		1	0	1165.52	Low	389.179	22
Q8NCM8	Cytoplasmic dynein 2 heavy chain 1 OS=Homo sapiens OX=9606 GN=DYNC2H1 PE=1 SV=4	0	2	2	2	492.3	22
	Annotated Sequence	Modifications	# PSMs	# Missed Cleavages	Theo. MH+ [Da]	Confidence (by Search Engine): Mascot	m/z [Da] (by Search Engine): Mascot	Ions Score (by Search Engine): Mascot
	[R].QETARAVGR.[S]		1	1	987.533	Low	494.266	1
	[R].ALKTVLR.[G]		1	1	800.535	Medium	400.772	22
P47929	Galectin-7 OS=Homo sapiens OX=9606 GN=LGALS7 PE=1 SV=2	12	1	1	1	15.1	22
	Annotated Sequence	Modifications	# PSMs	# Missed Cleavages	Theo. MH+ [Da]	Confidence (by Search Engine): Mascot	m/z [Da] (by Search Engine): Mascot	Ions Score (by Search Engine): Mascot
	[R].GQPFEVLIIASDDGFK.[A]		1	0	1735.89	Low	868.449	22
P21439	Phosphatidylcholine translocator ABCB4 OS=Homo sapiens OX=9606 GN=ABCB4 PE=1 SV=2	1	1	1	1	141.4	21
	Annotated Sequence	Modifications	# PSMs	# Missed Cleavages	Theo. MH+ [Da]	Confidence (by Search Engine): Mascot	m/z [Da] (by Search Engine): Mascot	Ions Score (by Search Engine): Mascot
	[R].MAPNGWKSRLFR.[H]	1xSulfo [S8]	1	2	1542.73	Low	771.873	21
O14818	Proteasome subunit alpha type-7 OS=Homo sapiens OX=9606 GN=PSMA7 PE=1 SV=1	8	2	2	2	27.9	20
	Annotated Sequence	Modifications	# PSMs	# Missed Cleavages	Theo. MH+ [Da]	Confidence (by Search Engine): Mascot	m/z [Da] (by Search Engine): Mascot	Ions Score (by Search Engine): Mascot
	[K].ALLEVVQSGGK.[N]		1	0	1100.63	Low	550.819	20
	[K].ILNPEEIEK.[Y]		1	0	1084.59	Low	542.798	3
Q9Y230	RuvB-like 2 OS=Homo sapiens OX=9606 GN=RUVBL2 PE=1 SV=3	3	1	1	1	51.1	20
	Annotated Sequence	Modifications	# PSMs	# Missed Cleavages	Theo. MH+ [Da]	Confidence (by Search Engine): Mascot	m/z [Da] (by Search Engine): Mascot	Ions Score (by Search Engine): Mascot
	[R].AVLIAGQPGTGK.[T]		1	0	1111.65	Medium	556.328	20
P21964	Catechol O-methyltransferase OS=Homo sapiens OX=9606 GN=COMT PE=1 SV=2	6	1	1	1	30	20
	Annotated Sequence	Modifications	# PSMs	# Missed Cleavages	Theo. MH+ [Da]	Confidence (by Search Engine): Mascot	m/z [Da] (by Search Engine): Mascot	Ions Score (by Search Engine): Mascot
	[R].YLPDTLLLEECGLLR.[K]	1xCarbamidomethyl [C11]	1	0	1804.95	Low	902.979	20
Q16531	DNA damage-binding protein 1 OS=Homo sapiens OX=9606 GN=DDB1 PE=1 SV=1	3	2	2	2	126.9	19
	Annotated Sequence	Modifications	# PSMs	# Missed Cleavages	Theo. MH+ [Da]	Confidence (by Search Engine): Mascot	m/z [Da] (by Search Engine): Mascot	Ions Score (by Search Engine): Mascot
	[R].LVSQEPK.[A]		1	0	800.451	Low	400.73	5
	[R].IEVQDTSGGTTALRPSASTQALSSSVSSSK.[L]		1	0	2952.48	Low	984.831	19
Q9H251	Cadherin-23 OS=Homo sapiens OX=9606 GN=CDH23 PE=1 SV=2	0	1	1	1	369.3	17
	Annotated Sequence	Modifications	# PSMs	# Missed Cleavages	Theo. MH+ [Da]	Confidence (by Search Engine): Mascot	m/z [Da] (by Search Engine): Mascot	Ions Score (by Search Engine): Mascot
	[R].EPAAVKPDDDR.[Y]		1	0	1212.59	Low	404.869	17
P20718	Granzyme H OS=Homo sapiens OX=9606 GN=GZMH PE=1 SV=1	3	1	1	1	27.3	17
	Annotated Sequence	Modifications	# PSMs	# Missed Cleavages	Theo. MH+ [Da]	Confidence (by Search Engine): Mascot	m/z [Da] (by Search Engine): Mascot	Ions Score (by Search Engine): Mascot
	[R].CGGILVR.[K]	1xCarbamidomethyl [C1]	1	0	774.429	Low	387.715	17
Q12873	Chromodomain-helicase-DNA-binding protein 3 OS=Homo sapiens OX=9606 GN=CHD3 PE=1 SV=3	1	1	1	1	226.5	17
	Annotated Sequence	Modifications	# PSMs	# Missed Cleavages	Theo. MH+ [Da]	Confidence (by Search Engine): Mascot	m/z [Da] (by Search Engine): Mascot	Ions Score (by Search Engine): Mascot
	[K].IEEIEREIIK.[Q]		1	1	1271.72	Low	636.364	17
P62491	Ras-related protein Rab-11A OS=Homo sapiens OX=9606 GN=RAB11A PE=1 SV=3	10	2	2	2	24.4	16
	Annotated Sequence	Modifications	# PSMs	# Missed Cleavages	Theo. MH+ [Da]	Confidence (by Search Engine): Mascot	m/z [Da] (by Search Engine): Mascot	Ions Score (by Search Engine): Mascot
	[K].VVLIGDSGVGK.[S]		1	0	1043.61	Low	522.31	15
	[K].STIGVEFATR.[S]		1	0	1080.57	Low	540.788	16
Q5VUJ9	Dynein regulatory complex protein 8 OS=Homo sapiens OX=9606 GN=EFCAB2 PE=1 SV=1	3	1	1	1	29.7	15
	Annotated Sequence	Modifications	# PSMs	# Missed Cleavages	Theo. MH+ [Da]	Confidence (by Search Engine): Mascot	m/z [Da] (by Search Engine): Mascot	Ions Score (by Search Engine): Mascot
	[-].MLGPGQVR.[L]		1	0	857.466	Low	429.234	15
Q5JVL4	EF-hand domain-containing protein 1 OS=Homo sapiens OX=9606 GN=EFHC1 PE=1 SV=1	2	1	1	1	73.9	15
	Annotated Sequence	Modifications	# PSMs	# Missed Cleavages	Theo. MH+ [Da]	Confidence (by Search Engine): Mascot	m/z [Da] (by Search Engine): Mascot	Ions Score (by Search Engine): Mascot
	[R].RPTVGIGGDR.[L]	1xSulfo [T3]	1	0	1107.52	Low	554.259	15
Q15029	116 kDa U5 small nuclear ribonucleoprotein component OS=Homo sapiens OX=9606 GN=EFTUD2 PE=1 SV=1	1	1	1	1	109.4	14
	Annotated Sequence	Modifications	# PSMs	# Missed Cleavages	Theo. MH+ [Da]	Confidence (by Search Engine): Mascot	m/z [Da] (by Search Engine): Mascot	Ions Score (by Search Engine): Mascot
	[K].IAVEPVNPSELPK.[M]		1	0	1392.77	Low	696.891	14
Q2WEN9	Carcinoembryonic antigen-related cell adhesion molecule 16 OS=Homo sapiens OX=9606 GN=CEACAM16 PE=1 SV=2	6	1	12	1	45.8	14
	Annotated Sequence	Modifications	# PSMs	# Missed Cleavages	Theo. MH+ [Da]	Confidence (by Search Engine): Mascot	m/z [Da] (by Search Engine): Mascot	Ions Score (by Search Engine): Mascot
	[K].NGQDHLNISSMTAAQEGTYTCIAK.[N]	1xCarbamidomethyl [C21]; 1xOxidation [M11]; 1xSulfo [S/T/Y]	12	0	2706.14	Low	902.726	14
P0C860	Putative male-specific lethal-3 protein-like 2 OS=Homo sapiens OX=9606 GN=MSL3P1 PE=5 SV=1	2	1	1	1	51	14
	Annotated Sequence	Modifications	# PSMs	# Missed Cleavages	Theo. MH+ [Da]	Confidence (by Search Engine): Mascot	m/z [Da] (by Search Engine): Mascot	Ions Score (by Search Engine): Mascot
	[R].DADASRRR.[R]		1	2	946.481	Low	473.746	14
Q5VST9	Obscurin OS=Homo sapiens OX=9606 GN=OBSCN PE=1 SV=3	0	1	1	1	867.9	13
	Annotated Sequence	Modifications	# PSMs	# Missed Cleavages	Theo. MH+ [Da]	Confidence (by Search Engine): Mascot	m/z [Da] (by Search Engine): Mascot	Ions Score (by Search Engine): Mascot
	[R].SGLLVLVIR.[A]	1xSulfo [S1]	1	0	1049.6	Low	350.542	13
A0A1W2PP97	Thrombospondin type-1 domain-containing protein 8 OS=Homo sapiens OX=9606 GN=THSD8 PE=3 SV=2	7	1	1	1	13.1	0
	Annotated Sequence	Modifications	# PSMs	# Missed Cleavages	Theo. MH+ [Da]	Confidence (by Search Engine): Mascot	m/z [Da] (by Search Engine): Mascot	Ions Score (by Search Engine): Mascot
	[K].LIQLRPCR.[Q]	1xCarbamidomethyl [C7]	1	0	1055.61	Low	528.314	15
Q9UPU7	TBC1 domain family member 2B OS=Homo sapiens OX=9606 GN=TBC1D2B PE=1 SV=2	2	1	5	1	109.8	0
	Annotated Sequence	Modifications	# PSMs	# Missed Cleavages	Theo. MH+ [Da]	Confidence (by Search Engine): Mascot	m/z [Da] (by Search Engine): Mascot	Ions Score (by Search Engine): Mascot
	[R].DYYTKTLLGSQVDQR.[V]	1xSulfo [Y/T/S]	5	1	1866.85	Low	933.928	5
Q8IVL0	Neuron navigator 3 OS=Homo sapiens OX=9606 GN=NAV3 PE=1 SV=3	1	1	1	1	255.5	0
	Annotated Sequence	Modifications	# PSMs	# Missed Cleavages	Theo. MH+ [Da]	Confidence (by Search Engine): Mascot	m/z [Da] (by Search Engine): Mascot	Ions Score (by Search Engine): Mascot
	[K].SAAIGGKSNAGR.[K]		1	1	1088.58	Low	544.789	3
Q9NU22	Midasin OS=Homo sapiens OX=9606 GN=MDN1 PE=1 SV=2	0	1	1	1	632.4	0
	Annotated Sequence	Modifications	# PSMs	# Missed Cleavages	Theo. MH+ [Da]	Confidence (by Search Engine): Mascot	m/z [Da] (by Search Engine): Mascot	Ions Score (by Search Engine): Mascot
	[K].QFPLHEK.[D]		1	0	898.478	Low	449.745	7
Q8IZD2	Inactive histone-lysine N-methyltransferase 2E OS=Homo sapiens OX=9606 GN=KMT2E PE=1 SV=1	0	1	1	1	204.8	0
	Annotated Sequence	Modifications	# PSMs	# Missed Cleavages	Theo. MH+ [Da]	Confidence (by Search Engine): Mascot	m/z [Da] (by Search Engine): Mascot	Ions Score (by Search Engine): Mascot
	[K].SPETKQR.[K]		1	1	845.448	Low	423.228	7
Q86X10	Ral GTPase-activating protein subunit beta OS=Homo sapiens OX=9606 GN=RALGAPB PE=1 SV=1	2	1	1	1	166.7	0
	Annotated Sequence	Modifications	# PSMs	# Missed Cleavages	Theo. MH+ [Da]	Confidence (by Search Engine): Mascot	m/z [Da] (by Search Engine): Mascot	Ions Score (by Search Engine): Mascot
	[K].TDKEVKWTMEVICYGLTLPLDGETVK.[Y]	1xCarbamidomethyl [C13]; 1xOxidation [M9]	1	2	3041.52	Low	761.137	1
O43520	Phospholipid-transporting ATPase IC OS=Homo sapiens OX=9606 GN=ATP8B1 PE=1 SV=3	1	1	1	1	143.6	0
	Annotated Sequence	Modifications	# PSMs	# Missed Cleavages	Theo. MH+ [Da]	Confidence (by Search Engine): Mascot	m/z [Da] (by Search Engine): Mascot	Ions Score (by Search Engine): Mascot
	[K].IMKNSGK.[T]	1xOxidation [M2]; 1xSulfo [S5]	1	1	873.38	Low	437.197	4
Q8N4C6	Ninein OS=Homo sapiens OX=9606 GN=NIN PE=1 SV=4	1	2	2	2	243.1	0
	Annotated Sequence	Modifications	# PSMs	# Missed Cleavages	Theo. MH+ [Da]	Confidence (by Search Engine): Mascot	m/z [Da] (by Search Engine): Mascot	Ions Score (by Search Engine): Mascot
	[R].VDQVVR.[E]		1	0	715.41	Low	358.209	8
	[K].HTLEKEELR.[K]		1	1	1154.62	Low	577.812	11
O14610	Guanine nucleotide-binding protein G(I)/G(S)/G(O) subunit gamma-T2 OS=Homo sapiens OX=9606 GN=GNGT2 PE=2 SV=1	16	1	1	1	7.7	0
	Annotated Sequence	Modifications	# PSMs	# Missed Cleavages	Theo. MH+ [Da]	Confidence (by Search Engine): Mascot	m/z [Da] (by Search Engine): Mascot	Ions Score (by Search Engine): Mascot
	[K].DLLKMEVEQLK.[K]	1xOxidation [M5]	1	1	1361.73	Low	681.375	1
Q9Y2B5	VPS9 domain-containing protein 1 OS=Homo sapiens OX=9606 GN=VPS9D1 PE=1 SV=2	2	1	3	1	68.9	0
	Annotated Sequence	Modifications	# PSMs	# Missed Cleavages	Theo. MH+ [Da]	Confidence (by Search Engine): Mascot	m/z [Da] (by Search Engine): Mascot	Ions Score (by Search Engine): Mascot
	[K].EAGETVPPDTSK.[M]	1xSulfo [T/S]	3	0	1310.54	Low	655.777	0
Q9UGP4	LIM domain-containing protein 1 OS=Homo sapiens OX=9606 GN=LIMD1 PE=1 SV=1	2	1	1	1	72.1	0
	Annotated Sequence	Modifications	# PSMs	# Missed Cleavages	Theo. MH+ [Da]	Confidence (by Search Engine): Mascot	m/z [Da] (by Search Engine): Mascot	Ions Score (by Search Engine): Mascot
	[R].GSRGPVNGGGR.[L]		1	1	1013.52	Low	507.266	4
Q93070	Ecto-ADP-ribosyltransferase 4 OS=Homo sapiens OX=9606 GN=ART4 PE=2 SV=2	2	1	1	1	35.9	0
	Annotated Sequence	Modifications	# PSMs	# Missed Cleavages	Theo. MH+ [Da]	Confidence (by Search Engine): Mascot	m/z [Da] (by Search Engine): Mascot	Ions Score (by Search Engine): Mascot
	[R].AMASVAR.[T]	1xOxidation [M2]	1	0	721.366	Low	361.185	9
Q9H6D7	HAUS augmin-like complex subunit 4 OS=Homo sapiens OX=9606 GN=HAUS4 PE=1 SV=1	3	1	1	1	42.4	0
	Annotated Sequence	Modifications	# PSMs	# Missed Cleavages	Theo. MH+ [Da]	Confidence (by Search Engine): Mascot	m/z [Da] (by Search Engine): Mascot	Ions Score (by Search Engine): Mascot
	[K].ILSDTYTVEK.[V]		1	0	1168.61	Low	584.809	5
P23229	Integrin alpha-6 OS=Homo sapiens OX=9606 GN=ITGA6 PE=1 SV=5	1	1	1	1	126.5	0
	Annotated Sequence	Modifications	# PSMs	# Missed Cleavages	Theo. MH+ [Da]	Confidence (by Search Engine): Mascot	m/z [Da] (by Search Engine): Mascot	Ions Score (by Search Engine): Mascot
	[K].YTQELTLK.[R]		1	0	995.541	Low	498.274	8
Q14689	Disco-interacting protein 2 homolog A OS=Homo sapiens OX=9606 GN=DIP2A PE=1 SV=2	1	1	3	1	170.3	0
	Annotated Sequence	Modifications	# PSMs	# Missed Cleavages	Theo. MH+ [Da]	Confidence (by Search Engine): Mascot	m/z [Da] (by Search Engine): Mascot	Ions Score (by Search Engine): Mascot
	[K].AVLSMNGLSYGVIR.[V]	1xSulfo [Y/S]	3	0	1559.76	Low	780.386	3
Q8IYX7	Stabilizer of axonemal microtubules 1 OS=Homo sapiens OX=9606 GN=SAXO1 PE=1 SV=2	1	1	1	1	54.6	0
	Annotated Sequence	Modifications	# PSMs	# Missed Cleavages	Theo. MH+ [Da]	Confidence (by Search Engine): Mascot	m/z [Da] (by Search Engine): Mascot	Ions Score (by Search Engine): Mascot
	[R].VDPIKPR.[D]		1	0	824.499	Low	412.753	4
Q9H342	Olfactory receptor 51J1 OS=Homo sapiens OX=9606 GN=OR51J1 PE=3 SV=2	3	1	1	1	34.8	0
	Annotated Sequence	Modifications	# PSMs	# Missed Cleavages	Theo. MH+ [Da]	Confidence (by Search Engine): Mascot	m/z [Da] (by Search Engine): Mascot	Ions Score (by Search Engine): Mascot
	[K].TKEIHGAIVR.[M]	1xSulfo [T1]	1	1	1203.62	Low	602.316	1
Q14517	Protocadherin Fat 1 OS=Homo sapiens OX=9606 GN=FAT1 PE=1 SV=2	0	1	1	1	506	0
	Annotated Sequence	Modifications	# PSMs	# Missed Cleavages	Theo. MH+ [Da]	Confidence (by Search Engine): Mascot	m/z [Da] (by Search Engine): Mascot	Ions Score (by Search Engine): Mascot
	[K].GGNTAILNR.[E]		1	0	915.501	Low	458.256	10
Q0VF96	Cingulin-like protein 1 OS=Homo sapiens OX=9606 GN=CGNL1 PE=1 SV=2	1	1	1	1	149	0
	Annotated Sequence	Modifications	# PSMs	# Missed Cleavages	Theo. MH+ [Da]	Confidence (by Search Engine): Mascot	m/z [Da] (by Search Engine): Mascot	Ions Score (by Search Engine): Mascot
	[R].AQDEALTKR.[Q]		1	1	1031.55	Low	516.279	3
Q9NQ38	Serine protease inhibitor Kazal-type 5 OS=Homo sapiens OX=9606 GN=SPINK5 PE=1 SV=2	1	1	1	1	120.6	0
	Annotated Sequence	Modifications	# PSMs	# Missed Cleavages	Theo. MH+ [Da]	Confidence (by Search Engine): Mascot	m/z [Da] (by Search Engine): Mascot	Ions Score (by Search Engine): Mascot
	[R].IGYLCPK.[D]	1xCarbamidomethyl [C5]	1	0	850.449	Low	425.725	7
Q9UJ96	Potassium voltage-gated channel subfamily G member 2 OS=Homo sapiens OX=9606 GN=KCNG2 PE=1 SV=1	2	1	1	1	51.2	0
	Annotated Sequence	Modifications	# PSMs	# Missed Cleavages	Theo. MH+ [Da]	Confidence (by Search Engine): Mascot	m/z [Da] (by Search Engine): Mascot	Ions Score (by Search Engine): Mascot
	[R].GPCALAFR.[D]	1xCarbamidomethyl [C3]	1	0	891.451	Low	446.231	2
Q8TDW7	Protocadherin Fat 3 OS=Homo sapiens OX=9606 GN=FAT3 PE=2 SV=3	0	2	2	2	501.7	0
	Annotated Sequence	Modifications	# PSMs	# Missed Cleavages	Theo. MH+ [Da]	Confidence (by Search Engine): Mascot	m/z [Da] (by Search Engine): Mascot	Ions Score (by Search Engine): Mascot
	[R].TYVNSQSR.[M]		1	0	954.464	Low	477.738	8
	[K].GGNSAILNR.[E]		1	0	901.485	Low	451.248	15
Q9H4A3	Serine/threonine-protein kinase WNK1 OS=Homo sapiens OX=9606 GN=WNK1 PE=1 SV=2	0	1	1	1	250.6	0
	Annotated Sequence	Modifications	# PSMs	# Missed Cleavages	Theo. MH+ [Da]	Confidence (by Search Engine): Mascot	m/z [Da] (by Search Engine): Mascot	Ions Score (by Search Engine): Mascot
	[K].AIKDRVSLIK.[R]		1	2	1142.73	Low	381.577	5
Q9BS91	Probable UDP-sugar transporter protein SLC35A5 OS=Homo sapiens OX=9606 GN=SLC35A5 PE=1 SV=2	2	1	1	1	48.5	0
	Annotated Sequence	Modifications	# PSMs	# Missed Cleavages	Theo. MH+ [Da]	Confidence (by Search Engine): Mascot	m/z [Da] (by Search Engine): Mascot	Ions Score (by Search Engine): Mascot
	[R].SNRDQIK.[N]		1	1	860.458	Low	430.735	11
Q9BUE0	Mediator of RNA polymerase II transcription subunit 18 OS=Homo sapiens OX=9606 GN=MED18 PE=1 SV=1	4	1	1	1	23.6	0
	Annotated Sequence	Modifications	# PSMs	# Missed Cleavages	Theo. MH+ [Da]	Confidence (by Search Engine): Mascot	m/z [Da] (by Search Engine): Mascot	Ions Score (by Search Engine): Mascot
	[K].GIMKIMVYK.[I]	1xOxidation [M3]	1	1	1098.6	Low	549.806	4
Q6WKZ4	Rab11 family-interacting protein 1 OS=Homo sapiens OX=9606 GN=RAB11FIP1 PE=1 SV=3	1	1	1	1	137.1	0
	Annotated Sequence	Modifications	# PSMs	# Missed Cleavages	Theo. MH+ [Da]	Confidence (by Search Engine): Mascot	m/z [Da] (by Search Engine): Mascot	Ions Score (by Search Engine): Mascot
	[R].KLEEMGLNLR.[K]	1xOxidation [M5]	1	1	1218.65	Low	609.823	6
Q5VWZ2	Lysophospholipase-like protein 1 OS=Homo sapiens OX=9606 GN=LYPLAL1 PE=1 SV=3	4	1	1	1	26.3	0
	Annotated Sequence	Modifications	# PSMs	# Missed Cleavages	Theo. MH+ [Da]	Confidence (by Search Engine): Mascot	m/z [Da] (by Search Engine): Mascot	Ions Score (by Search Engine): Mascot
	[M].AAASGSVLQR.[C]		1	0	959.527	Low	480.268	8
Q96NH3	Protein broad-minded OS=Homo sapiens OX=9606 GN=TBC1D32 PE=1 SV=4	2	1	3	1	144.7	0
	Annotated Sequence	Modifications	# PSMs	# Missed Cleavages	Theo. MH+ [Da]	Confidence (by Search Engine): Mascot	m/z [Da] (by Search Engine): Mascot	Ions Score (by Search Engine): Mascot
	[K].EMMHYLKNIMIAVVESMINKFEEDETR.[N]	1xSulfo [Y/S/T]	3	2	3380.53	Low	1127.51	3
Q8NEZ5	F-box only protein 22 OS=Homo sapiens OX=9606 GN=FBXO22 PE=1 SV=1	8	1	3	1	44.5	0
	Annotated Sequence	Modifications	# PSMs	# Missed Cleavages	Theo. MH+ [Da]	Confidence (by Search Engine): Mascot	m/z [Da] (by Search Engine): Mascot	Ions Score (by Search Engine): Mascot
	[R].SVTWISAGLAEAGHLEGHCLVRVVAEELENVR.[I]	1xCarbamidomethyl [C19]; 1xSulfo [S/T]	3	1	3581.75	Low	1194.59	0
P00748	Coagulation factor XII OS=Homo sapiens OX=9606 GN=F12 PE=1 SV=3	1	1	4	1	67.7	0
	Annotated Sequence	Modifications	# PSMs	# Missed Cleavages	Theo. MH+ [Da]	Confidence (by Search Engine): Mascot	m/z [Da] (by Search Engine): Mascot	Ions Score (by Search Engine): Mascot
	[R].KSLSSMTR.[V]	1xOxidation [M6]; 1xSulfo [S/T]	4	1	1005.43	Low	503.223	1
P61568	Putative endogenous retrovirus group K member 11-1 Env polyprotein OS=Homo sapiens OX=9606 GN=ERVK11-1 PE=5 SV=1	8	1	3	1	21.4	0
	Annotated Sequence	Modifications	# PSMs	# Missed Cleavages	Theo. MH+ [Da]	Confidence (by Search Engine): Mascot	m/z [Da] (by Search Engine): Mascot	Ions Score (by Search Engine): Mascot
	[R].GVIGDTPYFQYKPVGK.[L]	1xSulfo [Y/T]	3	0	1848.88	Low	924.937	0
Q5VT06	Centrosome-associated protein 350 OS=Homo sapiens OX=9606 GN=CEP350 PE=1 SV=1	0	1	1	1	350.7	0
	Annotated Sequence	Modifications	# PSMs	# Missed Cleavages	Theo. MH+ [Da]	Confidence (by Search Engine): Mascot	m/z [Da] (by Search Engine): Mascot	Ions Score (by Search Engine): Mascot
	[K].KSKIEDAFSK.[E]		1	2	1152.63	Low	576.819	0
O14841	5-oxoprolinase OS=Homo sapiens OX=9606 GN=OPLAH PE=1 SV=3	1	1	1	1	137.4	0
	Annotated Sequence	Modifications	# PSMs	# Missed Cleavages	Theo. MH+ [Da]	Confidence (by Search Engine): Mascot	m/z [Da] (by Search Engine): Mascot	Ions Score (by Search Engine): Mascot
	[R].GTGRSGLR.[L]		1	1	803.448	Low	402.227	4
O60381	HMG box-containing protein 1 OS=Homo sapiens OX=9606 GN=HBP1 PE=1 SV=2	2	1	1	1	57.6	0
	Annotated Sequence	Modifications	# PSMs	# Missed Cleavages	Theo. MH+ [Da]	Confidence (by Search Engine): Mascot	m/z [Da] (by Search Engine): Mascot	Ions Score (by Search Engine): Mascot
	[K].RPMNAFMLFAK.[K]	1xOxidation [M3]	1	0	1341.68	Low	671.341	0
P22466	Galanin peptides OS=Homo sapiens OX=9606 GN=GAL PE=1 SV=3	12	1	1	1	13.3	0
	Annotated Sequence	Modifications	# PSMs	# Missed Cleavages	Theo. MH+ [Da]	Confidence (by Search Engine): Mascot	m/z [Da] (by Search Engine): Mascot	Ions Score (by Search Engine): Mascot
	[R].ELRPEDDMKPGSFDR.[S]	1xOxidation [M8]	1	0	1807.83	Low	452.713	10
O14920	Inhibitor of nuclear factor kappa-B kinase subunit beta OS=Homo sapiens OX=9606 GN=IKBKB PE=1 SV=1	1	1	1	1	86.5	0
	Annotated Sequence	Modifications	# PSMs	# Missed Cleavages	Theo. MH+ [Da]	Confidence (by Search Engine): Mascot	m/z [Da] (by Search Engine): Mascot	Ions Score (by Search Engine): Mascot
	[R].RLTHPNVVAAR.[D]		1	1	1233.72	Low	617.368	0
Q96CB9	5-methylcytosine rRNA methyltransferase NSUN4 OS=Homo sapiens OX=9606 GN=NSUN4 PE=1 SV=2	2	1	1	1	43.1	0
	Annotated Sequence	Modifications	# PSMs	# Missed Cleavages	Theo. MH+ [Da]	Confidence (by Search Engine): Mascot	m/z [Da] (by Search Engine): Mascot	Ions Score (by Search Engine): Mascot
	[R].VDLATVPR.[R]		1	0	870.504	Low	435.756	5
Q8TAW3	Zinc finger protein 671 OS=Homo sapiens OX=9606 GN=ZNF671 PE=2 SV=2	2	1	1	1	60.9	0
	Annotated Sequence	Modifications	# PSMs	# Missed Cleavages	Theo. MH+ [Da]	Confidence (by Search Engine): Mascot	m/z [Da] (by Search Engine): Mascot	Ions Score (by Search Engine): Mascot
	[R].SRAVMKLER.[G]		1	2	1089.62	Low	545.317	4
O43147	Small G protein signaling modulator 2 OS=Homo sapiens OX=9606 GN=SGSM2 PE=1 SV=4	1	1	1	1	113.2	0
	Annotated Sequence	Modifications	# PSMs	# Missed Cleavages	Theo. MH+ [Da]	Confidence (by Search Engine): Mascot	m/z [Da] (by Search Engine): Mascot	Ions Score (by Search Engine): Mascot
	[K].KEMEQVDAVVAAR.[Y]	1xOxidation [M3]	1	1	1461.74	Low	731.37	2
P83731	60S ribosomal protein L24 OS=Homo sapiens OX=9606 GN=RPL24 PE=1 SV=1	6	1	1	1	17.8	0
	Annotated Sequence	Modifications	# PSMs	# Missed Cleavages	Theo. MH+ [Da]	Confidence (by Search Engine): Mascot	m/z [Da] (by Search Engine): Mascot	Ions Score (by Search Engine): Mascot
	[R].QINWTVLYR.[R]		1	0	1192.65	Low	596.825	0
Q9NP98	Myozenin-1 OS=Homo sapiens OX=9606 GN=MYOZ1 PE=1 SV=1	3	1	1	1	31.7	0
	Annotated Sequence	Modifications	# PSMs	# Missed Cleavages	Theo. MH+ [Da]	Confidence (by Search Engine): Mascot	m/z [Da] (by Search Engine): Mascot	Ions Score (by Search Engine): Mascot
	[R].TAMPYGGYEK.[A]		1	0	1116.5	Low	558.755	10
Q96CN4	EVI5-like protein OS=Homo sapiens OX=9606 GN=EVI5L PE=1 SV=1	2	1	1	1	91.3	0
	Annotated Sequence	Modifications	# PSMs	# Missed Cleavages	Theo. MH+ [Da]	Confidence (by Search Engine): Mascot	m/z [Da] (by Search Engine): Mascot	Ions Score (by Search Engine): Mascot
	[R].LLEADSKSMRSMNGSR.[R]	2xOxidation [M9; M12]	1	2	1813.85	Low	907.434	2
Q96BN6	Primary cilium assembly protein FAM149B1 OS=Homo sapiens OX=9606 GN=FAM149B1 PE=1 SV=2	2	1	2	1	64.6	0
	Annotated Sequence	Modifications	# PSMs	# Missed Cleavages	Theo. MH+ [Da]	Confidence (by Search Engine): Mascot	m/z [Da] (by Search Engine): Mascot	Ions Score (by Search Engine): Mascot
	[K].LHFSSSYAHK.[A]		2	0	1176.58	Low	588.79	4
P40225	Thrombopoietin OS=Homo sapiens OX=9606 GN=THPO PE=1 SV=1	2	1	1	1	37.8	0
	Annotated Sequence	Modifications	# PSMs	# Missed Cleavages	Theo. MH+ [Da]	Confidence (by Search Engine): Mascot	m/z [Da] (by Search Engine): Mascot	Ions Score (by Search Engine): Mascot
	[R].GLFPGPSR.[R]		1	0	830.452	Low	415.729	14
Q5U5X8	Protein FAM222A OS=Homo sapiens OX=9606 GN=FAM222A PE=2 SV=1	2	1	1	1	46.8	0
	Annotated Sequence	Modifications	# PSMs	# Missed Cleavages	Theo. MH+ [Da]	Confidence (by Search Engine): Mascot	m/z [Da] (by Search Engine): Mascot	Ions Score (by Search Engine): Mascot
	[K].VANSPLSIK.[I]		1	0	928.546	Low	464.777	6
Q12788	Transducin beta-like protein 3 OS=Homo sapiens OX=9606 GN=TBL3 PE=1 SV=2	1	1	1	1	89	0
	Annotated Sequence	Modifications	# PSMs	# Missed Cleavages	Theo. MH+ [Da]	Confidence (by Search Engine): Mascot	m/z [Da] (by Search Engine): Mascot	Ions Score (by Search Engine): Mascot
	[K].VWGLHCSR.[L]	1xCarbamidomethyl [C6]	1	0	1014.49	Low	507.754	7
Q96M96	FYVE, RhoGEF and PH domain-containing protein 4 OS=Homo sapiens OX=9606 GN=FGD4 PE=1 SV=2	1	1	1	1	86.6	0
	Annotated Sequence	Modifications	# PSMs	# Missed Cleavages	Theo. MH+ [Da]	Confidence (by Search Engine): Mascot	m/z [Da] (by Search Engine): Mascot	Ions Score (by Search Engine): Mascot
	[R].YEMLLK.[D]		1	0	796.427	Low	398.714	1
O95626	Acidic leucine-rich nuclear phosphoprotein 32 family member D OS=Homo sapiens OX=9606 GN=ANP32D PE=2 SV=2	15	1	3	1	14.8	0
	Annotated Sequence	Modifications	# PSMs	# Missed Cleavages	Theo. MH+ [Da]	Confidence (by Search Engine): Mascot	m/z [Da] (by Search Engine): Mascot	Ions Score (by Search Engine): Mascot
	[K].KLELSSNRASVGLEVLAEK.[C]	1xSulfo [S]	3	2	2123.1	Low	708.368	0
P11586	C-1-tetrahydrofolate synthase, cytoplasmic OS=Homo sapiens OX=9606 GN=MTHFD1 PE=1 SV=4	1	1	1	1	101.5	0
	Annotated Sequence	Modifications	# PSMs	# Missed Cleavages	Theo. MH+ [Da]	Confidence (by Search Engine): Mascot	m/z [Da] (by Search Engine): Mascot	Ions Score (by Search Engine): Mascot
	[K].NQVTQLK.[E]		1	0	830.473	Low	415.74	4
Q8ND82	Zinc finger protein 280C OS=Homo sapiens OX=9606 GN=ZNF280C PE=1 SV=1	1	1	1	1	83	0
	Annotated Sequence	Modifications	# PSMs	# Missed Cleavages	Theo. MH+ [Da]	Confidence (by Search Engine): Mascot	m/z [Da] (by Search Engine): Mascot	Ions Score (by Search Engine): Mascot
	[K].CRLQFLTSK.[E]	1xCarbamidomethyl [C1]	1	1	1152.62	Low	384.882	0
Q2TB90	Hexokinase HKDC1 OS=Homo sapiens OX=9606 GN=HKDC1 PE=1 SV=3	1	1	1	1	102.5	0
	Annotated Sequence	Modifications	# PSMs	# Missed Cleavages	Theo. MH+ [Da]	Confidence (by Search Engine): Mascot	m/z [Da] (by Search Engine): Mascot	Ions Score (by Search Engine): Mascot
	[R].AELEYGLK.[K]		1	0	922.488	Low	461.748	6
Q9Y2D0	Carbonic anhydrase 5B, mitochondrial OS=Homo sapiens OX=9606 GN=CA5B PE=1 SV=1	7	1	1	1	36.4	0
	Annotated Sequence	Modifications	# PSMs	# Missed Cleavages	Theo. MH+ [Da]	Confidence (by Search Engine): Mascot	m/z [Da] (by Search Engine): Mascot	Ions Score (by Search Engine): Mascot
	[R].KFQIPRFMPARPCSLYTCTYK.[T]	2xCarbamidomethyl [C13; C18]	1	2	2664.32	Low	666.834	1
Q08379	Golgin subfamily A member 2 OS=Homo sapiens OX=9606 GN=GOLGA2 PE=1 SV=3	1	1	1	1	113	0
	Annotated Sequence	Modifications	# PSMs	# Missed Cleavages	Theo. MH+ [Da]	Confidence (by Search Engine): Mascot	m/z [Da] (by Search Engine): Mascot	Ions Score (by Search Engine): Mascot
	[K].ADLKER.[V]		1	1	731.405	Low	366.206	4
Q3C1V0	Membrane-spanning 4-domains subfamily A member 18 OS=Homo sapiens OX=9606 GN=MS4A18 PE=2 SV=3	2	1	1	1	42.1	0
	Annotated Sequence	Modifications	# PSMs	# Missed Cleavages	Theo. MH+ [Da]	Confidence (by Search Engine): Mascot	m/z [Da] (by Search Engine): Mascot	Ions Score (by Search Engine): Mascot
	[K].FINEEVR.[T]		1	0	906.468	Low	453.738	8
Q5SYE7	NHS-like protein 1 OS=Homo sapiens OX=9606 GN=NHSL1 PE=1 SV=2	1	1	1	1	170.6	0
	Annotated Sequence	Modifications	# PSMs	# Missed Cleavages	Theo. MH+ [Da]	Confidence (by Search Engine): Mascot	m/z [Da] (by Search Engine): Mascot	Ions Score (by Search Engine): Mascot
	[R].KAVSNLDEESR.[W]		1	1	1247.62	Low	624.311	1
Q3SXP7	Protein shisa-like-1 OS=Homo sapiens OX=9606 GN=SHISAL1 PE=1 SV=2	6	1	1	1	22.6	0
	Annotated Sequence	Modifications	# PSMs	# Missed Cleavages	Theo. MH+ [Da]	Confidence (by Search Engine): Mascot	m/z [Da] (by Search Engine): Mascot	Ions Score (by Search Engine): Mascot
	[K].QDPRRWGNPAR.[A]		1	2	1352.69	Low	676.844	0
Q6KC79	Nipped-B-like protein OS=Homo sapiens OX=9606 GN=NIPBL PE=1 SV=2	0	1	1	1	315.9	0
	Annotated Sequence	Modifications	# PSMs	# Missed Cleavages	Theo. MH+ [Da]	Confidence (by Search Engine): Mascot	m/z [Da] (by Search Engine): Mascot	Ions Score (by Search Engine): Mascot
	[K].QYLDFK.[L]		1	0	813.414	Low	407.211	6
Q13257	Mitotic spindle assembly checkpoint protein MAD2A OS=Homo sapiens OX=9606 GN=MAD2L1 PE=1 SV=1	3	1	1	1	23.5	0
	Annotated Sequence	Modifications	# PSMs	# Missed Cleavages	Theo. MH+ [Da]	Confidence (by Search Engine): Mascot	m/z [Da] (by Search Engine): Mascot	Ions Score (by Search Engine): Mascot
	[K].AIQDEIR.[S]		1	0	844.452	Low	422.73	20
Q9P0W8	Spermatogenesis-associated protein 7 OS=Homo sapiens OX=9606 GN=SPATA7 PE=1 SV=3	1	1	1	1	67.7	0
	Annotated Sequence	Modifications	# PSMs	# Missed Cleavages	Theo. MH+ [Da]	Confidence (by Search Engine): Mascot	m/z [Da] (by Search Engine): Mascot	Ions Score (by Search Engine): Mascot
	[R].ATSVLPR.[Y]		1	0	743.441	Low	372.224	23
B0I1T2	Unconventional myosin-Ig OS=Homo sapiens OX=9606 GN=MYO1G PE=1 SV=2	1	1	1	1	116.4	0
	Annotated Sequence	Modifications	# PSMs	# Missed Cleavages	Theo. MH+ [Da]	Confidence (by Search Engine): Mascot	m/z [Da] (by Search Engine): Mascot	Ions Score (by Search Engine): Mascot
	[K].TMEFGR.[D]	1xOxidation [M2]	1	0	756.335	Low	378.67	2
Q8NB91	Fanconi anemia group B protein OS=Homo sapiens OX=9606 GN=FANCB PE=1 SV=1	2	1	1	1	97.7	0
	Annotated Sequence	Modifications	# PSMs	# Missed Cleavages	Theo. MH+ [Da]	Confidence (by Search Engine): Mascot	m/z [Da] (by Search Engine): Mascot	Ions Score (by Search Engine): Mascot
	[K].GKSSVVAAALSDR.[R]		1	1	1260.69	Low	630.851	1
Q9HBX9	Relaxin receptor 1 OS=Homo sapiens OX=9606 GN=RXFP1 PE=1 SV=2	1	1	1	1	86.9	0
	Annotated Sequence	Modifications	# PSMs	# Missed Cleavages	Theo. MH+ [Da]	Confidence (by Search Engine): Mascot	m/z [Da] (by Search Engine): Mascot	Ions Score (by Search Engine): Mascot
	[K].KEMILAK.[R]		1	1	832.496	Low	416.751	2
Q9UL16	Cilia- and flagella-associated protein 45 OS=Homo sapiens OX=9606 GN=CFAP45 PE=1 SV=2	2	1	1	1	65.7	0
	Annotated Sequence	Modifications	# PSMs	# Missed Cleavages	Theo. MH+ [Da]	Confidence (by Search Engine): Mascot	m/z [Da] (by Search Engine): Mascot	Ions Score (by Search Engine): Mascot
	[R].ILRAQREQIEK.[E]		1	2	1383.81	Low	692.404	7
Q15517	Corneodesmosin OS=Homo sapiens OX=9606 GN=CDSN PE=1 SV=3	3	1	1	1	51.5	0
	Annotated Sequence	Modifications	# PSMs	# Missed Cleavages	Theo. MH+ [Da]	Confidence (by Search Engine): Mascot	m/z [Da] (by Search Engine): Mascot	Ions Score (by Search Engine): Mascot
	[K].GSPGVPSFAAGPPISEGK.[Y]		1	0	1654.84	Low	827.927	2
A8MT33	Synaptonemal complex central element protein 1-like OS=Homo sapiens OX=9606 GN=SYCE1L PE=2 SV=3	3	1	1	1	27.4	0
	Annotated Sequence	Modifications	# PSMs	# Missed Cleavages	Theo. MH+ [Da]	Confidence (by Search Engine): Mascot	m/z [Da] (by Search Engine): Mascot	Ions Score (by Search Engine): Mascot
	[K].KSSEELR.[E]		1	1	848.447	Low	424.731	3
Q8IWN7	Retinitis pigmentosa 1-like 1 protein OS=Homo sapiens OX=9606 GN=RP1L1 PE=1 SV=5	0	1	2	1	252.1	0
	Annotated Sequence	Modifications	# PSMs	# Missed Cleavages	Theo. MH+ [Da]	Confidence (by Search Engine): Mascot	m/z [Da] (by Search Engine): Mascot	Ions Score (by Search Engine): Mascot
	[K].KVSPMSPK.[A]		1	1	873.486	Low	437.247	16
	[K].KVSPMSPK.[A]	1xOxidation [M5]	1	1	889.481	Low	445.244	9
P32119	Peroxiredoxin-2 OS=Homo sapiens OX=9606 GN=PRDX2 PE=1 SV=5	9	2	2	2	21.9	0
	Annotated Sequence	Modifications	# PSMs	# Missed Cleavages	Theo. MH+ [Da]	Confidence (by Search Engine): Mascot	m/z [Da] (by Search Engine): Mascot	Ions Score (by Search Engine): Mascot
	[R].QITVNDLPVGR.[S]		1	0	1211.67	Low	606.341	10
	[R].SVDEALR.[L]		1	0	789.41	Low	395.209	20
Q9NVI1	Fanconi anemia group I protein OS=Homo sapiens OX=9606 GN=FANCI PE=1 SV=4	1	1	1	1	149.2	0
	Annotated Sequence	Modifications	# PSMs	# Missed Cleavages	Theo. MH+ [Da]	Confidence (by Search Engine): Mascot	m/z [Da] (by Search Engine): Mascot	Ions Score (by Search Engine): Mascot
	[R].SSNEFMRYAVNVALQK.[V]	1xOxidation [M6]	1	1	1872.93	Low	936.972	1
Q5TGP6	Maestro heat-like repeat-containing protein family member 9 OS=Homo sapiens OX=9606 GN=MROH9 PE=2 SV=1	3	1	3	1	65	0
	Annotated Sequence	Modifications	# PSMs	# Missed Cleavages	Theo. MH+ [Da]	Confidence (by Search Engine): Mascot	m/z [Da] (by Search Engine): Mascot	Ions Score (by Search Engine): Mascot
	[K].DSSYLQERIMVIINK.[V]	2xSulfo [S/Y]	3	1	1968.87	Low	984.942	1
Q9NZC9	SWI/SNF-related matrix-associated actin-dependent regulator of chromatin subfamily A-like protein 1 OS=Homo sapiens OX=9606 GN=SMARCAL1 PE=1 SV=1	1	1	1	1	105.9	0
	Annotated Sequence	Modifications	# PSMs	# Missed Cleavages	Theo. MH+ [Da]	Confidence (by Search Engine): Mascot	m/z [Da] (by Search Engine): Mascot	Ions Score (by Search Engine): Mascot
	[R].AGVNFAIAKGGR.[L]		1	1	1160.65	Low	580.826	0
P56385	ATP synthase subunit e, mitochondrial OS=Homo sapiens OX=9606 GN=ATP5ME PE=1 SV=2	14	1	1	1	7.9	0
	Annotated Sequence	Modifications	# PSMs	# Missed Cleavages	Theo. MH+ [Da]	Confidence (by Search Engine): Mascot	m/z [Da] (by Search Engine): Mascot	Ions Score (by Search Engine): Mascot
	[R].ELAEDDSILK.[-]		1	0	1132.57	Low	566.79	6
Q14258	E3 ubiquitin/ISG15 ligase TRIM25 OS=Homo sapiens OX=9606 GN=TRIM25 PE=1 SV=2	1	1	2	1	70.9	0
	Annotated Sequence	Modifications	# PSMs	# Missed Cleavages	Theo. MH+ [Da]	Confidence (by Search Engine): Mascot	m/z [Da] (by Search Engine): Mascot	Ions Score (by Search Engine): Mascot
	[K].QAGLEAAAK.[A]		2	0	858.468	Low	429.738	4
P49750	YLP motif-containing protein 1 OS=Homo sapiens OX=9606 GN=YLPM1 PE=1 SV=4	0	1	1	1	241.5	0
	Annotated Sequence	Modifications	# PSMs	# Missed Cleavages	Theo. MH+ [Da]	Confidence (by Search Engine): Mascot	m/z [Da] (by Search Engine): Mascot	Ions Score (by Search Engine): Mascot
	[R].IVVIMR.[G]	1xOxidation [M5]	1	0	746.459	Low	373.732	10
Q96EC8	Protein YIPF6 OS=Homo sapiens OX=9606 GN=YIPF6 PE=1 SV=2	3	1	1	1	26.2	0
	Annotated Sequence	Modifications	# PSMs	# Missed Cleavages	Theo. MH+ [Da]	Confidence (by Search Engine): Mascot	m/z [Da] (by Search Engine): Mascot	Ions Score (by Search Engine): Mascot
	[K].SNTLLR.[D]		1	0	703.41	Low	352.209	13
P54317	Pancreatic lipase-related protein 2 OS=Homo sapiens OX=9606 GN=PNLIPRP2 PE=1 SV=2	1	1	1	1	51.9	0
	Annotated Sequence	Modifications	# PSMs	# Missed Cleavages	Theo. MH+ [Da]	Confidence (by Search Engine): Mascot	m/z [Da] (by Search Engine): Mascot	Ions Score (by Search Engine): Mascot
	[K].KMFEVEK.[V]		1	1	910.47	Low	455.741	6
O15164	Transcription intermediary factor 1-alpha OS=Homo sapiens OX=9606 GN=TRIM24 PE=1 SV=3	1	1	1	1	116.8	0
	Annotated Sequence	Modifications	# PSMs	# Missed Cleavages	Theo. MH+ [Da]	Confidence (by Search Engine): Mascot	m/z [Da] (by Search Engine): Mascot	Ions Score (by Search Engine): Mascot
	[K].QVEQDIK.[V]		1	0	859.452	Low	430.23	8
P04181	Ornithine aminotransferase, mitochondrial OS=Homo sapiens OX=9606 GN=OAT PE=1 SV=1	2	1	2	1	48.5	0
	Annotated Sequence	Modifications	# PSMs	# Missed Cleavages	Theo. MH+ [Da]	Confidence (by Search Engine): Mascot	m/z [Da] (by Search Engine): Mascot	Ions Score (by Search Engine): Mascot
	[K].LPSDVVTAVR.[G]	1xSulfo [T/S]	2	0	1136.56	Low	568.79	1
Q08AM6	Protein VAC14 homolog OS=Homo sapiens OX=9606 GN=VAC14 PE=1 SV=1	2	1	1	1	87.9	0
	Annotated Sequence	Modifications	# PSMs	# Missed Cleavages	Theo. MH+ [Da]	Confidence (by Search Engine): Mascot	m/z [Da] (by Search Engine): Mascot	Ions Score (by Search Engine): Mascot
	[K].ELIEPVLTCFNDADSRLR.[Y]	1xCarbamidomethyl [C9]	1	1	2148.08	Low	1074.54	2
Q96QF7	Germ cell nuclear acidic protein OS=Homo sapiens OX=9606 GN=GCNA PE=1 SV=1	1	1	1	1	76.1	0
	Annotated Sequence	Modifications	# PSMs	# Missed Cleavages	Theo. MH+ [Da]	Confidence (by Search Engine): Mascot	m/z [Da] (by Search Engine): Mascot	Ions Score (by Search Engine): Mascot
	[R].NKDELVQR.[I]		1	1	1001.54	Low	501.274	7
P49454	Centromere protein F OS=Homo sapiens OX=9606 GN=CENPF PE=1 SV=3	0	1	1	1	357.3	0
	Annotated Sequence	Modifications	# PSMs	# Missed Cleavages	Theo. MH+ [Da]	Confidence (by Search Engine): Mascot	m/z [Da] (by Search Engine): Mascot	Ions Score (by Search Engine): Mascot
	[K].QEIMTLK.[E]	1xOxidation [M4]	1	0	878.465	Low	439.741	6
Q8IX21	SMC5-SMC6 complex localization factor protein 2 OS=Homo sapiens OX=9606 GN=SLF2 PE=1 SV=2	1	1	1	1	131.8	0
	Annotated Sequence	Modifications	# PSMs	# Missed Cleavages	Theo. MH+ [Da]	Confidence (by Search Engine): Mascot	m/z [Da] (by Search Engine): Mascot	Ions Score (by Search Engine): Mascot
	[K].KMVLKK.[K]	1xOxidation [M2]	1	2	762.491	Low	381.748	8
Q9NVE4	Coiled-coil domain-containing protein 87 OS=Homo sapiens OX=9606 GN=CCDC87 PE=1 SV=2	1	1	4	1	96.3	0
	Annotated Sequence	Modifications	# PSMs	# Missed Cleavages	Theo. MH+ [Da]	Confidence (by Search Engine): Mascot	m/z [Da] (by Search Engine): Mascot	Ions Score (by Search Engine): Mascot
	[K].ELKSIPR.[L]		4	1	842.509	Low	421.759	16
Q8IXL6	Extracellular serine/threonine protein kinase FAM20C OS=Homo sapiens OX=9606 GN=FAM20C PE=1 SV=2	1	1	1	1	66.2	0
	Annotated Sequence	Modifications	# PSMs	# Missed Cleavages	Theo. MH+ [Da]	Confidence (by Search Engine): Mascot	m/z [Da] (by Search Engine): Mascot	Ions Score (by Search Engine): Mascot
	[R].YELYSR.[H]		1	0	830.404	Low	415.706	7
Q8IUG5	Unconventional myosin-XVIIIb OS=Homo sapiens OX=9606 GN=MYO18B PE=1 SV=2	0	1	1	1	285	0
	Annotated Sequence	Modifications	# PSMs	# Missed Cleavages	Theo. MH+ [Da]	Confidence (by Search Engine): Mascot	m/z [Da] (by Search Engine): Mascot	Ions Score (by Search Engine): Mascot
	[K].QMVLHEK.[Q]		1	0	884.466	Low	442.741	1
Q8NGR5	Olfactory receptor 1L4 OS=Homo sapiens OX=9606 GN=OR1L4 PE=3 SV=1	8	1	10	1	35.3	0
	Annotated Sequence	Modifications	# PSMs	# Missed Cleavages	Theo. MH+ [Da]	Confidence (by Search Engine): Mascot	m/z [Da] (by Search Engine): Mascot	Ions Score (by Search Engine): Mascot
	[K].GRVATVMYTVVTPMLNPFIYSLRNK.[D]	1xOxidation [M]; 1xSulfo [Y/T/S]	10	2	2966.49	Low	1483.74	1
Q9ULM0	Pleckstrin homology domain-containing family H member 1 OS=Homo sapiens OX=9606 GN=PLEKHH1 PE=2 SV=2	1	1	1	1	151.1	0
	Annotated Sequence	Modifications	# PSMs	# Missed Cleavages	Theo. MH+ [Da]	Confidence (by Search Engine): Mascot	m/z [Da] (by Search Engine): Mascot	Ions Score (by Search Engine): Mascot
	[R].KPQGQVDLNSRCQIVR.[G]	1xCarbamidomethyl [C12]; 1xSulfo [S10]	1	1	1977.96	Low	989.48	1
Q6ZMV9	Kinesin-like protein KIF6 OS=Homo sapiens OX=9606 GN=KIF6 PE=1 SV=3	1	1	1	1	92.5	0
	Annotated Sequence	Modifications	# PSMs	# Missed Cleavages	Theo. MH+ [Da]	Confidence (by Search Engine): Mascot	m/z [Da] (by Search Engine): Mascot	Ions Score (by Search Engine): Mascot
	[K].EPGSATVR.[H]		1	0	816.421	Low	408.714	4
Q6BDS2	Bridge-like lipid transfer protein family member 3A OS=Homo sapiens OX=9606 GN=BLTP3A PE=1 SV=1	1	1	1	1	159.4	0
	Annotated Sequence	Modifications	# PSMs	# Missed Cleavages	Theo. MH+ [Da]	Confidence (by Search Engine): Mascot	m/z [Da] (by Search Engine): Mascot	Ions Score (by Search Engine): Mascot
	[R].VYCNRASIR.[I]	1xCarbamidomethyl [C3]	1	1	1138.58	Low	569.798	6
Q96BX8	MOB kinase activator 3A OS=Homo sapiens OX=9606 GN=MOB3A PE=1 SV=1	4	1	1	1	25.4	0
	Annotated Sequence	Modifications	# PSMs	# Missed Cleavages	Theo. MH+ [Da]	Confidence (by Search Engine): Mascot	m/z [Da] (by Search Engine): Mascot	Ions Score (by Search Engine): Mascot
	[K].EFGLIDTK.[E]		1	0	922.488	Low	461.748	0
Q8N4X5	Actin filament-associated protein 1-like 2 OS=Homo sapiens OX=9606 GN=AFAP1L2 PE=1 SV=1	1	1	3	1	91.2	0
	Annotated Sequence	Modifications	# PSMs	# Missed Cleavages	Theo. MH+ [Da]	Confidence (by Search Engine): Mascot	m/z [Da] (by Search Engine): Mascot	Ions Score (by Search Engine): Mascot
	[K].DNRLLCYKSSK.[D]	1xCarbamidomethyl [C6]; 1xSulfo [S/Y]	3	2	1463.66	Low	366.674	1
A7E2Y1	Myosin-7B OS=Homo sapiens OX=9606 GN=MYH7B PE=1 SV=4	1	1	2	1	225.7	0
	Annotated Sequence	Modifications	# PSMs	# Missed Cleavages	Theo. MH+ [Da]	Confidence (by Search Engine): Mascot	m/z [Da] (by Search Engine): Mascot	Ions Score (by Search Engine): Mascot
	[R].LNLLHSQNTGLLNQK.[K]	1xSulfo [S/T]	2	0	1772.9	Low	886.957	0
Q9Y237	Peptidyl-prolyl cis-trans isomerase NIMA-interacting 4 OS=Homo sapiens OX=9606 GN=PIN4 PE=1 SV=1	8	1	1	1	13.8	0
	Annotated Sequence	Modifications	# PSMs	# Missed Cleavages	Theo. MH+ [Da]	Confidence (by Search Engine): Mascot	m/z [Da] (by Search Engine): Mascot	Ions Score (by Search Engine): Mascot
	[K].HGKIMEAMEK.[L]		1	1	1173.58	Low	587.295	4
P53804	E3 ubiquitin-protein ligase TTC3 OS=Homo sapiens OX=9606 GN=TTC3 PE=1 SV=2	1	1	1	1	229.7	0
	Annotated Sequence	Modifications	# PSMs	# Missed Cleavages	Theo. MH+ [Da]	Confidence (by Search Engine): Mascot	m/z [Da] (by Search Engine): Mascot	Ions Score (by Search Engine): Mascot
	[K].SGIQNTAMLLK.[E]		1	0	1175.65	Low	588.321	2
P55287	Cadherin-11 OS=Homo sapiens OX=9606 GN=CDH11 PE=1 SV=2	1	1	1	1	87.9	0
	Annotated Sequence	Modifications	# PSMs	# Missed Cleavages	Theo. MH+ [Da]	Confidence (by Search Engine): Mascot	m/z [Da] (by Search Engine): Mascot	Ions Score (by Search Engine): Mascot
	[K].KPVDFETK.[R]		1	0	963.515	Low	482.261	7
Q86UW7	Calcium-dependent secretion activator 2 OS=Homo sapiens OX=9606 GN=CADPS2 PE=1 SV=2	0	1	1	1	147.6	0
	Annotated Sequence	Modifications	# PSMs	# Missed Cleavages	Theo. MH+ [Da]	Confidence (by Search Engine): Mascot	m/z [Da] (by Search Engine): Mascot	Ions Score (by Search Engine): Mascot
	[K].SAELHR.[M]		1	0	712.374	Low	356.69	10
Q9P2J8	Zinc finger protein 624 OS=Homo sapiens OX=9606 GN=ZNF624 PE=1 SV=3	1	1	1	1	99.9	0
	Annotated Sequence	Modifications	# PSMs	# Missed Cleavages	Theo. MH+ [Da]	Confidence (by Search Engine): Mascot	m/z [Da] (by Search Engine): Mascot	Ions Score (by Search Engine): Mascot
	[K].IICKEMK.[G]	1xCarbamidomethyl [C3]; 1xOxidation [M6]	1	1	937.485	Low	469.248	2
Q53FZ2	Acyl-coenzyme A synthetase ACSM3, mitochondrial OS=Homo sapiens OX=9606 GN=ACSM3 PE=1 SV=2	1	1	1	1	66.1	0
	Annotated Sequence	Modifications	# PSMs	# Missed Cleavages	Theo. MH+ [Da]	Confidence (by Search Engine): Mascot	m/z [Da] (by Search Engine): Mascot	Ions Score (by Search Engine): Mascot
	[R].ALHKDNR.[T]		1	1	853.464	Low	427.24	0
Q0P5N6	ADP-ribosylation factor-like protein 16 OS=Homo sapiens OX=9606 GN=ARL16 PE=1 SV=1	6	1	1	1	20.9	0
	Annotated Sequence	Modifications	# PSMs	# Missed Cleavages	Theo. MH+ [Da]	Confidence (by Search Engine): Mascot	m/z [Da] (by Search Engine): Mascot	Ions Score (by Search Engine): Mascot
	[-].MRVAGGRALSR.[G]		1	2	1173.66	Low	391.895	1
Q9NR61	Delta-like protein 4 OS=Homo sapiens OX=9606 GN=DLL4 PE=1 SV=1	1	1	1	1	74.6	0
	Annotated Sequence	Modifications	# PSMs	# Missed Cleavages	Theo. MH+ [Da]	Confidence (by Search Engine): Mascot	m/z [Da] (by Search Engine): Mascot	Ions Score (by Search Engine): Mascot
	[R].NECVIATEV.[-]	1xCarbamidomethyl [C3]	1	0	1034.48	Low	517.74	7
Q13698	Voltage-dependent L-type calcium channel subunit alpha-1S OS=Homo sapiens OX=9606 GN=CACNA1S PE=1 SV=4	0	1	1	1	212.2	0
	Annotated Sequence	Modifications	# PSMs	# Missed Cleavages	Theo. MH+ [Da]	Confidence (by Search Engine): Mascot	m/z [Da] (by Search Engine): Mascot	Ions Score (by Search Engine): Mascot
	[R].LQDIANR.[V]		1	0	829.453	Low	415.23	20
P49590	Histidine--tRNA ligase, mitochondrial OS=Homo sapiens OX=9606 GN=HARS2 PE=1 SV=1	1	1	1	1	56.9	0
	Annotated Sequence	Modifications	# PSMs	# Missed Cleavages	Theo. MH+ [Da]	Confidence (by Search Engine): Mascot	m/z [Da] (by Search Engine): Mascot	Ions Score (by Search Engine): Mascot
	[R].MKTKGEK.[V]		1	2	821.455	Low	411.235	3
Q8N9H9	Uncharacterized protein C1orf127 OS=Homo sapiens OX=9606 GN=C1orf127 PE=2 SV=2	1	1	1	1	69.7	0
	Annotated Sequence	Modifications	# PSMs	# Missed Cleavages	Theo. MH+ [Da]	Confidence (by Search Engine): Mascot	m/z [Da] (by Search Engine): Mascot	Ions Score (by Search Engine): Mascot
	[-].MKCPMLR.[S]	1xCarbamidomethyl [C3]	1	1	935.462	Low	468.236	4
Q6GYQ0	Ral GTPase-activating protein subunit alpha-1 OS=Homo sapiens OX=9606 GN=RALGAPA1 PE=1 SV=1	0	1	1	1	229.7	0
	Annotated Sequence	Modifications	# PSMs	# Missed Cleavages	Theo. MH+ [Da]	Confidence (by Search Engine): Mascot	m/z [Da] (by Search Engine): Mascot	Ions Score (by Search Engine): Mascot
	[R].ELRNLDSR.[Q]	1xSulfo [S7]	1	1	1082.49	Low	541.743	9
Q8N4T4	Rho guanine nucleotide exchange factor 39 OS=Homo sapiens OX=9606 GN=ARHGEF39 PE=1 SV=1	4	1	1	1	38.3	0
	Annotated Sequence	Modifications	# PSMs	# Missed Cleavages	Theo. MH+ [Da]	Confidence (by Search Engine): Mascot	m/z [Da] (by Search Engine): Mascot	Ions Score (by Search Engine): Mascot
	[M].ELSCPGSRCPVQEQR.[A]	2xCarbamidomethyl [C4; C9]	1	1	1802.83	Low	601.615	1
P52952	Homeobox protein Nkx-2.5 OS=Homo sapiens OX=9606 GN=NKX2-5 PE=1 SV=1	2	1	3	1	34.9	0
	Annotated Sequence	Modifications	# PSMs	# Missed Cleavages	Theo. MH+ [Da]	Confidence (by Search Engine): Mascot	m/z [Da] (by Search Engine): Mascot	Ions Score (by Search Engine): Mascot
	[K].ELCALQK.[A]	1xCarbamidomethyl [C3]	3	0	861.45	Low	431.227	3
Q92503	SEC14-like protein 1 OS=Homo sapiens OX=9606 GN=SEC14L1 PE=1 SV=2	1	1	1	1	81.2	0
	Annotated Sequence	Modifications	# PSMs	# Missed Cleavages	Theo. MH+ [Da]	Confidence (by Search Engine): Mascot	m/z [Da] (by Search Engine): Mascot	Ions Score (by Search Engine): Mascot
	[R].ARDFNIDK.[A]		1	1	978.5	Low	489.751	1
Q96A44	SPRY domain-containing SOCS box protein 4 OS=Homo sapiens OX=9606 GN=SPSB4 PE=1 SV=1	5	1	3	1	30.2	0
	Annotated Sequence	Modifications	# PSMs	# Missed Cleavages	Theo. MH+ [Da]	Confidence (by Search Engine): Mascot	m/z [Da] (by Search Engine): Mascot	Ions Score (by Search Engine): Mascot
	[-].MGQKLSGSLKSVEVR.[E]	1xOxidation [M1]; 2xSulfo [S]	3	2	1794.8	Low	897.911	4
P09016	Homeobox protein Hox-D4 OS=Homo sapiens OX=9606 GN=HOXD4 PE=1 SV=3	4	1	1	1	27.9	0
	Annotated Sequence	Modifications	# PSMs	# Missed Cleavages	Theo. MH+ [Da]	Confidence (by Search Engine): Mascot	m/z [Da] (by Search Engine): Mascot	Ions Score (by Search Engine): Mascot
	[K].KDHKLPNTK.[GIM]	1xSulfo [T8]	1	2	1160.57	Low	387.531	1
Q8N8I6	Putative uncharacterized protein encoded by LINC00482 OS=Homo sapiens OX=9606 GN=LINC00482 PE=5 SV=1	3	1	1	1	28.3	0
	Annotated Sequence	Modifications	# PSMs	# Missed Cleavages	Theo. MH+ [Da]	Confidence (by Search Engine): Mascot	m/z [Da] (by Search Engine): Mascot	Ions Score (by Search Engine): Mascot
	[K].ASAKGEQVR.[D]		1	1	945.511	Low	473.261	9
Q8NFY9	Kelch repeat and BTB domain-containing protein 8 OS=Homo sapiens OX=9606 GN=KBTBD8 PE=1 SV=2	2	1	1	1	68.8	0
	Annotated Sequence	Modifications	# PSMs	# Missed Cleavages	Theo. MH+ [Da]	Confidence (by Search Engine): Mascot	m/z [Da] (by Search Engine): Mascot	Ions Score (by Search Engine): Mascot
	[K].QTVPCLDIVTGR.[V]	1xCarbamidomethyl [C5]	1	0	1358.71	Low	679.855	1
A6NIK2	Leucine-rich repeat-containing protein 10B OS=Homo sapiens OX=9606 GN=LRRC10B PE=4 SV=2	5	2	2	2	32.7	0
	Annotated Sequence	Modifications	# PSMs	# Missed Cleavages	Theo. MH+ [Da]	Confidence (by Search Engine): Mascot	m/z [Da] (by Search Engine): Mascot	Ions Score (by Search Engine): Mascot
	[R].ILALDFNK.[L]		1	0	933.54	Low	467.276	11
	[R].LPRLTR.[L]	1xSulfo [T5]	1	1	835.445	Low	418.23	0
Q8IWZ5	Tripartite motif-containing protein 42 OS=Homo sapiens OX=9606 GN=TRIM42 PE=1 SV=2	2	1	3	1	82.7	0
	Annotated Sequence	Modifications	# PSMs	# Missed Cleavages	Theo. MH+ [Da]	Confidence (by Search Engine): Mascot	m/z [Da] (by Search Engine): Mascot	Ions Score (by Search Engine): Mascot
	[R].LTKRYMQEHGYLK.[W]	2xSulfo [Y/T]	3	2	1826.79	Low	913.898	0
A0A1B0GUU1	Uncharacterized protein C17orf113 OS=Homo sapiens OX=9606 GN=C17orf113 PE=4 SV=1	1	1	1	1	72.4	0
	Annotated Sequence	Modifications	# PSMs	# Missed Cleavages	Theo. MH+ [Da]	Confidence (by Search Engine): Mascot	m/z [Da] (by Search Engine): Mascot	Ions Score (by Search Engine): Mascot
	[R].YFNEHWK.[E]		1	0	1023.47	Low	512.241	1
O15061	Synemin OS=Homo sapiens OX=9606 GN=SYNM PE=1 SV=3	1	1	1	1	172.8	0
	Annotated Sequence	Modifications	# PSMs	# Missed Cleavages	Theo. MH+ [Da]	Confidence (by Search Engine): Mascot	m/z [Da] (by Search Engine): Mascot	Ions Score (by Search Engine): Mascot
	[K].AELQELNAR.[L]		1	0	1043.55	Low	522.278	0
Q9NZ38	Uncharacterized protein IDI2-AS1 OS=Homo sapiens OX=9606 GN=IDI2-AS1 PE=2 SV=1	6	1	1	1	21.3	0
	Annotated Sequence	Modifications	# PSMs	# Missed Cleavages	Theo. MH+ [Da]	Confidence (by Search Engine): Mascot	m/z [Da] (by Search Engine): Mascot	Ions Score (by Search Engine): Mascot
	[R].KSSALGKEVGR.[R]		1	2	1131.65	Low	566.328	1
A0A1B0GTI8	Transmembrane protein 272 OS=Homo sapiens OX=9606 GN=TMEM272 PE=2 SV=3	4	1	1	1	21.3	0
	Annotated Sequence	Modifications	# PSMs	# Missed Cleavages	Theo. MH+ [Da]	Confidence (by Search Engine): Mascot	m/z [Da] (by Search Engine): Mascot	Ions Score (by Search Engine): Mascot
	[R].MRRLLSK.[A]	1xOxidation [M1]; 1xSulfo [S6]	1	2	999.507	Low	500.259	1
Q9NX05	Constitutive coactivator of PPAR-gamma-like protein 2 OS=Homo sapiens OX=9606 GN=FAM120C PE=1 SV=3	1	1	1	1	120.5	0
	Annotated Sequence	Modifications	# PSMs	# Missed Cleavages	Theo. MH+ [Da]	Confidence (by Search Engine): Mascot	m/z [Da] (by Search Engine): Mascot	Ions Score (by Search Engine): Mascot
	[K].AVEYYSVTTK.[L]		1	0	1160.58	Low	580.792	5
Q15596	Nuclear receptor coactivator 2 OS=Homo sapiens OX=9606 GN=NCOA2 PE=1 SV=2	1	1	3	1	159.1	0
	Annotated Sequence	Modifications	# PSMs	# Missed Cleavages	Theo. MH+ [Da]	Confidence (by Search Engine): Mascot	m/z [Da] (by Search Engine): Mascot	Ions Score (by Search Engine): Mascot
	[K].LIAMKTEK.[E]	1xOxidation [M4]	2	1	949.539	Low	475.273	9
	[K].LIAMKTEK.[E]		1	1	933.544	Low	467.276	11
Q8WVV9	Heterogeneous nuclear ribonucleoprotein L-like OS=Homo sapiens OX=9606 GN=HNRNPLL PE=1 SV=1	5	1	6	1	60	0
	Annotated Sequence	Modifications	# PSMs	# Missed Cleavages	Theo. MH+ [Da]	Confidence (by Search Engine): Mascot	m/z [Da] (by Search Engine): Mascot	Ions Score (by Search Engine): Mascot
	[K].NIIQPPSCVLHYYNVPLCVTEETFTK.[L]	2xCarbamidomethyl [C8; C18]; 1xSulfo [Y/T/S]	6	0	3202.49	Low	1068.16	1
Q8TEA7	TBC domain-containing protein kinase-like protein OS=Homo sapiens OX=9606 GN=TBCK PE=1 SV=4	1	1	1	1	100.6	0
	Annotated Sequence	Modifications	# PSMs	# Missed Cleavages	Theo. MH+ [Da]	Confidence (by Search Engine): Mascot	m/z [Da] (by Search Engine): Mascot	Ions Score (by Search Engine): Mascot
	[K].KTKSSKPK.[L]		1	2	903.562	Low	452.287	4
P48594	Serpin B4 OS=Homo sapiens OX=9606 GN=SERPINB4 PE=1 SV=2	2	1	1	1	44.8	0
	Annotated Sequence	Modifications	# PSMs	# Missed Cleavages	Theo. MH+ [Da]	Confidence (by Search Engine): Mascot	m/z [Da] (by Search Engine): Mascot	Ions Score (by Search Engine): Mascot
	[K].STDAYELK.[I]		1	0	926.447	Low	463.727	9
Q96P65	Pyroglutamylated RF-amide peptide receptor OS=Homo sapiens OX=9606 GN=QRFPR PE=1 SV=2	2	1	2	1	49.5	0
	Annotated Sequence	Modifications	# PSMs	# Missed Cleavages	Theo. MH+ [Da]	Confidence (by Search Engine): Mascot	m/z [Da] (by Search Engine): Mascot	Ions Score (by Search Engine): Mascot
	[R].HGNSGITMMR.[K]	1xOxidation [M]	2	0	1119.5	Low	560.25	7
Q14667	Bridge-like lipid transfer protein family member 2 OS=Homo sapiens OX=9606 GN=BLTP2 PE=1 SV=3	0	1	1	1	253.5	0
	Annotated Sequence	Modifications	# PSMs	# Missed Cleavages	Theo. MH+ [Da]	Confidence (by Search Engine): Mascot	m/z [Da] (by Search Engine): Mascot	Ions Score (by Search Engine): Mascot
	[K].NIEEHRQR.[S]		1	1	1081.55	Low	541.28	4
Q8NI36	WD repeat-containing protein 36 OS=Homo sapiens OX=9606 GN=WDR36 PE=1 SV=1	1	1	1	1	105.3	0
	Annotated Sequence	Modifications	# PSMs	# Missed Cleavages	Theo. MH+ [Da]	Confidence (by Search Engine): Mascot	m/z [Da] (by Search Engine): Mascot	Ions Score (by Search Engine): Mascot
	[K].FNETLMKFR.[Q]	1xOxidation [M6]	1	1	1201.6	Low	401.204	1
Q12912	Inositol 1,4,5-triphosphate receptor associated 2 OS=Homo sapiens OX=9606 GN=IRAG2 PE=1 SV=3	1	1	1	1	62.1	0
	Annotated Sequence	Modifications	# PSMs	# Missed Cleavages	Theo. MH+ [Da]	Confidence (by Search Engine): Mascot	m/z [Da] (by Search Engine): Mascot	Ions Score (by Search Engine): Mascot
	[R].VTIASLPR.[N]		1	0	856.525	Low	428.766	2
Q8NBF4	Putative uncharacterized protein FLJ33307 OS=Homo sapiens OX=9606 PE=5 SV=1	5	1	1	1	16.2	0
	Annotated Sequence	Modifications	# PSMs	# Missed Cleavages	Theo. MH+ [Da]	Confidence (by Search Engine): Mascot	m/z [Da] (by Search Engine): Mascot	Ions Score (by Search Engine): Mascot
	[-].MQLLQVR.[T]	1xOxidation [M1]	1	0	903.508	Low	452.255	17
Q96QE4	Leucine-rich repeat-containing protein 37B OS=Homo sapiens OX=9606 GN=LRRC37B PE=2 SV=3	1	1	1	1	105.5	0
	Annotated Sequence	Modifications	# PSMs	# Missed Cleavages	Theo. MH+ [Da]	Confidence (by Search Engine): Mascot	m/z [Da] (by Search Engine): Mascot	Ions Score (by Search Engine): Mascot
	[R].LPEVVPLLNR.[D]		1	0	1149.7	Low	575.358	10
Q8WZ42	Titin OS=Homo sapiens OX=9606 GN=TTN PE=1 SV=4	0	2	3	2	3813.7	0
	Annotated Sequence	Modifications	# PSMs	# Missed Cleavages	Theo. MH+ [Da]	Confidence (by Search Engine): Mascot	m/z [Da] (by Search Engine): Mascot	Ions Score (by Search Engine): Mascot
	[R].ILSVER.[Q]		1	0	716.43	Low	358.719	15
	[K].KLTHSLNIR.[N]	1xSulfo [T/S]	2	1	1161.6	Low	581.31	1
Q53QZ3	Rho GTPase-activating protein 15 OS=Homo sapiens OX=9606 GN=ARHGAP15 PE=1 SV=2	2	1	1	1	54.5	0
	Annotated Sequence	Modifications	# PSMs	# Missed Cleavages	Theo. MH+ [Da]	Confidence (by Search Engine): Mascot	m/z [Da] (by Search Engine): Mascot	Ions Score (by Search Engine): Mascot
	[K].QDNNTRIEAVK.[S]		1	1	1287.67	Low	644.338	1
Q96DR8	Mucin-like protein 1 OS=Homo sapiens OX=9606 GN=MUCL1 PE=1 SV=1	10	1	1	1	9	0
	Annotated Sequence	Modifications	# PSMs	# Missed Cleavages	Theo. MH+ [Da]	Confidence (by Search Engine): Mascot	m/z [Da] (by Search Engine): Mascot	Ions Score (by Search Engine): Mascot
	[K].WVGDLPNGR.[V]		1	0	1013.52	Low	507.262	4
P51571	Translocon-associated protein subunit delta OS=Homo sapiens OX=9606 GN=SSR4 PE=1 SV=1	6	1	1	1	19	0
	Annotated Sequence	Modifications	# PSMs	# Missed Cleavages	Theo. MH+ [Da]	Confidence (by Search Engine): Mascot	m/z [Da] (by Search Engine): Mascot	Ions Score (by Search Engine): Mascot
	[R].FFDEESYSLLR.[K]		1	0	1405.66	Low	703.336	11
P11055	Myosin-3 OS=Homo sapiens OX=9606 GN=MYH3 PE=1 SV=3	1	1	1	1	223.8	0
	Annotated Sequence	Modifications	# PSMs	# Missed Cleavages	Theo. MH+ [Da]	Confidence (by Search Engine): Mascot	m/z [Da] (by Search Engine): Mascot	Ions Score (by Search Engine): Mascot
	[K].KNTESVKGLR.[K]		1	2	1131.65	Low	377.888	8
O75190	DnaJ homolog subfamily B member 6 OS=Homo sapiens OX=9606 GN=DNAJB6 PE=1 SV=2	4	1	1	1	36.1	0
	Annotated Sequence	Modifications	# PSMs	# Missed Cleavages	Theo. MH+ [Da]	Confidence (by Search Engine): Mascot	m/z [Da] (by Search Engine): Mascot	Ions Score (by Search Engine): Mascot
	[K].SISTSTKMVNGR.[K]		1	1	1280.66	Low	640.839	8
P16383	Intron Large complex component GCFC2 OS=Homo sapiens OX=9606 GN=GCFC2 PE=1 SV=2	3	1	1	1	89.3	0
	Annotated Sequence	Modifications	# PSMs	# Missed Cleavages	Theo. MH+ [Da]	Confidence (by Search Engine): Mascot	m/z [Da] (by Search Engine): Mascot	Ions Score (by Search Engine): Mascot
	[R].NILLWNGLLTDDTLQELGLGKLLNR.[Y]	2xSulfo [T10; T13]	1	1	2982.49	Low	746.379	1
Q9UJQ4	Sal-like protein 4 OS=Homo sapiens OX=9606 GN=SALL4 PE=1 SV=1	1	1	1	1	112.2	0
	Annotated Sequence	Modifications	# PSMs	# Missed Cleavages	Theo. MH+ [Da]	Confidence (by Search Engine): Mascot	m/z [Da] (by Search Engine): Mascot	Ions Score (by Search Engine): Mascot
	[K].SKSPDAGSK.[A]		1	1	876.442	Low	438.725	10
Q99623	Prohibitin-2 OS=Homo sapiens OX=9606 GN=PHB2 PE=1 SV=2	4	1	1	1	33.3	0
	Annotated Sequence	Modifications	# PSMs	# Missed Cleavages	Theo. MH+ [Da]	Confidence (by Search Engine): Mascot	m/z [Da] (by Search Engine): Mascot	Ions Score (by Search Engine): Mascot
	[K].IVQAEGEAEAAK.[M]		1	0	1215.62	Low	608.316	9
Q8WTT2	Nucleolar complex protein 3 homolog OS=Homo sapiens OX=9606 GN=NOC3L PE=1 SV=1	1	1	1	1	92.5	0
	Annotated Sequence	Modifications	# PSMs	# Missed Cleavages	Theo. MH+ [Da]	Confidence (by Search Engine): Mascot	m/z [Da] (by Search Engine): Mascot	Ions Score (by Search Engine): Mascot
	[K].KQIPSFR.[K]		1	1	875.51	Low	438.259	0
P25786	Proteasome subunit alpha type-1 OS=Homo sapiens OX=9606 GN=PSMA1 PE=1 SV=1	6	1	1	1	29.5	0
	Annotated Sequence	Modifications	# PSMs	# Missed Cleavages	Theo. MH+ [Da]	Confidence (by Search Engine): Mascot	m/z [Da] (by Search Engine): Mascot	Ions Score (by Search Engine): Mascot
	[R].ALRETLPAEQDLTTK.[N]		1	1	1685.91	Low	562.641	0
Q96K37	Solute carrier family 35 member E1 OS=Homo sapiens OX=9606 GN=SLC35E1 PE=1 SV=2	6	1	1	1	44.7	0
	Annotated Sequence	Modifications	# PSMs	# Missed Cleavages	Theo. MH+ [Da]	Confidence (by Search Engine): Mascot	m/z [Da] (by Search Engine): Mascot	Ions Score (by Search Engine): Mascot
	[-].MAAAAVGAGHGAGGPGAASSSGGAR.[E]	1xOxidation [M1]	1	0	2011.94	Low	1006.46	2
Q9ULU4	MYND-type zinc finger-containing chromatin reader ZMYND8 OS=Homo sapiens OX=9606 GN=ZMYND8 PE=1 SV=2	1	1	2	1	131.6	0
	Annotated Sequence	Modifications	# PSMs	# Missed Cleavages	Theo. MH+ [Da]	Confidence (by Search Engine): Mascot	m/z [Da] (by Search Engine): Mascot	Ions Score (by Search Engine): Mascot
	[R].QSLEQERDR.[L]		2	1	1160.57	Low	580.787	1
P24278	Zinc finger and BTB domain-containing protein 25 OS=Homo sapiens OX=9606 GN=ZBTB25 PE=1 SV=2	7	1	10	1	49	0
	Annotated Sequence	Modifications	# PSMs	# Missed Cleavages	Theo. MH+ [Da]	Confidence (by Search Engine): Mascot	m/z [Da] (by Search Engine): Mascot	Ions Score (by Search Engine): Mascot
	[K].IQPTDIQPDIFSYLLHIMYTGKGPKQIVDHSR.[L]	1xOxidation [M18]; 3xSulfo [Y/S/T]	10	2	3966.8	Low	992.463	2
Q8IZD9	Dedicator of cytokinesis protein 3 OS=Homo sapiens OX=9606 GN=DOCK3 PE=1 SV=1	0	1	1	1	233	0
	Annotated Sequence	Modifications	# PSMs	# Missed Cleavages	Theo. MH+ [Da]	Confidence (by Search Engine): Mascot	m/z [Da] (by Search Engine): Mascot	Ions Score (by Search Engine): Mascot
	[K].ILDKYGDMR.[V]		1	1	1110.56	Low	555.783	3
Q15742	NGFI-A-binding protein 2 OS=Homo sapiens OX=9606 GN=NAB2 PE=1 SV=1	1	1	1	1	56.6	0
	Annotated Sequence	Modifications	# PSMs	# Missed Cleavages	Theo. MH+ [Da]	Confidence (by Search Engine): Mascot	m/z [Da] (by Search Engine): Mascot	Ions Score (by Search Engine): Mascot
	[K].YSIIYGR.[F]		1	0	871.467	Low	436.238	5
Q15858	Sodium channel protein type 9 subunit alpha OS=Homo sapiens OX=9606 GN=SCN9A PE=1 SV=3	1	1	1	1	226.2	0
	Annotated Sequence	Modifications	# PSMs	# Missed Cleavages	Theo. MH+ [Da]	Confidence (by Search Engine): Mascot	m/z [Da] (by Search Engine): Mascot	Ions Score (by Search Engine): Mascot
	[K].QEDVSATVIQR.[A]		1	0	1245.64	Low	623.32	3
Q9H5Y7	SLIT and NTRK-like protein 6 OS=Homo sapiens OX=9606 GN=SLITRK6 PE=2 SV=3	4	1	10	1	95	0
	Annotated Sequence	Modifications	# PSMs	# Missed Cleavages	Theo. MH+ [Da]	Confidence (by Search Engine): Mascot	m/z [Da] (by Search Engine): Mascot	Ions Score (by Search Engine): Mascot
	[K].TWLENMPPQSIIGDVVCNSPPFFKGSILSRLK.[K]	1xCarbamidomethyl [C17]; 2xSulfo [T/S]	10	2	3790.79	Low	1264.27	1
Q6ZS72	Protein PEAK3 OS=Homo sapiens OX=9606 GN=PEAK3 PE=1 SV=1	2	1	1	1	50.5	0
	Annotated Sequence	Modifications	# PSMs	# Missed Cleavages	Theo. MH+ [Da]	Confidence (by Search Engine): Mascot	m/z [Da] (by Search Engine): Mascot	Ions Score (by Search Engine): Mascot
	[R].LLLTDFGR.[V]		1	0	934.536	Low	467.768	19
Q7Z7M1	Adhesion G-protein coupled receptor D2 OS=Homo sapiens OX=9606 GN=ADGRD2 PE=2 SV=1	1	1	1	1	104	0
	Annotated Sequence	Modifications	# PSMs	# Missed Cleavages	Theo. MH+ [Da]	Confidence (by Search Engine): Mascot	m/z [Da] (by Search Engine): Mascot	Ions Score (by Search Engine): Mascot
	[K].VVAVSMHPGPGMR.[L]		1	0	1337.68	Low	446.565	2
Q99436	Proteasome subunit beta type-7 OS=Homo sapiens OX=9606 GN=PSMB7 PE=1 SV=1	7	1	1	1	29.9	0
	Annotated Sequence	Modifications	# PSMs	# Missed Cleavages	Theo. MH+ [Da]	Confidence (by Search Engine): Mascot	m/z [Da] (by Search Engine): Mascot	Ions Score (by Search Engine): Mascot
	[K].ITPLEIEVLEETVQTMDTS.[-]		1	0	2148.06	Low	716.693	11
Q6ZTR5	Cilia- and flagella-associated protein 47 OS=Homo sapiens OX=9606 GN=CFAP47 PE=1 SV=5	1	2	5	2	361.4	0
	Annotated Sequence	Modifications	# PSMs	# Missed Cleavages	Theo. MH+ [Da]	Confidence (by Search Engine): Mascot	m/z [Da] (by Search Engine): Mascot	Ions Score (by Search Engine): Mascot
	[K].SSMVIKVDFCADQPR.[I]	1xCarbamidomethyl [C10]; 1xOxidation [M3]; 1xSulfo [S]	2	1	1848.79	Low	616.939	1
	[K].EKYEQFLSLEEGTK.[A]	1xSulfo [T/S/Y]	3	1	1780.79	Low	890.903	3
Q8IUH3	RNA-binding protein 45 OS=Homo sapiens OX=9606 GN=RBM45 PE=1 SV=1	1	1	1	1	53.5	0
[truncated: 345 more rows]

## Sheet: H6ST1 noTPST NL
Accession	Description	Coverage [%]	# Peptides	# PSMs	# Unique Peptides	MW [kDa]	Score Mascot: Mascot	Modifications
Q8N573	Oxidation resistance protein 1 OS=Homo sapiens OX=9606 GN=OXR1 PE=1 SV=2	2	1	6	1	97.9	0
	Annotated Sequence	Modifications	# PSMs	# Missed Cleavages	Theo. MH+ [Da]	Confidence (by Search Engine): Mascot	m/z [Da] (by Search Engine): Mascot	Ions Score (by Search Engine): Mascot
	[K].KMTGSNTEEIDSRIR.[D]	1xOxidation [M2]; 2xSulfo [T/S]	6	2	1912.77	Low	638.262	1
Q9NYQ8	Protocadherin Fat 2 OS=Homo sapiens OX=9606 GN=FAT2 PE=1 SV=2	0	1	1	1	479	0
	Annotated Sequence	Modifications	# PSMs	# Missed Cleavages	Theo. MH+ [Da]	Confidence (by Search Engine): Mascot	m/z [Da] (by Search Engine): Mascot	Ions Score (by Search Engine): Mascot
	[R].VVSGNEQGRFR.[L]	1xSulfo [S3]	1	1	1328.6	Low	443.541	1
Q13489	Baculoviral IAP repeat-containing protein 3 OS=Homo sapiens OX=9606 GN=BIRC3 PE=1 SV=2	1	1	1	1	68.3	0
	Annotated Sequence	Modifications	# PSMs	# Missed Cleavages	Theo. MH+ [Da]	Confidence (by Search Engine): Mascot	m/z [Da] (by Search Engine): Mascot	Ions Score (by Search Engine): Mascot
	[R].TCKVCMDK.[E]	2xCarbamidomethyl [C2; C5]; 1xOxidation [M6]	1	1	1057.45	Low	529.225	1
P29474	Nitric oxide synthase, endothelial OS=Homo sapiens OX=9606 GN=NOS3 PE=1 SV=4	1	1	2	1	133.2	0
	Annotated Sequence	Modifications	# PSMs	# Missed Cleavages	Theo. MH+ [Da]	Confidence (by Search Engine): Mascot	m/z [Da] (by Search Engine): Mascot	Ions Score (by Search Engine): Mascot
	[R].GVFGRVLTAFSR.[E]	1xSulfo [S/T]	2	1	1389.69	Low	695.357	2
Q04323	UBX domain-containing protein 1 OS=Homo sapiens OX=9606 GN=UBXN1 PE=1 SV=2	6	1	2	1	33.3	0
	Annotated Sequence	Modifications	# PSMs	# Missed Cleavages	Theo. MH+ [Da]	Confidence (by Search Engine): Mascot	m/z [Da] (by Search Engine): Mascot	Ions Score (by Search Engine): Mascot
	[-].MAELTALESLIEMGFPR.[G]	1xOxidation [M1]; 1xSulfo [S/T]	2	0	2003.91	Low	1002.45	5
P40227	T-complex protein 1 subunit zeta OS=Homo sapiens OX=9606 GN=CCT6A PE=1 SV=3	1	1	1	1	58	28
	Annotated Sequence	Modifications	# PSMs	# Missed Cleavages	Theo. MH+ [Da]	Confidence (by Search Engine): Mascot	m/z [Da] (by Search Engine): Mascot	Ions Score (by Search Engine): Mascot
	[K].EGIVALR.[R]		1	0	757.457	Medium	379.232	28
Q9GZS0	Dynein axonemal intermediate chain 2 OS=Homo sapiens OX=9606 GN=DNAI2 PE=1 SV=2	2	1	6	1	68.8	0
	Annotated Sequence	Modifications	# PSMs	# Missed Cleavages	Theo. MH+ [Da]	Confidence (by Search Engine): Mascot	m/z [Da] (by Search Engine): Mascot	Ions Score (by Search Engine): Mascot
	[R].KMSEPTEVVILDITK.[K]	1xOxidation [M2]; 2xSulfo [S/T]	6	1	1878.84	Low	939.918	4

## Sheet: H6ST1 withTPST DDA
Accession	Description	Coverage [%]	# Peptides	# PSMs	# Unique Peptides	MW [kDa]	Score Mascot: Mascot	Modifications
P04264	Keratin, type II cytoskeletal 1 OS=Homo sapiens OX=9606 GN=KRT1 PE=1 SV=6	60	50	120	46	66	3916
	Annotated Sequence	Modifications	# PSMs	# Missed Cleavages	Theo. MH+ [Da]	Confidence (by Search Engine): Mascot	m/z [Da] (by Search Engine): Mascot	Ions Score (by Search Engine): Mascot
	[R].NSKIEISELNR.[V]		1	1	1302.7	High	434.905	67
	[K].NMQDMVEDYR.[N]	2xOxidation [M2; M5]	1	0	1332.52	Low	666.763	15
	[K].NMQDMVEDYR.[N]	1xOxidation [M2]	2	0	1316.52	High	658.766	31
	[K].NMQDMVEDYR.[N]		1	0	1300.53	High	650.769	32
	[RK].NKYEDEINKR.[T]		2	2	1308.65	High	436.89	65
	[K].NKLNDLEDALQQAKEDLAR.[L]		1	2	2184.13	Low	728.713	15
	[K].NKLNDLEDALQQAK.[E]		2	1	1599.83	High	800.42	81
	[R].RRVDQLK.[S]		1	2	914.553	Low	457.78	12
	[R].SEIDNVKK.[Q]		1	1	932.505	Low	466.756	23
	[K].SDQSRLDSELKNMQDMVEDYR.[N]	2xOxidation [M13; M16]	1	2	2591.13	Low	648.539	0
	[K].SDQSRLDSELK.[N]		2	1	1277.63	High	639.321	59
	[R].RVDQLKSDQSR.[L]		1	2	1331.7	Low	444.572	23
	[K].QISNLQQSISDAEQRGENALKDAK.[N]		2	2	2643.33	High	881.784	56
	[K].QISNLQQSISDAEQRGENALK.[D]		1	1	2329.17	High	777.063	42
	[K].QISNLQQSISDAEQR.[G]		2	0	1716.85	High	572.955	50
	[K].LNDLEDALQQAKEDLAR.[L]		1	1	1941.99	Low	648.001	11
	[K].LNDLEDALQQAK.[E]		1	0	1357.7	High	679.351	74
	[R].LRSEIDNVKK.[Q]		2	2	1201.69	Medium	401.235	28
	[R].LLRDYQELMNTK.[L]		2	1	1523.79	High	762.399	71
	[R].LLRDYQELMNTK.[L]	1xOxidation [M9]	2	1	1539.78	High	770.396	54
	[R].MSGECAPNVSVSVSTSHTTISGGGSR.[G]	1xCarbamidomethyl [C5]; 1xOxidation [M1]	1	0	2581.16	High	861.06	68
	[R].MSGECAPNVSVSVSTSHTTISGGGSR.[G]	1xCarbamidomethyl [C5]	1	0	2565.17	Low	855.727	2
	[R].VDQLKSDQSR.[L]		1	1	1175.6	Low	392.539	22
	[K].YEELQITAGR.[H]		2	0	1179.6	High	590.304	56
	[KR].YEDEINKR.[T]		2	1	1066.52	High	356.177	44
	[K].WELLQQVDTSTR.[T]		1	0	1475.75	High	738.379	78
	[R].SLVNLGGSK.[S]		2	0	874.499	High	437.753	72
	[K].SKAEAESLYQSKYEELQITAGR.[H]		3	2	2501.25	High	1251.13	127
	[K].SKAEAESLYQSK.[Y]		2	1	1340.67	High	670.839	56
	[R].SLDLDSIIAEVK.[A]		2	0	1302.72	High	651.861	99
	[R].SGGGFSSGSAGIINYQR.[R]		1	0	1657.79	High	829.4	43
	[K].SISISVAR.[G]		2	0	832.489	Medium	416.748	29
	[K].SLNNQFASFIDKVR.[F]		1	1	1638.86	High	546.959	76
	[K].SLNNQFASFIDK.[V]		1	0	1383.69	High	692.349	72
	[R].TNAENEFVTIKK.[D]		2	1	1393.73	High	697.37	75
	[R].TNAENEFVTIK.[K]		1	0	1265.64	High	633.323	61
	[R].TLLEGEESR.[M]		2	0	1033.52	High	517.262	46
	[R].DYQELMNTK.[L]	1xOxidation [M6]	4	0	1157.51	High	579.261	34
	[R].DYQELMNTK.[L]		1	0	1141.52	High	571.263	36
	[K].DVDGAYMTK.[V]		4	0	999.445	High	500.226	52
	[K].DVDGAYMTK.[V]	1xOxidation [M7]	8	0	1015.44	High	508.224	51
	[R].FLEQQNQVLQTK.[W]		3	0	1475.79	High	738.397	77
	[R].EREQIK.[S]		1	1	802.442	High	401.725	33
	[K].AEAESLYQSK.[Y]		4	0	1125.54	High	563.275	70
	[K].AEAESLYQSKYEELQITAGR.[H]		1	1	2286.12	High	762.714	77
	[K].AQYEDIAQK.[S]		7	0	1065.52	High	533.264	63
	[R].LDSELKNMQDMVEDYR.[N]	2xOxidation [M8; M11]	2	1	2017.88	High	673.3	45
	[R].LDSELKNMQDMVEDYR.[N]	1xOxidation [M8]	1	1	2001.89	High	667.968	65
	[R].LDSELKNMQDMVEDYR.[N]		2	1	1985.89	High	993.451	69
	[RK].IDSEIK.[NEK]		6	0	704.383	High	352.695	40
	[K].LALDIEIATYR.[KT]		2	0	1277.71	High	639.359	75
	[K].IEISELNR.[V]		2	0	973.531	High	487.27	44
	[K].KQISNLQQSISDAEQR.[G]		1	1	1844.95	Medium	615.654	28
	[R].GSYGSGGSSYGSGGGSYGSGGGGGGHGSYGSGSSSGGYR.[G]		1	0	3312.31	High	1104.77	49
	[R].GSGGGSSGGSIGGR.[G]		6	0	1092.5	High	546.755	112
	[R].GGGGGGYGSGGSSYGSGGGSYGSGGGGGGGR.[G]		8	0	2383.95	High	1192.48	146
	[R].GENALKDAK.[N]		1	1	945.5	High	473.254	46
	[K].KDVDGAYMTK.[V]	1xOxidation [M8]	2	1	1143.54	Low	381.85	21
	[K].KDVDGAYMTK.[V]		1	1	1127.54	High	376.518	54
O60704	Protein-tyrosine sulfotransferase 2 OS=Homo sapiens OX=9606 GN=TPST2 PE=1 SV=1	63	25	113	23	41.9	3693
	Annotated Sequence	Modifications	# PSMs	# Missed Cleavages	Theo. MH+ [Da]	Confidence (by Search Engine): Mascot	m/z [Da] (by Search Engine): Mascot	Ions Score (by Search Engine): Mascot
	[K].LRLDEAGVTDEVLDAAMQAFILEVIAK.[H]	1xOxidation [M17]	1	1	2946.55	High	982.855	58
	[R].VLCNKDPFTLK.[S]	1xCarbamidomethyl [C3]	2	1	1334.71	High	667.861	83
	[R].VLKGDYK.[T]		2	1	822.472	High	411.74	40
	[K].VTIAGFDLSSYRDCLTK.[W]	1xCarbamidomethyl [C14]	2	1	1945.97	High	973.487	81
	[K].VTIAGFDLSSYR.[D]		1	0	1328.68	High	664.847	41
	[K].WTGHIPGDVVR.[D]		4	0	1236.65	High	618.828	56
	[R].STDQVIKPVNLEALSK.[W]		3	0	1741.97	High	871.488	121
	[K].SSVYLSR.[L]		4	0	811.431	High	406.219	51
	[R].SGTTLMR.[A]	1xOxidation [M6]	14	0	781.387	High	391.197	52
	[R].SGTTLMR.[A]		5	0	765.392	High	383.2	70
	[K].EKCLPVYYEQLVLHPR.[R]	1xCarbamidomethyl [C3]	2	1	2044.07	High	682.027	65
	[K].DPFTLK.[S]		1	0	720.393	Low	360.7	21
	[R].DMAQIAPMLAQLGYDPYANPPNYGNPDPFVINNTQR.[V]	2xOxidation [M2; M8]	3	0	4037.88	High	1346.63	71
	[R].DMAQIAPMLAQLGYDPYANPPNYGNPDPFVINNTQR.[V]	1xOxidation [M]	2	0	4021.88	High	1341.3	95
	[R].DMAQIAPMLAQLGYDPYANPPNYGNPDPFVINNTQR.[V]		2	0	4005.89	High	1335.97	96
	[K].FLLMVR.[D]	1xOxidation [M4]	2	0	794.459	High	397.734	35
	[K].FLLMVR.[D]		2	0	778.464	High	389.736	32
	[K].AIEVMYAQCMEVGK.[E]	1xCarbamidomethyl [C9]	2	0	1628.75	High	814.878	83
	[K].AIEVMYAQCMEVGK.[E]	1xCarbamidomethyl [C9]; 1xOxidation [M10]	4	0	1644.74	High	548.919	44
	[K].AIEVMYAQCMEVGK.[E]	1xCarbamidomethyl [C9]; 2xOxidation [M5; M10]	4	0	1660.74	High	830.873	35
	[K].AIEVMYAQCMEVGKEK.[C]	1xCarbamidomethyl [C9]	5	1	1885.89	High	943.446	108
	[K].AIEVMYAQCMEVGKEK.[C]	1xCarbamidomethyl [C9]; 2xOxidation [M5; M10]	3	1	1917.88	High	959.442	53
	[K].AIEVMYAQCMEVGKEK.[C]	1xCarbamidomethyl [C9]; 1xOxidation [M5]	4	1	1901.88	High	951.444	100
	[K].CLPVYYEQLVLHPR.[R]	1xCarbamidomethyl [C1]	2	0	1786.93	High	893.97	84
	[R].ASVHSMITRK.[V]	1xOxidation [M6]	2	1	1145.61	Medium	382.541	27
	[R].ASVHSMITRK.[V]		2	1	1129.61	High	565.311	48
	[K].AMPLIFVGGVPR.[S]	1xOxidation [M2]	4	0	1272.71	High	636.861	64
	[K].AMPLIFVGGVPR.[S]		2	0	1256.72	High	628.863	69
	[R].AMLDAHPEVR.[C]	1xOxidation [M2]	6	0	1154.56	High	385.526	70
	[R].AMLDAHPEVR.[C]		3	0	1138.57	High	569.788	64
	[R].DCLTKWNK.[A]	1xCarbamidomethyl [C2]	1	1	1064.52	Low	355.511	8
	[R].ASVHSMITR.[K]	1xOxidation [M6]	3	0	1017.51	High	509.261	43
	[R].ASVHSMITR.[K]		1	0	1001.52	High	501.263	64
	[R].LDEAGVTDEVLDAAMQAFILEVIAK.[H]	1xOxidation [M15]	2	0	2677.36	High	1339.19	125
	[R].KVTIAGFDLSSYRDCLTK.[W]	1xCarbamidomethyl [C15]	3	2	2074.06	High	1037.54	71
	[R].LFPNSK.[F]		2	0	705.393	High	353.2	35
	[R].GAMRPEQEELVMVGTNHVEYR.[Y]		2	0	2445.16	High	815.727	92
	[R].GAMRPEQEELVMVGTNHVEYR.[Y]	1xOxidation [M12]	2	0	2461.16	High	616.046	80
	[R].GAMRPEQEELVMVGTNHVEYR.[Y]	2xOxidation [M3; M12]	2	0	2477.15	High	826.39	41
P11142	Heat shock cognate 71 kDa protein OS=Homo sapiens OX=9606 GN=HSPA8 PE=1 SV=1	69	46	95	39	70.9	3280
	Annotated Sequence	Modifications	# PSMs	# Missed Cleavages	Theo. MH+ [Da]	Confidence (by Search Engine): Mascot	m/z [Da] (by Search Engine): Mascot	Ions Score (by Search Engine): Mascot
	[K].NSLESYAFNMK.[A]		1	0	1303.6	High	652.303	53
	[K].NQVAMNPTNTVFDAKR.[L]		2	1	1805.9	High	903.452	77
	[K].NQVAMNPTNTVFDAK.[R]	1xOxidation [M5]	1	0	1665.79	High	833.398	36
	[K].NQVAMNPTNTVFDAK.[R]		1	0	1649.8	High	825.401	39
	[K].NQVAMNPTNTVFDAKR.[L]	1xOxidation [M5]	1	1	1821.89	High	607.969	54
	[R].NTTIPTK.[QK]		7	0	774.436	High	387.722	51
	[K].RNTTIPTK.[Q]		1	1	930.537	Medium	465.772	28
	[R].RFDDAVVQSDMK.[H]	1xOxidation [M11]	2	1	1426.66	High	713.835	66
	[R].RFDDAVVQSDMK.[H]		1	1	1410.67	High	705.837	59
	[K].QTQTFTTYSDNQPGVLIQVYEGER.[A]		2	0	2774.33	High	1387.66	141
	[R].MVQEAEKYKAEDEK.[Q]		2	2	1697.81	High	566.607	49
	[R].MVQEAEK.[Y]	1xOxidation [M1]	1	0	850.397	Low	425.703	20
	[K].LLQDFFNGKELNK.[S]		1	1	1565.83	High	522.615	47
	[K].LLQDFFNGK.[E]		1	0	1081.57	High	541.288	56
	[R].IINEPTAAAIAYGLDKK.[GV]		2	1	1787.99	High	894.498	97
	[R].IINEPTAAAIAYGLDK.[KRG]		1	0	1659.9	High	830.452	108
	[R].LSKEDIER.[M]		1	1	989.526	High	495.267	60
	[K].MKEIAEAYLGK.[T]	1xOxidation [M1]	1	1	1268.66	High	423.557	59
	[R].MVQEAEK.[Y]		7	0	834.403	High	417.705	49
	[R].MVNHFIAEFKR.[K]	1xOxidation [M1]	1	1	1407.72	High	469.912	43
	[R].MVNHFIAEFK.[R]	1xOxidation [M1]	2	0	1251.62	High	626.314	59
	[R].MVNHFIAEFK.[R]		2	0	1235.62	High	618.316	78
	[K].MKEIAEAYLGK.[T]		2	1	1252.66	High	626.834	61
	[K].ITITNDK.[G]		1	0	804.446	Medium	402.727	28
	[R].MVQEAEKYK.[A]		1	1	1125.56	High	375.858	39
	[K].LYQSAGGMPGGMPGGFPGGGAPPSGGASSGPTIEEVD.[-]	1xOxidation [M]	3	0	3362.49	Low	1121.5	5
	[K].LYQSAGGMPGGMPGGFPGGGAPPSGGASSGPTIEEVD.[-]		1	0	3346.5	Low	1116.17	7
	[K].SFYPEEVSSMVLTK.[M]	1xOxidation [M10]	1	0	1632.78	High	816.894	36
	[K].TVTNAVVTVPAYFNDSQR.[Q]		2	0	1982	High	991.503	92
	[R].TTPSYVAFTDTER.[L]		2	0	1487.7	High	744.354	57
	[RK].VEIIANDQGNR.[TI]		8	0	1228.63	High	614.818	89
	[K].VCNPIITK.[L]	1xCarbamidomethyl [C2]	2	0	944.523	High	472.766	41
	[K].YKAEDEKQR.[D]		1	2	1166.58	High	389.532	54
	[K].YKAEDEK.[Q]		1	1	882.42	High	441.714	42
	[K].VQVEYKGETK.[TS]		2	1	1180.62	High	394.212	49
	[K].VQVEYK.[G]		1	0	765.414	Low	383.211	11
	[K].SFYPEEVSSMVLTK.[M]		2	0	1616.79	High	808.897	84
	[K].SQIHDIVLVGGSTR.[I]		2	0	1481.81	High	741.407	68
	[K].STAGDTHLGGEDFDNR.[M]		2	0	1691.73	High	846.367	57
	[K].SINPDEAVAYGAAVQAAILSGDK.[S]		2	0	2260.15	High	754.054	94
	[R].TLSSSTQASIEIDSLYEGIDFYTSITR.[A]		2	0	2997.46	High	999.825	96
	[K].DISENKR.[A]		1	1	861.442	High	431.225	33
	[K].DNNLLGK.[F]		2	0	773.415	High	387.211	33
	[K].EIAEAYLGK.[T]		1	0	993.525	High	497.266	46
	[R].FEELNADLFR.[G]		1	0	1253.62	High	627.312	77
	[R].FDDAVVQSDMK.[H]		2	0	1254.57	High	627.787	55
	[K].FELTGIPPAPR.[G]		1	0	1197.66	Low	599.336	3
	[K].DAGTIAGLNVLR.[I]		1	0	1199.67	High	600.341	61
	[R].AMTKDNNLLGK.[F]	1xOxidation [M2]	1	1	1220.63	Low	407.549	8
	[R].ARFEELNADLFR.[G]		2	1	1480.75	High	740.881	78
	[K].LDKSQIHDIVLVGGSTR.[I]		3	1	1838.01	High	919.511	81
	[R].GTLDPVEK.[A]		2	0	858.457	High	429.732	42
	[K].GPAVGIDLGTTYSCVGVFQHGK.[V]	1xCarbamidomethyl [C14]	2	0	2263.12	High	1132.07	111
	[K].HWPFMVVNDAGRPK.[V]	1xOxidation [M5]	1	0	1669.83	High	557.281	36
O60507	Protein-tyrosine sulfotransferase 1 OS=Homo sapiens OX=9606 GN=TPST1 PE=1 SV=1	64	29	121	27	42.2	3279
	Annotated Sequence	Modifications	# PSMs	# Missed Cleavages	Theo. MH+ [Da]	Confidence (by Search Engine): Mascot	m/z [Da] (by Search Engine): Mascot	Ions Score (by Search Engine): Mascot
	[K].IPPDVLQDMAVIAPMLAK.[L]	2xOxidation [M9; M15]	5	0	1954.04	High	652.018	57
	[K].IPPDVLQDMAVIAPMLAK.[L]	1xOxidation [M]	5	0	1938.04	High	969.526	74
	[K].IPPDVLQDMAVIAPMLAK.[L]		2	0	1922.05	High	961.529	84
	[K].VTIAGFDLNSYRDCLTK.[W]	1xCarbamidomethyl [C14]	2	1	1972.98	High	986.994	102
	[K].VTIAGFDLNSYR.[D]		1	0	1355.7	High	678.352	100
	[K].WVGKIPPDVLQDMAVIAPMLAK.[L]	2xOxidation [M13; M19]	1	1	2424.3	Low	808.773	1
	[K].WVGKIPPDVLQDMAVIAPMLAK.[L]	1xOxidation [M19]	1	1	2408.31	Low	803.441	1
	[R].STDQVIKPVNVGALSK.[W]		3	0	1655.93	High	552.649	84
	[K].SLTYLSR.[L]		3	0	839.462	High	420.235	50
	[R].SGTTLMR.[A]	1xOxidation [M6]	14	0	781.387	High	391.197	52
	[R].SGTTLMR.[A]		5	0	765.392	High	383.2	70
	[K].TFAYHK.[D]		1	0	766.388	Medium	383.698	25
	[K].TFAYHKDMPLIFIGGVPR.[S]	1xOxidation [M8]	2	1	2078.09	Medium	693.368	24
	[K].DMPLIFIGGVPR.[S]	1xOxidation [M2]	4	0	1330.72	High	665.863	76
	[K].DMPLIFIGGVPR.[S]		2	0	1314.72	High	438.913	64
	[K].FLLMVR.[D]	1xOxidation [M4]	2	0	794.459	High	397.734	35
	[K].FLLMVR.[D]		2	0	778.464	High	389.736	32
	[R].AIETMYNQCMEVGYKK.[C]	1xCarbamidomethyl [C9]; 2xOxidation [M5; M10]	2	1	1996.88	High	998.947	40
	[R].AIETMYNQCMEVGYKK.[C]	1xCarbamidomethyl [C9]; 1xOxidation [M5]	3	1	1980.89	High	990.948	63
	[R].AIETMYNQCMEVGYKK.[C]	1xCarbamidomethyl [C9]	2	1	1964.89	High	982.949	111
	[R].AIETMYNQCMEVGYK.[K]	1xCarbamidomethyl [C9]; 1xOxidation [M]	2	0	1852.79	Low	926.898	14
	[R].AIETMYNQCMEVGYK.[K]	1xCarbamidomethyl [C9]	2	0	1836.8	High	918.901	58
	[K].AGGVSLSKVER.[S]		3	1	1102.62	High	551.814	72
	[K].AGGVSLSK.[V]		9	0	718.409	High	359.708	65
	[R].CGEETRVIPR.[I]	1xCarbamidomethyl [C1]	1	1	1216.61	Medium	406.208	32
	[K].CMLVHYEQLVLHPER.[W]	1xCarbamidomethyl [C1]	1	0	1923.96	High	481.745	41
	[K].CMLVHYEQLVLHPER.[W]	1xCarbamidomethyl [C1]; 1xOxidation [M2]	2	0	1939.95	High	647.323	71
	[K].ANKTFAYHK.[D]		1	1	1079.56	High	360.526	35
	[R].AMLDAHPDIR.[C]	1xOxidation [M2]	1	0	1154.56	High	577.785	47
	[R].AMLDAHPDIR.[C]		1	0	1138.57	High	380.194	36
	[R].ASVHSMISRK.[V]	1xOxidation [M6]	1	1	1131.59	Medium	377.87	28
	[R].ASVHSMISRK.[V]		1	1	1115.6	Medium	372.538	28
	[R].ASVHSMISR.[K]	1xOxidation [M6]	2	0	1003.5	Low	502.253	22
	[R].ASVHSMISR.[K]		1	0	987.504	High	494.255	63
	[R].LDEAGVTDEVLDSAMQAFLLEIIVK.[H]	1xOxidation [M15]	1	0	2735.41	High	912.474	104
	[R].KVTIAGFDLNSYRDCLTK.[W]	1xCarbamidomethyl [C15]	3	2	2101.07	High	701.03	61
	[R].KVTIAGFDLNSYR.[D]		2	1	1483.79	High	495.268	38
	[K].IIENTRR.[V]		2	1	901.521	Medium	451.265	27
	[K].IIENTR.[R]		10	0	745.42	High	373.214	49
	[K].LGYDPYANPPNYGKPDPK.[I]	1xSulfo [Y]	6	0	2085.92	Low	695.979	3
	[K].LGYDPYANPPNYGKPDPK.[I]		1	0	2005.97	High	669.327	46
	[K].HGEPAPYLCNKDPFALK.[S]	1xCarbamidomethyl [C9]	4	1	1956.96	High	978.985	121
	[K].HGEPAPYLCNK.[D]	1xCarbamidomethyl [C9]	2	0	1285.6	High	643.304	64
P13645	Keratin, type I cytoskeletal 10 OS=Homo sapiens OX=9606 GN=KRT10 PE=1 SV=6	59	38	81	33	58.8	3269
	Annotated Sequence	Modifications	# PSMs	# Missed Cleavages	Theo. MH+ [Da]	Confidence (by Search Engine): Mascot	m/z [Da] (by Search Engine): Mascot	Ions Score (by Search Engine): Mascot
	[K].NQILNLTTDNANILLQIDNAR.[L]		2	0	2367.26	High	789.76	88
	[R].NVSTGDVNVEMNAAPGVDLTQLLNNMR.[S]	1xOxidation [M]	2	0	2888.39	High	963.468	96
	[R].NVSTGDVNVEMNAAPGVDLTQLLNNMR.[S]		2	0	2872.39	High	1436.7	127
	[R].NVQALEIELQSQLALK.[Q]		2	0	1797.01	High	899.01	102
	[K].NHEEEMKDLR.[N]	1xOxidation [M6]	2	1	1316.59	High	439.535	64
	[K].NHEEEMKDLR.[N]		2	1	1300.6	High	434.204	55
	[K].NHEEEMK.[ANDE]		1	0	916.383	Low	458.695	15
	[K].SEITELRR.[N]		1	1	1003.55	Low	502.28	15
	[K].SEITELR.[R]		1	0	847.452	High	424.23	31
	[R].RVLDELTLTK.[A]		1	1	1187.7	High	594.354	51
	[R].QSVEADINGLRR.[V]		2	1	1357.72	High	453.244	40
	[R].QSVEADINGLR.[KR]		1	0	1201.62	High	601.312	45
	[K].QSLEASLAETEGR.[Y]		1	0	1390.68	High	695.845	68
	[K].IRLENEIQTYR.[S]		2	1	1434.77	High	717.888	68
	[R].VLDELTLTK.[A]		1	0	1031.6	High	516.303	68
	[K].VTMQNLNDR.[L]		1	0	1090.53	High	545.769	45
	[K].VTMQNLNDR.[L]	1xOxidation [M3]	7	0	1106.53	High	553.767	88
	[R].SQYEQLAEQNR.[K]		3	0	1365.64	High	683.324	49
	[R].SQYEQLAEQNRK.[D]		2	1	1493.73	High	747.371	59
	[K].SKELTTEIDNNIEQISSYK.[S]		3	1	2212.1	High	1106.55	88
	[R].SLLEGEGSSGGGGR.[G]		2	0	1262.6	High	631.802	59
	[K].TIDDLKNQILNLTTDNANILLQIDNAR.[L]		2	1	3052.63	High	1018.21	53
	[R].DYSKYYK.[T]		1	1	966.457	Medium	483.732	27
	[K].ELTTEIDNNIEQISSYK.[S]		3	0	1996.97	High	998.989	119
	[R].ALEESNYELEGK.[I]		3	0	1381.65	High	691.328	79
	[K].ADLEMQIESLTEELAYLKK.[N]	1xOxidation [M5]	1	1	2240.14	High	747.384	90
	[K].ADLEMQIESLTEELAYLKK.[N]		1	1	2224.14	High	742.052	79
	[K].ADLEMQIESLTEELAYLK.[K]	1xOxidation [M5]	2	0	2112.04	High	704.686	91
	[K].ADLEMQIESLTEELAYLK.[K]		2	0	2096.05	High	1048.53	129
	[R].AETECQNTEYQQLLDIK.[I]	1xCarbamidomethyl [C5]	1	0	2082.96	High	1041.99	44
	[KR].DAEAWFNEK.[S]		1	0	1109.49	High	555.249	49
	[R].LASYLDKVR.[A]		2	1	1064.61	High	532.809	63
	[R].LASYLDK.[V]		2	0	809.44	High	405.224	46
	[KR].LAADDFR.[AITLV]		2	0	807.4	High	404.204	53
	[R].LENEIQTYR.[S]		3	0	1165.58	High	583.296	62
	[R].LKYENEVALR.[Q]		2	1	1234.68	High	412.231	54
	[K].IKEWYEK.[H]		1	1	995.52	High	498.264	43
	[R].GSSGGGCFGGSSGGYGGLGGFGGGSFR.[G]	1xCarbamidomethyl [C7]	2	0	2342.98	High	1172	97
	[K].GSLGGGFSSGGFSGGSFSR.[G]		1	0	1707.77	High	854.389	103
	[K].KNHEEEMKDLR.[N]	1xOxidation [M7]	2	2	1444.68	High	361.926	54
	[K].KNHEEEMKDLR.[N]		1	2	1428.69	High	476.902	55
	[K].HGNSHQGEPR.[D]		2	0	1118.51	High	559.758	64
	[R].KDAEAWFNEK.[S]		2	1	1237.58	Low	413.2	22
	[K].HYSSSR.[S]		1	0	736.337	Low	368.672	8
P35527	Keratin, type I cytoskeletal 9 OS=Homo sapiens OX=9606 GN=KRT9 PE=1 SV=3	75	35	84	34	62	3222
	Annotated Sequence	Modifications	# PSMs	# Missed Cleavages	Theo. MH+ [Da]	Confidence (by Search Engine): Mascot	m/z [Da] (by Search Engine): Mascot	Ions Score (by Search Engine): Mascot
	[K].NRKDIENQYETQITQIEHEVSSSGQEVQSSAK.[E]		2	2	3662.75	High	916.444	71
	[K].NYSPYYNTIDDLKDQIVDLTVGNNK.[T]		2	1	2902.41	High	968.141	85
	[K].NHKEEMSQLTGQNSGDVNVEINVAPGK.[D]		1	1	2895.39	High	724.603	36
	[K].NHKEEMSQLTGQNSGDVNVEINVAPGKDLTK.[T]		2	2	3352.64	High	838.916	91
	[K].NHKEEMSQLTGQNSGDVNVEINVAPGKDLTK.[T]	1xOxidation [M6]	1	2	3368.64	Medium	1123.55	31
	[K].SDLEMQYETLQEELMALKK.[N]	2xOxidation [M5; M15]	1	1	2331.11	High	777.708	61
	[K].SDLEMQYETLQEELMALKK.[N]	1xOxidation [M15]	1	1	2315.11	High	772.376	42
	[K].SDLEMQYETLQEELMALKK.[N]		1	1	2299.12	High	767.045	76
	[K].SDLEMQYETLQEELMALK.[K]		2	0	2171.02	High	1086.02	52
	[R].QGVDADINGLR.[Q]		1	0	1157.59	High	579.299	51
	[R].QEYEQLIAK.[N]		1	0	1121.58	Low	561.296	20
	[R].QVLDNLTMEK.[S]	1xOxidation [M8]	1	0	1206.6	Low	603.805	5
	[R].QVLDNLTMEK.[S]		1	0	1190.61	High	595.808	50
	[K].IQDWYDK.[K]		1	0	967.452	High	484.23	39
	[K].IQDWYDKK.[G]		2	1	1095.55	High	548.277	44
	[R].MTLDDFR.[I]	1xOxidation [M1]	1	0	913.408	Medium	457.208	29
	[R].MTLDDFR.[I]		1	0	897.413	High	449.211	47
	[K].VQALEEANNDLENK.[I]		1	0	1586.77	Low	793.886	1
	[K].STMQELNSR.[L]	1xOxidation [M3]	5	0	1081.49	High	541.251	52
	[K].STMQELNSR.[L]		2	0	1065.5	High	533.254	45
	[R].SGGGGGGGLGSGGSIR.[S]		3	0	1232.6	High	616.803	92
	[K].SLEDTKNR.[Y]		1	1	962.49	Medium	481.749	26
	[K].TLNDMRQEYEQLIAK.[N]	1xOxidation [M5]	2	1	1867.92	Medium	934.463	26
	[K].TLNDMRQEYEQLIAK.[N]		2	1	1851.93	High	926.466	67
	[K].TLNDMR.[Q]		1	0	749.361	Low	375.184	6
	[K].TLLDIDNTR.[M]		1	0	1060.56	High	530.785	52
	[K].DIENQYETQITQIEHEVSSSGQEVQSSAK.[E]		2	0	3264.51	High	1088.84	88
	[K].FEMEQNLR.[Q]		1	0	1066.5	Low	533.753	12
	[K].EVTQLR.[H]		3	0	745.42	High	373.214	40
	[K].EIETYHNLLEGGQEDFESSGAGK.[I]		2	0	2510.13	High	837.382	122
	[R].LASYLDKVQALEEANNDLENK.[I]		2	1	2377.19	High	793.067	123
	[R].LASYLDK.[V]		2	0	809.44	High	405.224	46
	[R].IKFEMEQNLR.[Q]	1xOxidation [M5]	3	1	1323.67	High	441.896	60
	[R].IKFEMEQNLR.[Q]		1	1	1307.68	High	436.564	65
	[R].GGSGGSYGGGSGSGGGSGGGYGGGSGGGHSGGSGGGHSGGSGGNYGGGSGSGGGSGGGYGGGSGSR.[G]		1	0	4972.94	High	1243.99	72
	[R].GGSGGSYGGGGSGGGYGGGSGSR.[G]		6	0	1791.73	High	896.368	129
	[R].FSSSSGYGGGSSR.[V]		7	0	1235.53	High	618.268	72
	[R].FSSSGGGGGGGR.[F]		7	0	982.434	High	491.72	62
	[R].GGSGGSHGGGSGFGGESGGSYGGGEEASGSGGGYGGGSGK.[S]		1	0	3223.28	High	1075.1	52
	[R].GGGGSFGYSYGGGSGGGFSASSLGGGFGGGSR.[G]		2	0	2705.16	High	1353.08	114
	[K].KGPAAIQK.[N]		1	1	812.499	High	406.753	49
	[R].HGVQELEIELQSQLSK.[K]		2	0	1837.97	High	919.487	85
	[R].KDIENQYETQITQIEHEVSSSGQEVQSSAK.[E]		1	1	3392.61	High	848.908	82
P0DMV8	Heat shock 70 kDa protein 1A OS=Homo sapiens OX=9606 GN=HSPA1A PE=1 SV=1	67	43	88	38	70	2787
	Annotated Sequence	Modifications	# PSMs	# Missed Cleavages	Theo. MH+ [Da]	Confidence (by Search Engine): Mascot	m/z [Da] (by Search Engine): Mascot	Ions Score (by Search Engine): Mascot
	[K].AAAIGIDLGTTYSCVGVFQHGK.[V]	1xCarbamidomethyl [C14]	2	0	2265.13	High	755.716	124
	[R].NSTIPTK.[Q]		1	0	760.42	Low	380.714	15
	[K].NQVALNPQNTVFDAKR.[L]		2	1	1814.95	High	605.655	57
	[K].NQVALNPQNTVFDAK.[R]		1	0	1658.85	Low	829.929	24
	[K].NALESYAFNMK.[S]	1xOxidation [M10]	1	0	1303.6	High	652.303	70
	[R].MVQEAEKYKAEDEVQR.[E]	1xOxidation [M1]	1	2	1968.93	Low	492.989	17
	[K].RNSTIPTK.[Q]		1	1	916.521	Low	458.765	13
	[K].SAVEDEGLKGK.[I]		2	1	1132.58	High	378.2	40
	[K].SAVEDEGLK.[G]		3	0	947.468	High	474.238	74
	[R].MVQEAEKYKAEDEVQR.[E]		1	2	1952.94	High	651.651	67
	[K].QTQIFTTYSDNQPGVLIQVYEGER.[A]		2	0	2786.36	High	929.459	45
	[R].MVQEAEK.[Y]	1xOxidation [M1]	1	0	850.397	Low	425.703	20
	[K].LLQDFFNGR.[D]		1	0	1109.57	High	555.291	54
	[R].IINEPTAAAIAYGLDR.[RT]		2	0	1687.9	High	844.454	102
	[R].LSKEEIER.[M]		1	1	1003.54	High	502.275	57
	[K].MKEIAEAYLGYPVTNAVITVPAYFNDSQR.[Q]	1xOxidation [M1]	1	1	3276.62	High	1092.88	83
	[K].MKEIAEAYLGYPVTNAVITVPAYFNDSQR.[Q]		1	1	3260.63	High	1087.55	106
	[R].MVQEAEK.[Y]		7	0	834.403	High	417.705	49
	[K].ITITNDK.[G]		1	0	804.446	Medium	402.727	28
	[R].MVQEAEKYK.[A]		1	1	1125.56	High	375.858	39
	[R].LVNHFVEEFKR.[K]		2	1	1417.76	High	473.258	54
	[R].LVNHFVEEFK.[R]		2	0	1261.66	High	631.333	59
	[R].TTPSYVAFTDTER.[L]		2	0	1487.7	High	744.354	57
	[RK].VEIIANDQGNR.[TI]		8	0	1228.63	High	614.818	89
	[K].YKAEDEVQRER.[V]		1	2	1422.7	Medium	474.904	29
	[K].YKAEDEVQR.[E]		2	1	1137.55	High	569.281	42
	[K].VQVSYKGETK.[A]		2	1	1138.61	High	380.208	32
	[K].VQVSYK.[G]		3	0	723.404	Medium	362.205	22
	[R].STLEPVEK.[A]		5	0	902.483	High	451.745	54
	[K].SINPDEAVAYGAAVQAAILMGDK.[S]	1xOxidation [M20]	2	0	2320.15	High	774.055	82
	[K].SINPDEAVAYGAAVQAAILMGDK.[S]		2	0	2304.15	High	768.723	112
	[R].TLSSSTQASLEIDSLFEGIDFYTSITR.[A]		1	0	2981.46	High	994.492	106
	[K].DNNLLGR.[F]		1	0	801.421	High	401.214	36
	[K].DISQNKR.[A]		1	1	860.458	Low	430.733	19
	[K].FGDPVVQSDMK.[H]	1xOxidation [M10]	1	0	1238.57	Medium	619.79	28
	[K].FGDPVVQSDMK.[H]		1	0	1222.58	High	611.792	42
	[R].FEELCSDLFR.[S]	1xCarbamidomethyl [C5]	1	0	1315.6	High	658.304	63
	[K].ELEQVCNPIISGLYQGAGGPGPGGFGAQGPK.[G]	1xCarbamidomethyl [C6]	1	0	3055.49	High	1019.17	100
	[K].AFYPEEISSMVLTK.[ML]	1xOxidation [M10]	2	0	1630.8	High	815.905	45
	[K].AFYPEEISSMVLTK.[ML]		2	0	1614.81	High	807.908	83
	[K].AEDEVQRER.[V]		1	1	1131.54	Low	377.851	16
	[K].ATAGDTHLGGEDFDNR.[L]		2	0	1675.73	High	838.369	60
	[R].AMTKDNNLLGR.[F]	1xOxidation [M2]	1	1	1248.64	High	416.884	33
	[R].AMTKDNNLLGR.[F]		2	1	1232.64	Medium	411.552	27
	[R].ARFEELCSDLFR.[S]	1xCarbamidomethyl [C7]	1	1	1542.74	High	514.917	60
	[K].AQIHDLVLVGGSTR.[I]		2	0	1465.81	High	733.411	82
	[K].LDKAQIHDLVLVGGSTR.[I]		3	1	1822.02	High	456.26	65
	[K].GGSGSGPTIEEVD.[-]		1	0	1204.53	Low	602.77	3
	[R].KFGDPVVQSDMK.[H]	1xOxidation [M11]	1	1	1366.67	High	456.227	41
	[R].KFGDPVVQSDMK.[H]		2	1	1350.67	High	675.84	93
	[K].HWPFQVINDGDKPK.[V]		1	0	1680.85	High	560.955	54
P35908	Keratin, type II cytoskeletal 2 epidermal OS=Homo sapiens OX=9606 GN=KRT2 PE=1 SV=2	67	44	85	34	65.4	2458
	Annotated Sequence	Modifications	# PSMs	# Missed Cleavages	Theo. MH+ [Da]	Confidence (by Search Engine): Mascot	m/z [Da] (by Search Engine): Mascot	Ions Score (by Search Engine): Mascot
	[K].NVQDAIADAEQRGEHALK.[D]		1	1	1964.98	Medium	492	28
	[K].NVQDAIADAEQR.[G]		1	0	1329.64	High	665.324	54
	[R].NLDLDSIIAEVK.[A]		1	0	1329.73	High	665.367	91
	[R].NKLNDLEEALQQAK.[E]		2	1	1613.85	High	807.428	75
	[K].LNDLEEALQQAK.[E]		1	0	1371.71	High	686.36	43
	[R].LQGEIAHVKK.[Q]		1	1	1122.66	High	374.892	34
	[R].LQGEIAHVK.[K]		1	0	994.568	High	497.788	52
	[R].LLRDYQELMNVK.[L]	1xOxidation [M9]	1	1	1537.8	Low	513.273	20
	[R].LLRDYQELMNVK.[L]		1	1	1521.81	High	761.409	45
	[R].MSGDLSSNVTVSVTSSTISSNVASK.[A]	1xOxidation [M1]	2	0	2474.19	High	825.404	36
	[R].MSGDLSSNVTVSVTSSTISSNVASK.[A]		2	0	2458.2	Medium	820.071	33
	[K].VLYDAEISQIHQSVTDTNVILSMDNSR.[N]	1xOxidation [M23]	2	0	3064.49	High	1022.17	59
	[K].VLYDAEISQIHQSVTDTNVILSMDNSR.[N]		1	0	3048.49	High	1016.84	121
	[K].VELQSK.[V]		5	0	703.398	Medium	352.203	28
	[K].VDPEIQNVK.[A]		2	0	1041.56	High	521.283	52
	[K].VDLLNQEIEFLK.[V]		1	0	1460.8	High	730.903	99
	[R].YLDGLTAER.[T]		2	0	1037.53	High	519.267	46
	[KR].YEDEINKR.[T]		2	1	1066.52	High	356.177	44
	[R].TSQNSELNNMQDLVEDYKK.[K]	1xOxidation [M10]	1	1	2272.04	Medium	758.018	26
	[R].TSQNSELNNMQDLVEDYKK.[K]		1	1	2256.04	High	752.688	64
	[R].SLVGLGGTK.[S]		1	0	831.493	High	416.251	51
	[R].SKEEAEALYHSKYEELQVTVGR.[H]		1	2	2566.28	High	642.325	44
	[R].SKEEAEALYHSK.[Y]		2	1	1391.68	High	696.344	60
	[K].SISISVAGGGGGFGAAGGFGGR.[G]		2	0	1838.91	High	919.961	108
	[R].TAAENDFVTLKK.[D]		2	1	1336.71	High	668.859	51
	[R].TAAENDFVTLK.[K]		1	0	1208.62	Medium	604.812	28
	[R].TSQNSELNNMQDLVEDYK.[K]		1	0	2127.95	High	1064.48	35
	[R].DYQELMNVK.[L]		1	0	1139.54	High	570.274	35
	[K].DVDNAYMIKVELQSK.[V]	1xOxidation [M7]	1	1	1768.88	High	590.298	48
	[R].DYQELMNVK.[L]	1xOxidation [M6]	1	0	1155.54	Low	578.271	1
	[K].DVDNAYMIKVELQSK.[V]		1	1	1752.88	High	584.966	34
	[K].DVDNAYMIK.[V]		1	0	1068.5	Low	534.755	2
	[K].FASFIDKVR.[F]		2	1	1082.6	High	361.538	51
	[K].FASFIDK.[V]		1	0	827.43	High	414.219	46
	[R].FLEQQNQVLQTK.[W]		3	0	1475.79	High	738.397	77
	[K].EIKIEISELNR.[V]		1	1	1343.75	High	448.589	58
	[K].AAFGGSGGR.[G]		2	0	779.379	High	390.193	31
	[KR].AQYEEIAQR.[S]		4	0	1107.54	High	554.275	60
	[K].KYEDEINKR.[T]		2	2	1194.61	High	398.876	57
	[K].LALDVEIATYRK.[L]		2	1	1391.79	High	696.398	86
	[K].LALDVEIATYR.[K]		1	0	1263.69	High	632.351	80
	[K].IEISELNR.[V]		2	0	973.531	High	487.27	44
	[KR].LLEGEECR.[MLI]	1xCarbamidomethyl [C7]	1	0	1005.47	Low	503.237	16
	[R].GSSSGGGYSSGSSSYGSGGR.[Q]		2	0	1740.71	High	870.857	42
	[K].GGSISGGGYGSGGGK.[H]		6	0	1197.55	High	599.279	69
	[R].GGGFGGGSSFGGGSGFSGGGFGGGGFGGGR.[F]		2	0	2399.02	High	1200.01	64
	[R].GFSSGSAVVSGGSRR.[S]		2	1	1410.71	Medium	470.908	28
	[R].GFSSGSAVVSGGSR.[R]		4	0	1254.61	High	627.808	78
	[R].HGGGGGGFGGGGFGSR.[S]		1	0	1320.58	High	440.866	61
	[R].HGDSLKEIK.[I]		1	1	1026.56	High	513.783	55
O60243	Heparan-sulfate 6-O-sulfotransferase 1 OS=Homo sapiens OX=9606 GN=HS6ST1 PE=1 SV=5	59	31	59	27	48.2	1599	Sulfo [T400; Y403; S405]
	Annotated Sequence	Modifications	# PSMs	# Missed Cleavages	Theo. MH+ [Da]	Confidence (by Search Engine): Mascot	m/z [Da] (by Search Engine): Mascot	Ions Score (by Search Engine): Mascot
	[R].RIEELNDLDMQLYDYAK.[D]	1xOxidation [M10]	2	1	2145.02	High	1073.01	89
	[R].RIEELNDLDMQLYDYAK.[D]		1	1	2129.02	High	1065.01	90
	[K].RAQLLLESAKK.[N]		1	2	1256.77	High	419.595	58
	[K].RAQLLLESAK.[K]		2	1	1128.67	High	376.896	60
	[R].MLADLSLVGCYNLSFIPEGKR.[A]	1xCarbamidomethyl [C10]; 1xOxidation [M1]	1	1	2399.21	High	800.408	99
	[R].MLADLSLVGCYNLSFIPEGK.[R]	1xCarbamidomethyl [C10]	2	0	2227.11	High	743.043	65
	[R].YLSEWR.[H]		1	0	853.42	High	427.214	39
	[K].TSLHMCDGR.[ST]	1xCarbamidomethyl [C6]; 1xOxidation [M5]	2	0	1092.46	High	546.733	45
	[R].SLRFDMK.[G]	1xOxidation [M6]	1	1	912.461	Low	456.734	8
	[K].TSLHMCDGR.[ST]	1xCarbamidomethyl [C6]	2	0	1076.46	High	538.735	69
	[K].TQYLFER.[T]		1	0	956.484	High	478.746	38
	[R].TPTPEELPPCYEGTDWSGCTLQEFMDCPYNLANNR.[Q]	3xCarbamidomethyl [C10; C19; C27]	2	0	4162.76	High	1388.25	65
	[K].TGGTTFGR.[H]		5	0	796.395	High	398.701	61
	[K].EALPREDADEPGRVPTEDYMSHIIEK.[W]	1xSulfo [S/Y/T]	3	2	3077.38	Low	1026.47	11
	[R].EDADEPGRVPTEDYMSHIIEK.[W]	1xSulfo [T/S/Y]	3	1	2511.07	High	837.693	44
	[R].EDADEPGRVPTEDYMSHIIEKW.[-]	1xSulfo [S/Y/T]	3	2	2697.14	Medium	899.72	28
	[K].DLFQQR.[Y]		2	0	806.416	Low	403.712	20
	[K].FIRPFMQYNSTR.[A]	1xOxidation [M6]	1	0	1575.77	Medium	525.93	32
	[KR].ETWLFSR.[F]		1	0	938.473	High	469.74	44
	[R].AGGVEVDEDTIRR.[I]		2	1	1416.71	High	472.908	58
	[R].AGGVEVDEDTIR.[R]		3	0	1260.61	High	630.808	89
	[K].CTCYRPNRR.[E]	2xCarbamidomethyl [C1; C3]	1	1	1282.59	Low	428.202	7
	[K].CTCYRPNR.[R]	2xCarbamidomethyl [C1; C3]	1	0	1126.49	Low	376.168	21
	[R].AQLLLESAKK.[N]		2	1	1100.67	High	550.837	63
	[R].IEELNDLDMQLYDYAK.[D]		1	0	1972.92	High	986.964	88
	[R].KTQYLFER.[T]		2	1	1084.58	High	542.794	40
	[R].LEVPCDCRPGQKK.[C]	2xCarbamidomethyl [C5; C7]	2	1	1586.78	Low	397.45	19
	[R].LEVPCDCRPGQK.[K]	2xCarbamidomethyl [C5; C7]	2	0	1458.68	High	729.845	58
	[R].GMAFFGLTEFQR.[K]		1	0	1403.68	High	702.343	67
	[R].GMAFFGLTEFQR.[K]	1xOxidation [M2]	1	0	1419.67	High	710.34	67
	[K].GDDVIVFLHIQK.[T]		1	0	1383.76	High	461.926	47
	[R].HLVQNVR.[L]		1	0	865.5	High	433.254	41
	[K].KCTCYRPNRR.[E]	2xCarbamidomethyl [C2; C4]	2	2	1410.68	Low	353.427	8
	[K].YYFPVR.[E]		1	0	844.435	Medium	422.721	23
P78371	T-complex protein 1 subunit beta OS=Homo sapiens OX=9606 GN=CCT2 PE=1 SV=4	64	28	36	28	57.5	1284
	Annotated Sequence	Modifications	# PSMs	# Missed Cleavages	Theo. MH+ [Da]	Confidence (by Search Engine): Mascot	m/z [Da] (by Search Engine): Mascot	Ions Score (by Search Engine): Mascot
	[R].QDLMNIAGTTLSSK.[L]		1	0	1478.75	High	739.88	56
	[R].QVLLSAAEAAEVILR.[V]		2	0	1582.92	High	791.962	98
	[K].ILLSSGR.[D]		1	0	745.457	Medium	373.232	28
	[R].MLPTIIADNAGYDSADLVAQLR.[A]		2	0	2347.2	High	1174.1	116
	[R].LTSFIGAIAIGDLVK.[S]		2	0	1517.89	High	759.451	102
	[R].VQDDEVGDGTTSVTVLAAELLR.[E]		2	0	2288.16	High	1144.59	131
	[K].VLVDMSR.[V]		1	0	819.439	High	410.224	53
	[R].TVYGGGCSEMLMAHAVTQLANR.[T]	1xCarbamidomethyl [C7]	1	0	2366.1	High	789.375	55
	[K].VAEIEHAEKEK.[M]		1	1	1282.66	High	428.226	40
	[R].VRVDSTAK.[V]		1	1	875.495	High	438.251	38
	[R].SLHDALCVLAQTVK.[D]	1xCarbamidomethyl [C7]	1	0	1554.83	High	518.948	37
	[R].TPGKEAVAMESYAK.[A]		1	1	1481.73	Low	741.371	2
	[K].EAVAMESYAK.[A]		1	0	1098.51	Low	549.76	6
	[R].EAESLIAKK.[I]		1	1	988.567	High	494.788	41
	[R].EAESLIAK.[K]		1	0	860.472	Low	430.74	13
	[R].EGTIGDMAILGITESFQVKR.[Q]	1xOxidation [M7]	1	1	2181.12	Low	727.713	4
	[R].EGTIGDMAILGITESFQVKR.[Q]		1	1	2165.13	Low	722.381	23
	[R].EGTIGDMAILGITESFQVK.[R]	1xOxidation [M7]	1	0	2025.02	Low	1013.01	3
	[R].EGTIGDMAILGITESFQVK.[R]		2	0	2009.03	High	1005.02	69
	[R].AAHSEGNTTAGLDMR.[E]		2	0	1530.7	High	510.904	57
	[K].AGADEERAETAR.[L]		1	1	1275.59	High	425.869	32
	[R].DASLMVTNDGATILK.[N]		1	0	1548.79	High	774.901	38
	[K].LAVEAVLR.[L]		1	0	870.541	High	435.774	57
	[R].LALVTGGEIASTFDHPELVK.[L]		1	0	2097.12	High	699.713	79
	[K].ILIANTGMDTDKIK.[I]		1	1	1532.84	High	511.617	69
	[R].LKGSGNLEAIHIIK.[K]		1	1	1492.88	Low	373.977	0
	[K].LGGSLADSYLDEGFLLDKK.[I]		1	1	2041.05	High	681.022	56
	[K].IGVNQPK.[R]		1	0	755.441	Low	378.224	1
	[R].GATQQILDEAER.[S]		1	0	1330.66	Medium	665.834	28
	[K].HGINCFINR.[Q]	1xCarbamidomethyl [C5]	1	0	1130.55	High	565.78	50
P02533	Keratin, type I cytoskeletal 14 OS=Homo sapiens OX=9606 GN=KRT14 PE=1 SV=4	46	21	38	10	51.5	1135
	Annotated Sequence	Modifications	# PSMs	# Missed Cleavages	Theo. MH+ [Da]	Confidence (by Search Engine): Mascot	m/z [Da] (by Search Engine): Mascot	Ions Score (by Search Engine): Mascot
	[K].NHEEEMNALR.[G]	1xOxidation [M6]	1	0	1258.55	Low	629.778	0
	[K].NHEEEMNALR.[G]		1	0	1242.55	Low	621.781	22
	[K].IRDWYQR.[Q]		1	1	1036.53	Low	518.77	8
	[R].ILNEMRDQYEK.[M]		1	1	1438.7	Low	480.238	14
	[R].ILNEMR.[D]		1	0	775.413	Low	388.21	21
	[K].ILTATVDNANVLLQIDNAR.[L]		2	0	2054.12	High	1027.57	98
	[R].VLDELTLAR.[AT]		1	0	1029.59	High	515.3	46
	[K].VTMQNLNDR.[L]		1	0	1090.53	High	545.769	45
	[K].VTMQNLNDR.[L]	1xOxidation [M3]	7	0	1106.53	High	553.767	88
	[R].TMQNLEIELQSQLSMK.[A]		2	0	1892.95	High	946.978	97
	[K].TRLEQEIATYR.[RS]		2	1	1379.73	High	460.581	47
	[R].TMQNLEIELQSQLSMK.[A]	2xOxidation [M2; M15]	1	0	1924.94	Low	642.317	9
	[K].TEELNREVATNSELVQSGK.[S]		1	1	2104.05	High	702.023	32
	[K].TIEDLR.[NK]		2	0	746.404	High	373.706	32
	[K].DYSPYFK.[T]		1	0	919.42	Low	460.214	16
	[R].EVATNSELVQSGK.[S]		2	0	1361.69	High	681.349	78
	[R].ALEEANADLEVK.[I]		1	0	1301.66	High	651.333	51
	[K].DAEEWFFTK.[T]		1	0	1172.53	Low	586.767	8
	[R].APSTYGGGLSVSSSR.[F]		1	0	1425.7	Low	713.352	16
	[R].LASYLDKVR.[A]		2	1	1064.61	High	532.809	63
	[R].LASYLDK.[V]		2	0	809.44	High	405.224	46
	[KR].LAADDFR.[AITLV]		2	0	807.4	High	404.204	53
	[R].LLEGEDAHLSSSQFSSGSQSSR.[D]		1	0	2309.06	High	770.36	80
	[R].GQVGGDVNVEMDAAPGVDLSR.[I]	1xOxidation [M11]	1	0	2101.98	Low	1051.49	1
	[R].GQVGGDVNVEMDAAPGVDLSR.[I]		1	0	2085.99	High	1043.5	65
Q99832	T-complex protein 1 subunit eta OS=Homo sapiens OX=9606 GN=CCT7 PE=1 SV=2	56	25	35	25	59.3	1024
	Annotated Sequence	Modifications	# PSMs	# Missed Cleavages	Theo. MH+ [Da]	Confidence (by Search Engine): Mascot	m/z [Da] (by Search Engine): Mascot	Ions Score (by Search Engine): Mascot
	[K].NDSVVAGGGAIEMELSK.[Y]		1	0	1676.82	Low	838.911	11
	[K].MVVDAVMMLDDLLQLK.[M]	2xOxidation [M]	3	0	1865.94	Low	622.652	21
	[K].MVVDAVMMLDDLLQLK.[M]	1xOxidation [M8]	3	0	1849.95	High	925.478	36
	[K].QVKPYVEEGLHPQIIIR.[A]		1	0	2019.14	Low	505.54	12
	[K].QQLLIGAYAK.[A]		1	0	1104.64	High	552.824	49
	[K].LPIGDVATQYFADR.[D]		1	0	1565.8	High	783.403	67
	[R].INALTAASEAACLIVSVDETIKNPR.[S]	1xCarbamidomethyl [C12]	2	1	2656.4	High	886.138	65
	[R].INALTAASEAACLIVSVDETIK.[N]	1xCarbamidomethyl [C12]	1	0	2289.2	High	763.738	57
	[K].VQGGALEDSQLVAGVAFK.[K]		1	0	1788.95	High	894.978	79
	[K].VQGGALEDSQLVAGVAFKK.[T]		1	1	1917.04	High	639.687	45
	[R].YNFFTGCPK.[A]	1xCarbamidomethyl [C7]	1	0	1133.51	Low	567.258	22
	[K].SQDAEVGDGTTSVTLLAAEFLK.[Q]		2	0	2252.13	High	1126.57	111
	[R].SLHDAIMIVR.[R]		2	0	1154.64	High	385.55	43
	[K].TLVDIAK.[S]		1	0	759.461	High	380.234	40
	[R].TMMACGGSIQTSVNALSADVLGR.[C]	1xCarbamidomethyl [C5]	2	0	2339.12	High	780.377	79
	[K].TCTFILR.[G]	1xCarbamidomethyl [C2]	1	0	910.481	High	455.745	30
	[K].TFSYAGFEMQPK.[K]	1xOxidation [M9]	1	0	1421.64	Low	711.324	10
	[K].TFSYAGFEMQPK.[K]		1	0	1405.65	High	703.327	38
	[K].EGTDSSQGIPQLVSNISACQVIAEAVR.[T]	1xCarbamidomethyl [C19]	1	0	2829.4	High	943.806	120
	[K].ALEIIPR.[Q]		1	0	811.504	High	406.255	54
	[R].AIKNDSVVAGGGAIEMELSK.[Y]		1	1	1989.03	High	663.683	51
	[K].ATISNDGATILK.[L]		1	0	1203.66	Medium	602.333	29
	[R].CQVFEETQIGGER.[Y]	1xCarbamidomethyl [C1]	1	0	1552.71	High	776.858	53
	[K].IALLNVELELKAEKDNAEIR.[V]		1	2	2281.28	Low	571.074	3
	[K].IALLNVELELK.[A]		1	0	1254.77	High	627.887	75
	[R].GKATISNDGATILK.[L]		1	1	1388.77	High	463.597	42
	[R].GGAEQFMEETER.[S]		1	0	1383.58	Low	692.296	18
P17987	T-complex protein 1 subunit alpha OS=Homo sapiens OX=9606 GN=TCP1 PE=1 SV=1	61	26	34	26	60.3	911
	Annotated Sequence	Modifications	# PSMs	# Missed Cleavages	Theo. MH+ [Da]	Confidence (by Search Engine): Mascot	m/z [Da] (by Search Engine): Mascot	Ions Score (by Search Engine): Mascot
	[K].QAGVFEPTIVK.[V]		1	0	1188.66	Medium	594.835	26
	[K].NADELVK.[Q]		1	0	788.415	Low	394.711	0
	[K].MLVDDIGDVTITNDGATILK.[L]		2	0	2104.08	High	1052.55	101
	[R].YINENLIVNTDELGR.[D]		1	0	1762.9	High	881.952	84
	[K].YFVEAGAMAVR.[R]	1xOxidation [M8]	1	0	1229.6	Low	615.303	20
	[K].YFVEAGAMAVR.[R]		1	0	1213.6	High	607.305	41
	[R].YINENLIVNTDELGRDCLINAAK.[T]	1xCarbamidomethyl [C17]	1	1	2648.33	High	883.45	40
	[R].YPVNSVNILK.[A]		1	0	1146.65	High	573.83	35
	[R].SQNVMAAASIANIVK.[S]	1xOxidation [M5]	1	0	1532.81	Low	766.909	14
	[R].SQNVMAAASIANIVK.[S]		1	0	1516.82	High	758.912	68
	[K].SSLGPVGLDK.[M]		1	0	972.536	Low	486.772	16
	[R].SLLVIPNTLAVNAAQDSTDLVAK.[L]		2	0	2353.3	High	785.104	88
	[R].SLHDALCVVK.[R]	1xCarbamidomethyl [C7]	1	0	1141.6	Low	571.306	21
	[K].SVVPGGGAVEAALSIYLENYATSMGSR.[E]	1xOxidation [M24]	1	0	2715.33	Low	905.781	15
	[R].TSASIILR.[G]		1	0	860.52	Medium	430.764	24
	[R].ESDITKER.[I]		1	1	977.49	Low	489.249	9
	[R].EQLAIAEFAR.[S]		2	0	1147.61	High	574.308	44
	[R].AFHNEAQVNPERK.[N]		2	1	1539.77	High	385.697	39
	[R].AFHNEAQVNPER.[K]		1	0	1411.67	Low	471.229	13
	[K].ASGATILSTLANLEGEETFEAAMLGQAEEVVQER.[I]	1xOxidation [M23]	2	0	3580.73	High	1194.25	68
	[R].IDDLIK.[L]		1	0	716.419	Low	358.713	23
	[R].ICDDELILIK.[N]	1xCarbamidomethyl [C2]	1	0	1231.66	High	616.334	74
	[K].IACLDFSLQK.[T]	1xCarbamidomethyl [C3]	1	0	1194.62	High	597.813	57
	[K].ILATGANVILTTGGIDDMCLK.[Y]	1xCarbamidomethyl [C19]	2	0	2176.14	High	726.05	83
	[K].LLEVEHPAAK.[V]		1	0	1106.62	High	369.545	51
	[K].IHPTSVISGYR.[L]		1	0	1229.66	Low	615.335	19
	[K].LGVQVVITDPEKLDQIR.[Q]		1	1	1923.09	Low	641.702	9
	[R].GANDFMCDEMER.[S]	1xCarbamidomethyl [C7]	1	0	1474.54	High	737.774	37
P13647	Keratin, type II cytoskeletal 5 OS=Homo sapiens OX=9606 GN=KRT5 PE=1 SV=3	36	27	36	14	62.3	889
	Annotated Sequence	Modifications	# PSMs	# Missed Cleavages	Theo. MH+ [Da]	Confidence (by Search Engine): Mascot	m/z [Da] (by Search Engine): Mascot	Ions Score (by Search Engine): Mascot
	[R].NTKHEISEMNR.[M]		1	1	1358.65	Medium	453.555	29
	[R].NTKHEISEMNR.[M]	1xOxidation [M9]	1	1	1374.64	Low	458.886	17
	[R].NKLAELEEALQK.[A]		1	1	1385.76	High	462.593	36
	[R].NLDLDSIIAEVK.[A]		1	0	1329.73	High	665.367	91
	[RK].NKYEDEINKR.[T]		2	2	1308.65	High	436.89	65
	[R].QLDSIVGER.[G]		1	0	1016.54	High	508.773	58
	[R].LLREYQELMNTK.[L]		1	1	1537.8	Low	513.274	23
	[R].ISISTSGGSFR.[N]		1	0	1111.57	High	556.291	51
	[R].TTAENEFVMLKK.[D]	1xOxidation [M9]	1	1	1426.72	High	476.247	59
	[R].TTAENEFVMLKK.[D]		1	1	1410.73	High	470.915	55
	[K].VDALMDEINFMK.[M]		1	0	1425.68	High	713.342	72
	[K].YEELQQTAGR.[H]		1	0	1194.57	High	597.791	35
	[KR].YEDEINKR.[T]		2	1	1066.52	High	356.177	44
	[K].WTLLQEQGTK.[T]		1	0	1203.64	High	602.322	58
	[R].SLYNLGGSK.[R]		1	0	938.494	Low	469.751	23
	[R].TSFTSVSR.[S]		1	0	884.447	Medium	442.728	29
	[R].TEEREQIK.[LT]		1	1	1032.53	Low	516.77	4
	[K].DVDAAYMNKVELEAK.[V]		2	1	1695.83	High	565.947	38
	[K].FASFIDKVR.[F]		2	1	1082.6	High	361.538	51
	[K].FASFIDK.[V]		1	0	827.43	High	414.219	46
	[R].FLEQQNK.[VLAIM]		1	0	906.468	Low	453.738	9
	[K].AQYEEIANR.[S]		2	0	1093.53	High	547.268	45
	[R].LDSELR.[NSG]		1	0	732.389	Low	366.698	16
	[K].LALDVEIATYRK.[L]		2	1	1391.79	High	696.398	86
	[K].LALDVEIATYR.[K]		1	0	1263.69	High	632.351	80
	[K].LAELEEALQK.[A]		1	0	1143.63	High	572.317	35
	[KR].LLEGEECR.[MLI]	1xCarbamidomethyl [C7]	1	0	1005.47	Low	503.237	16
	[R].GRLDSELR.[NG]		1	1	945.511	High	473.259	42
	[K].HEISEMNR.[M]	1xOxidation [M6]	2	0	1031.46	Low	516.232	18
P50991	T-complex protein 1 subunit delta OS=Homo sapiens OX=9606 GN=CCT4 PE=1 SV=4	52	24	29	23	57.9	886
	Annotated Sequence	Modifications	# PSMs	# Missed Cleavages	Theo. MH+ [Da]	Confidence (by Search Engine): Mascot	m/z [Da] (by Search Engine): Mascot	Ions Score (by Search Engine): Mascot
	[K].LVIEEAER.[S]		1	0	958.52	High	479.764	33
	[K].VIDPATATSVDLR.[D]		1	0	1357.73	Low	679.366	23
	[K].TVTIVVR.[G]		1	0	787.504	High	394.256	37
	[K].VSNSGITR.[V]		1	0	833.448	Low	417.227	10
	[K].VVSQYSSLLSPMSVNAVMK.[V]		2	0	2040.05	High	1020.53	105
	[R].SIHDALCVIR.[CN]	1xCarbamidomethyl [C7]	4	0	1183.63	High	395.214	48
	[R].TLSGMESYCVR.[A]	1xCarbamidomethyl [C9]	1	0	1302.58	Medium	651.795	28
	[K].TDMDNQIVVSDYAQMDR.[V]		1	0	2000.87	High	1000.94	67
	[K].TAGINVR.[K]		1	0	730.421	Low	365.714	7
	[K].TGCNVLLIQK.[S]	1xCarbamidomethyl [C3]	1	0	1145.63	Medium	573.321	29
	[R].EDIEFICK.[T]	1xCarbamidomethyl [C7]	1	0	1053.49	Low	527.25	20
	[R].DKPAQIR.[F]		1	0	827.473	Low	414.24	8
	[R].ETLLNSATTSLNSK.[V]		1	0	1478.77	Low	739.888	6
	[R].ALIAGGGAPEIELALR.[L]		1	0	1550.89	High	775.949	66
	[R].AFADAMEVIPSTLAENAGLNPISTVTELR.[N]		1	0	3030.55	High	1010.85	108
	[R].AYILNLVK.[Q]		1	0	933.577	High	467.292	47
	[K].AVADAIR.[T]		1	0	715.41	High	358.209	48
	[K].AQDIEAGDGTTSVVIIAGSLLDSCTK.[L]	1xCarbamidomethyl [C24]	2	0	2621.3	High	874.438	110
	[K].LGGTIDDCELVEGLVLTQK.[V]	1xCarbamidomethyl [C8]	2	0	2060.06	High	1030.53	102
	[K].IGLIQFCLSAPK.[T]	1xCarbamidomethyl [C7]	1	0	1346.75	High	673.879	86
	[K].GIHPTIISESFQK.[A]		2	0	1456.78	High	728.894	56
	[R].GSNKLVIEEAER.[S]		1	1	1344.71	High	448.909	39
	[R].FSNISAAK.[A]		1	0	837.446	High	419.227	33
	[K].KLGGTIDDCELVEGLVLTQK.[V]	1xCarbamidomethyl [C9]	1	1	2188.15	High	730.056	51
P40227	T-complex protein 1 subunit zeta OS=Homo sapiens OX=9606 GN=CCT6A PE=1 SV=3	47	21	27	21	58	845
	Annotated Sequence	Modifications	# PSMs	# Missed Cleavages	Theo. MH+ [Da]	Confidence (by Search Engine): Mascot	m/z [Da] (by Search Engine): Mascot	Ions Score (by Search Engine): Mascot
	[K].QADLYISEGLHPR.[I]		2	0	1498.76	High	749.886	64
	[K].NAIDDGCVVPGAGAVEVAMAEALIK.[H]	1xCarbamidomethyl [C7]	2	0	2470.23	High	824.083	76
	[R].IITEGFEAAKEK.[A]		1	1	1335.72	High	445.91	47
	[R].IITEGFEAAK.[E]		1	0	1078.58	High	539.793	45
	[K].VLAQNSGFDLQETLVK.[I]		1	0	1761.94	High	881.473	79
	[K].VCGDSDKGFVVINQK.[G]	1xCarbamidomethyl [C2]	1	1	1665.83	Low	555.947	13
	[K].VATAQDDITGDGTTSNVLIIGELLK.[Q]		2	0	2544.34	High	848.785	118
	[R].SVTLLIK.[G]		1	0	773.513	High	387.26	29
	[K].TEVNSGFFYK.[ST]		1	0	1191.57	Low	596.288	22
	[K].EGIVALRR.[A]		1	1	913.558	Medium	457.282	22
	[K].EGIVALR.[R]		1	0	757.457	Medium	379.232	24
	[K].DGNVLLHEMQIQHPTASLIAK.[V]	1xOxidation [M9]	1	0	2331.21	High	777.743	34
	[K].DGNVLLHEMQIQHPTASLIAK.[V]		1	0	2315.22	Low	579.56	9
	[R].EMDRETLIDVAR.[T]		2	1	1447.72	High	483.245	38
	[R].AQAALAVNISAAR.[G]		1	0	1255.71	Low	628.359	14
	[R].AQLGVQAFADALLIIPK.[V]		2	0	1768.04	High	884.522	97
	[R].KVCGDSDKGFVVINQK.[G]	1xCarbamidomethyl [C3]	1	2	1793.92	High	598.649	48
	[K].KQDEPIDLFMIEIMEMK.[H]	2xOxidation [M14; M16]	1	1	2142.02	Low	714.677	13
	[R].GLQDVLR.[T]		1	0	800.462	High	400.735	40
	[K].GIDPFSLDALSK.[E]		1	0	1262.66	High	631.836	88
	[R].KFIEDR.[V]		1	1	807.436	High	404.222	37
	[K].HKSETDTSLIR.[G]		1	1	1286.67	High	429.562	73
P49368	T-complex protein 1 subunit gamma OS=Homo sapiens OX=9606 GN=CCT3 PE=1 SV=4	54	24	31	24	60.5	841
	Annotated Sequence	Modifications	# PSMs	# Missed Cleavages	Theo. MH+ [Da]	Confidence (by Search Engine): Mascot	m/z [Da] (by Search Engine): Mascot	Ions Score (by Search Engine): Mascot
	[R].NVLLDPQLVPGGGASEMAVAHALTEK.[S]		1	0	2617.37	High	873.127	106
	[R].NLQDAMQVCR.[N]	1xCarbamidomethyl [C9]	1	0	1234.57	Medium	617.788	29
	[R].QGGAPDAGQE.[-]		1	0	929.396	Low	465.202	14
	[R].LLTSLR.[A]		1	0	702.451	High	351.729	39
	[K].MLLDPMGGIVMTNDGNAILR.[E]		2	0	2131.07	High	1066.04	37
	[K].ISIPVDISDSDMMLNIINSSITTK.[A]	1xOxidation [M12]	1	0	2623.32	High	875.112	47
	[K].ISIPVDISDSDMMLNIINSSITTK.[A]		2	0	2607.33	High	869.78	61
	[R].IVLLDSSLEYK.[K]		1	0	1279.71	High	640.361	81
	[R].IVSRPEELREDDVGTGAGLLEIK.[K]		1	1	2496.33	Low	624.838	19
	[R].WSSLACNIALDAVK.[M]	1xCarbamidomethyl [C6]	1	0	1547.79	High	774.402	95
	[K].SMIEISR.[T]		1	0	835.434	Medium	418.221	28
	[R].TLIQNCGASTIR.[L]	1xCarbamidomethyl [C6]	1	0	1333.69	High	667.349	45
	[K].TAVETAVLLLR.[I]		1	0	1185.72	High	593.364	91
	[RK].TIADIIR.[IT]		2	0	801.483	High	401.245	47
	[K].DVTHPR.[M]		1	0	724.374	Low	362.69	18
	[R].EIQVQHPAAK.[S]		2	0	1120.61	Medium	560.81	28
	[K].ACTILLR.[G]	1xCarbamidomethyl [C2]	1	0	846.487	High	423.747	48
	[R].AVAQALEVIPR.[T]		1	0	1166.69	High	583.848	46
	[R].ANITAIR.[R]		1	0	758.452	Medium	379.73	30
	[K].AMTGVEQWPYR.[A]		1	0	1337.63	High	669.32	47
	[R].IDDIVSGHKK.[K]		1	1	1111.61	High	371.209	35
	[R].KVQSGNINAAK.[T]		2	1	1129.63	Medium	565.321	28
	[K].GISDLAQHYLMR.[A]	1xOxidation [M11]	2	0	1419.7	High	710.354	63
	[K].GISDLAQHYLMR.[A]		1	0	1403.71	High	468.575	77
	[K].KGESQTDIEITREEDFTR.[I]		1	2	2154.03	High	539.263	36
	[R].KALDDMISTLKK.[I]		1	2	1362.77	Low	454.927	2
P02538	Keratin, type II cytoskeletal 6A OS=Homo sapiens OX=9606 GN=KRT6A PE=1 SV=3	23	17	24	3	60	743
	Annotated Sequence	Modifications	# PSMs	# Missed Cleavages	Theo. MH+ [Da]	Confidence (by Search Engine): Mascot	m/z [Da] (by Search Engine): Mascot	Ions Score (by Search Engine): Mascot
	[R].NLDLDSIIAEVK.[A]		1	0	1329.73	High	665.367	91
	[RK].NKYEDEINKR.[T]		2	2	1308.65	High	436.89	65
	[R].QLDSIVGER.[G]		1	0	1016.54	High	508.773	58
	[KR].YEDEINKR.[T]		2	1	1066.52	High	356.177	44
	[K].WTLLQEQGTK.[T]		1	0	1203.64	High	602.322	58
	[R].SLYGLGGSK.[R]		1	0	881.473	Low	441.24	14
	[K].FASFIDKVR.[F]		2	1	1082.6	High	361.538	51
	[K].FASFIDK.[V]		1	0	827.43	High	414.219	46
	[R].FLEQQNK.[VLAIM]		1	0	906.468	Low	453.738	9
	[R].AIGGGLSSVGGGSSTIK.[Y]		1	0	1447.78	Low	724.392	10
	[K].ADTLTDEINFLR.[A]		1	0	1407.71	High	704.359	54
	[KR].AQYEEIAQR.[S]		4	0	1107.54	High	554.275	60
	[R].LDSELR.[NSG]		1	0	732.389	Low	366.698	16
	[K].LALDVEIATYRK.[L]		2	1	1391.79	High	696.398	86
	[K].LALDVEIATYR.[K]		1	0	1263.69	High	632.351	80
	[KR].LLEGEECR.[MLI]	1xCarbamidomethyl [C7]	1	0	1005.47	Low	503.237	16
	[R].GRLDSELR.[NG]		1	1	945.511	High	473.259	42
P48643	T-complex protein 1 subunit epsilon OS=Homo sapiens OX=9606 GN=CCT5 PE=1 SV=1	51	22	32	21	59.6	721
	Annotated Sequence	Modifications	# PSMs	# Missed Cleavages	Theo. MH+ [Da]	Confidence (by Search Engine): Mascot	m/z [Da] (by Search Engine): Mascot	Ions Score (by Search Engine): Mascot
	[R].QMAEIAVNAVLTVADMER.[R]		2	0	1960.98	High	980.995	69
	[K].LMVELSK.[S]		1	0	819.464	High	410.236	36
	[K].ISDSVLVDIKDTEPLIQTAK.[T]		1	1	2185.2	Medium	729.071	23
	[R].LMGLEALK.[S]		1	0	874.507	Medium	437.757	27
	[K].MLVIEQCK.[N]	1xCarbamidomethyl [C7]	1	0	1020.52	High	510.764	40
	[R].WVGGPEIELIAIATGGR.[I]		2	0	1738.95	High	869.978	94
	[K].SHIMAAK.[A]	1xOxidation [M4]	1	0	773.397	Low	387.202	3
	[R].SIHDALCVIR.[CN]	1xCarbamidomethyl [C7]	4	0	1183.63	High	395.214	48
	[K].EKFEEMIQQIK.[E]		1	1	1422.73	High	474.915	32
	[R].DVDFELIKVEGK.[V]		2	1	1391.74	High	696.375	56
	[K].EMNPALGIDCLHK.[G]	1xCarbamidomethyl [C10]	2	0	1497.72	High	749.363	64
	[R].AFADALEVIPMALSENSGMNPIQTMTEVR.[A]		1	0	3135.52	High	1045.84	36
	[R].AVTIFIR.[G]		1	0	819.509	High	410.258	53
	[K].CPTLEQYAMR.[A]	1xCarbamidomethyl [C1]	1	0	1268.58	Medium	634.792	25
	[K].IDDIRKPGESEE.[-]		1	1	1387.67	Medium	694.339	27
	[K].IAILTCPFEPPKPK.[T]	1xCarbamidomethyl [C6]	1	0	1610.9	Medium	537.637	24
	[R].IADGYEQAAR.[V]		2	0	1093.53	Medium	547.267	27
	[K].LGFAGLVQEISFGTTK.[D]		2	0	1667.9	High	834.454	83
	[K].KQQISLATQMVR.[M]		1	1	1402.78	Low	701.896	14
	[R].FSELTAEK.[L]		2	0	924.467	Low	462.737	19
	[K].GVIVDKDFSHPQMPK.[K]		2	1	1697.87	High	566.627	63
	[K].HKLDVTSVEDYK.[A]		1	1	1433.73	High	478.581	34
	[K].GVIVDKDFSHPQMPK.[K]	1xOxidation [M13]	1	1	1713.86	Low	571.959	19
P50990	T-complex protein 1 subunit theta OS=Homo sapiens OX=9606 GN=CCT8 PE=1 SV=4	45	22	25	22	59.6	717
	Annotated Sequence	Modifications	# PSMs	# Missed Cleavages	Theo. MH+ [Da]	Confidence (by Search Engine): Mascot	m/z [Da] (by Search Engine): Mascot	Ions Score (by Search Engine): Mascot
	[K].NVGLDIEAEVPAVK.[D]		1	0	1453.79	High	727.399	89
	[K].NLRDIDEVSSLLR.[T]		1	1	1529.83	Medium	510.614	27
	[K].QYGNEVFLAK.[L]		1	0	1168.6	Low	584.807	11
	[K].QITSYGETCPGLEQYAIKK.[F]	1xCarbamidomethyl [C9]	1	1	2186.08	High	729.365	37
	[K].MVINHLEK.[L]		1	0	983.534	High	492.271	37
	[R].LVPGGGATEIELAK.[Q]		1	0	1354.76	High	677.883	75
	[K].VADMALHYANK.[Y]		1	0	1232.61	Low	411.541	19
	[K].TVGATALPR.[L]		1	0	885.515	High	443.262	63
	[K].EDGAISTIVLR.[G]		1	0	1173.65	High	587.327	34
	[R].DIDEVSSLLR.[T]		1	0	1146.6	Low	573.804	20
	[K].DMLEAGILDTYLGK.[Y]		1	0	1538.78	High	769.893	53
	[R].ELEVQHPAAK.[M]		2	0	1121.59	High	561.302	52
	[K].ETEGDVTSVKDAK.[I]		1	1	1378.67	Low	460.229	16
	[K].AHEILPNLVCCSAK.[N]	2xCarbamidomethyl [C10; C11]	1	0	1611.8	High	537.938	47
	[R].AVDDGVNTFK.[V]		1	0	1065.52	Medium	533.264	28
	[K].APGFAQMLK.[E]	1xOxidation [M7]	1	0	978.508	Low	489.757	13
	[K].APGFAQMLK.[E]		1	0	962.513	High	481.76	53
	[K].IAVYSCPFDGMITETK.[G]	1xCarbamidomethyl [C6]	1	0	1831.86	High	916.434	93
	[K].LATNAAVTVLR.[V]		1	0	1128.67	Medium	564.841	28
	[K].LFVTNDAATILR.[E]		1	0	1333.75	High	667.378	58
	[R].IGLSVSEVIEGYEIACR.[K]	1xCarbamidomethyl [C16]	1	0	1894.96	High	947.983	82
	[R].GSTDNLMDDIER.[A]		1	0	1365.6	High	683.302	48
	[R].KAHEILPNLVCCSAK.[N]	2xCarbamidomethyl [C11; C12]	2	1	1739.89	High	580.636	43
P08779	Keratin, type I cytoskeletal 16 OS=Homo sapiens OX=9606 GN=KRT16 PE=1 SV=4	22	12	23	1	51.2	673
	Annotated Sequence	Modifications	# PSMs	# Missed Cleavages	Theo. MH+ [Da]	Confidence (by Search Engine): Mascot	m/z [Da] (by Search Engine): Mascot	Ions Score (by Search Engine): Mascot
	[K].IRDWYQR.[Q]		1	1	1036.53	Low	518.77	8
	[R].ILNEMR.[D]		1	0	775.413	Low	388.21	21
	[R].VLDELTLAR.[AT]		1	0	1029.59	High	515.3	46
	[K].VTMQNLNDR.[L]		1	0	1090.53	High	545.769	45
	[K].VTMQNLNDR.[L]	1xOxidation [M3]	7	0	1106.53	High	553.767	88
	[K].TRLEQEIATYR.[RS]		2	1	1379.73	High	460.581	47
	[K].TEELNKEVASNSELVQSSR.[S]		1	1	2120.05	Low	707.355	24
	[K].TIEDLR.[NK]		2	0	746.404	High	373.706	32
	[K].DYSPYFK.[T]		1	0	919.42	Low	460.214	16
	[R].ALEEANADLEVK.[I]		1	0	1301.66	High	651.333	51
	[R].LASYLDKVR.[A]		2	1	1064.61	High	532.809	63
	[R].LASYLDK.[V]		2	0	809.44	High	405.224	46
	[KR].LAADDFR.[AITLV]		2	0	807.4	High	404.204	53
P07437	Tubulin beta chain OS=Homo sapiens OX=9606 GN=TUBB PE=1 SV=2	55	20	26	4	49.6	610
	Annotated Sequence	Modifications	# PSMs	# Missed Cleavages	Theo. MH+ [Da]	Confidence (by Search Engine): Mascot	m/z [Da] (by Search Engine): Mascot	Ions Score (by Search Engine): Mascot
	[K].NSSYFVEWIPNNVK.[TV]		1	0	1696.83	High	848.92	51
	[KR].NMMAACDPR.[H]	1xCarbamidomethyl [C6]	1	0	1065.43	Medium	533.217	29
	[R].ISEQFTAMFR.[R]		1	0	1229.6	High	615.304	32
	[K].IREEYPDR.[I]		2	1	1077.53	Low	359.849	21
	[R].ISEQFTAMFR.[R]	1xOxidation [M8]	1	0	1245.59	Low	623.301	18
	[R].IMNTFSVVPSPK.[V]	1xOxidation [M2]	1	0	1335.7	Low	668.353	2
	[R].MSMKEVDEQMLNVQNK.[N]		1	1	1923.9	Low	641.971	15
	[-].MREIVHIQAGQCGNQIGAK.[F]	1xCarbamidomethyl [C12]	2	1	2110.06	High	528.272	35
	[K].LTTPTYGDLNHLVSATMSGVTTCLR.[F]	1xCarbamidomethyl [C23]	1	0	2708.34	High	903.451	49
	[R].ISVYYNEATGGK.[Y]		1	0	1301.64	Medium	651.323	30
	[K].MAVTFIGNSTAIQELFK.[R]		1	0	1869.98	Low	935.493	15
	[R].YLTVAAVFR.[G]		1	0	1039.59	High	520.301	63
	[K].EAESCDCLQGFQLTHSLGGGTGSGMGTLLISK.[I]	2xCarbamidomethyl [C5; C7]; 1xOxidation [M25]	2	0	3327.53	Low	1109.85	0
	[R].EIVHIQAGQCGNQIGAK.[F]	1xCarbamidomethyl [C10]	2	0	1822.92	Low	608.313	22
	[K].EVDEQMLNVQNK.[N]		1	0	1446.69	High	723.849	35
	[R].AILVDLEPGTMDSVR.[S]	1xOxidation [M11]	1	0	1631.83	High	816.419	40
	[R].AILVDLEPGTMDSVR.[S]		1	0	1615.84	High	808.422	35
	[R].ALTVPELTQQVFDAK.[N]		2	0	1659.9	High	830.452	80
	[K].LAVNMVPFPR.[L]	1xOxidation [M5]	1	0	1159.63	High	580.318	56
	[K].LAVNMVPFPR.[L]		1	0	1143.63	High	572.321	65
	[K].GHYTEGAELVDSVLDVVRK.[E]		1	1	2087.08	High	696.364	41
	[K].GHYTEGAELVDSVLDVVR.[K]		2	0	1958.98	High	653.666	95
	[R].KLAVNMVPFPR.[L]		1	1	1271.73	High	424.581	30
P10809	60 kDa heat shock protein, mitochondrial OS=Homo sapiens OX=9606 GN=HSPD1 PE=1 SV=2	52	23	29	23	61	604
	Annotated Sequence	Modifications	# PSMs	# Missed Cleavages	Theo. MH+ [Da]	Confidence (by Search Engine): Mascot	m/z [Da] (by Search Engine): Mascot	Ions Score (by Search Engine): Mascot
	[K].NAGVEGSLIVEK.[I]		1	0	1215.66	Low	608.333	20
	[K].LSDGVAVLK.[V]		1	0	901.535	High	451.272	56
	[R].IQEIIEQLDVTTSEYEKEK.[L]		1	1	2295.16	High	1148.09	54
	[K].IMQSSSEVGYDAMAGDFVNMVEK.[G]		1	0	2508.11	High	836.707	33
	[K].LVQDVANNTNEEAGDGTTTATVLAR.[S]		2	0	2560.25	Low	854.088	5
	[K].VGLQVVAVK.[A]		1	0	912.588	High	456.798	24
	[K].VGGTSDVEVNEKKDR.[V]		1	2	1632.82	Low	544.945	18
	[K].VGEVIVTKDDAMLLK.[G]	1xOxidation [M12]	1	1	1646.9	Low	549.64	21
	[K].VGEVIVTKDDAMLLK.[G]		1	1	1630.91	High	544.308	64
	[K].VGEVIVTK.[D]		1	0	844.514	Low	422.761	1
	[R].TVIIEQSWGSPK.[V]		2	0	1344.72	High	672.862	42
	[R].VTDALNATR.[A]		2	0	960.511	High	480.759	36
	[R].ALMLQGVDLLADAVAVTMGPK.[G]	2xOxidation [M3; M18]	1	0	2145.13	High	715.715	74
	[R].ALMLQGVDLLADAVAVTMGPK.[G]	1xOxidation [M18]	1	0	2129.13	High	710.384	85
	[R].AAVEEGIVLGGGCALLR.[C]	1xCarbamidomethyl [C13]	2	0	1684.91	High	842.956	82
	[K].CEFQDAYVLLSEK.[K]	1xCarbamidomethyl [C1]	1	0	1601.75	High	801.38	42
	[K].APGFGDNR.[K]		1	0	833.39	Medium	417.199	24
	[R].LKVGLQVVAVK.[A]		1	1	1153.77	High	577.387	21
	[K].GIIDPTK.[V]		1	0	743.43	High	372.219	35
	[K].GANPVEIR.[R]		1	0	855.468	High	428.238	51
	[R].KGVITVK.[D]		1	1	744.498	Medium	372.752	22
	[R].KPLVIIAEDVDGEALSTLVLNR.[L]		1	0	2365.33	High	789.116	53
	[K].KISSIQSIVPALEIANAHR.[K]		1	1	2047.17	Low	512.547	9
	[R].GYISPYFINTSK.[G]		1	0	1389.7	High	695.357	44
	[R].GVMLAVDAVIAELKK.[Q]	1xOxidation [M3]	1	1	1572.9	Low	524.973	10
P68363	Tubulin alpha-1B chain OS=Homo sapiens OX=9606 GN=TUBA1B PE=1 SV=1	38	12	14	2	50.1	586
	Annotated Sequence	Modifications	# PSMs	# Missed Cleavages	Theo. MH+ [Da]	Confidence (by Search Engine): Mascot	m/z [Da] (by Search Engine): Mascot	Ions Score (by Search Engine): Mascot
	[R].NLDIERPTYTNLNR.[L]		1	0	1718.88	High	573.632	33
	[R].LISQIVSSITASLR.[F]		2	0	1487.88	High	744.443	85
	[K].VGINYQPPTVVPGGDLAK.[V]		1	0	1824.99	Low	912.995	5
	[K].YMACCLLYR.[G]	2xCarbamidomethyl [C4; C5]	1	0	1249.55	High	625.28	63
	[R].SIQFVDWCPTGFK.[V]	1xCarbamidomethyl [C8]	1	0	1584.75	High	792.88	67
	[K].TIGGGDDSFNTFFSETGAGK.[H]		1	0	2007.89	High	1004.45	76
	[K].DVNAAIATIK.[T]		1	0	1015.58	High	508.293	30
	[K].AYHEQLSVAEITNACFEPANQMVK.[C]	1xCarbamidomethyl [C15]	1	0	2750.29	High	917.435	80
	[R].AVFVDLEPTVIDEVR.[T]		2	0	1701.91	High	851.457	92
	[R].LDHKFDLMYAK.[R]		1	1	1380.7	High	460.904	62
	[R].IHFPLATYAPVISAEK.[A]		1	0	1756.96	High	586.326	59
	[R].GHYTIGK.[E]		1	0	775.41	Low	388.209	5
Q13085	Acetyl-CoA carboxylase 1 OS=Homo sapiens OX=9606 GN=ACACA PE=1 SV=2	14	27	28	27	265.4	543
	Annotated Sequence	Modifications	# PSMs	# Missed Cleavages	Theo. MH+ [Da]	Confidence (by Search Engine): Mascot	m/z [Da] (by Search Engine): Mascot	Ions Score (by Search Engine): Mascot
	[R].RLLLEDLVK.[K]		1	1	1098.69	Low	549.848	13
	[R].QVQAEVPGSPIFVMR.[L]		1	0	1657.87	High	829.441	31
	[K].QLTEEDGVHSVIEENIK.[C]		1	0	1939.96	Medium	647.326	32
	[R].ILNVPQELYEK.[G]		1	0	1345.74	Medium	673.372	29
	[K].IIQQAGQVWFPDSAFK.[T]		1	0	1834.95	Medium	917.978	29
	[R].MGGMVSFR.[T]		1	0	884.412	Low	442.71	21
	[R].LTFLVAQK.[D]		1	0	919.561	High	460.284	44
	[R].TVELSIPADPANLDSEAK.[I]		1	0	1869.94	Low	935.475	1
	[K].VEVGTEVTDYR.[F]		1	0	1267.62	High	634.311	34
	[K].VQQAELHTGSLPR.[I]		1	0	1435.77	High	479.26	48
	[K].SVHSSVPLLNSKDPIDR.[I]		1	1	1863.99	High	622.002	42
	[K].TCVFEKENDPSVMR.[S]	1xCarbamidomethyl [C2]	1	1	1711.78	Low	571.264	4
	[R].TAQIMFQAYGDK.[Q]		1	0	1372.66	Low	686.832	7
	[R].TFEDFVR.[I]		1	0	913.441	High	457.225	39
	[K].EASFEYLQNEGER.[L]		1	0	1571.7	High	786.352	39
	[R].DFTVASPAEFVTR.[F]		1	0	1439.72	Low	720.362	21
	[R].AIGIGAYLVR.[L]		1	0	1032.62	High	516.814	42
	[K].ATLVDHGIRR.[L]		1	1	1137.65	Medium	379.888	24
	[R].KVNNADDFPNLFR.[Q]		1	1	1549.78	Low	517.264	10
	[K].IIEEAPATIATPAVFEHMEQCAVK.[L]	1xCarbamidomethyl [C21]	1	0	2655.32	Medium	885.776	28
	[R].IIEFVPTK.[T]		1	0	946.561	High	473.784	53
	[R].LLLEDLVK.[K]		1	0	942.587	High	471.797	59
	[R].LGTPELSTAERK.[E]		1	1	1301.71	Low	434.574	21
	[R].IGSFGPQEDLLFLR.[A]		1	0	1591.85	High	796.428	106
	[R].FVVMVTPEDLK.[A]		2	0	1277.68	High	639.345	49
	[R].HLEPALAFQLELNR.[M]		1	0	1650.9	Medium	550.97	24
	[R].HMEMYADR.[E]		1	0	1052.43	Medium	526.719	24
Q01105	Protein SET OS=Homo sapiens OX=9606 GN=SET PE=1 SV=3	39	16	20	16	33.5	483
	Annotated Sequence	Modifications	# PSMs	# Missed Cleavages	Theo. MH+ [Da]	Confidence (by Search Engine): Mascot	m/z [Da] (by Search Engine): Mascot	Ions Score (by Search Engine): Mascot
	[K].RSELIAK.[I]		1	1	816.494	Medium	408.75	29
	[R].QPFFQK.[R]		1	0	794.42	Low	397.714	4
	[R].LNEQASEEILKVEQK.[Y]		1	1	1757.93	High	586.647	70
	[R].LNEQASEEILK.[V]		1	0	1273.66	Low	637.336	17
	[K].LRQPFFQKR.[S]		1	2	1219.71	Low	407.24	5
	[K].LRQPFFQK.[R]		2	1	1063.6	High	532.306	31
	[K].VLSKEFHLNESGDPSSK.[S]		3	1	1873.93	High	937.468	67
	[RK].VEVTEFEDIKSGYR.[I]		1	1	1671.82	High	557.946	62
	[RK].VEVTEFEDIK.[S]		1	0	1208.6	High	604.806	76
	[K].STEIKWK.[S]		1	1	891.493	High	446.251	30
	[K].SGKDLTKR.[S]		1	2	904.521	High	452.765	52
	[K].SGKDLTK.[R]		1	1	748.42	Low	374.714	8
	[K].SGYRIDFYFDENPYFENK.[V]		1	1	2304.02	Low	768.68	9
	[K].EFHLNESGDPSSK.[S]		2	0	1446.65	High	482.888	41
	[R].IDFYFDENPYFENK.[V]		1	0	1840.81	High	920.907	95
	[K].KKPRPPPALGPEETSASAGLPK.[K]		1	1	2228.24	High	557.816	43
P68371	Tubulin beta-4B chain OS=Homo sapiens OX=9606 GN=TUBB4B PE=1 SV=1	48	18	22	2	49.8	445
	Annotated Sequence	Modifications	# PSMs	# Missed Cleavages	Theo. MH+ [Da]	Confidence (by Search Engine): Mascot	m/z [Da] (by Search Engine): Mascot	Ions Score (by Search Engine): Mascot
	[K].NSSYFVEWIPNNVK.[TV]		1	0	1696.83	High	848.92	51
	[KR].NMMAACDPR.[H]	1xCarbamidomethyl [C6]	1	0	1065.43	Medium	533.217	29
	[R].ISEQFTAMFR.[R]		1	0	1229.6	High	615.304	32
	[K].IREEYPDR.[I]		2	1	1077.53	Low	359.849	21
	[R].ISEQFTAMFR.[R]	1xOxidation [M8]	1	0	1245.59	Low	623.301	18
	[R].IMNTFSVVPSPK.[V]	1xOxidation [M2]	1	0	1335.7	Low	668.353	2
	[R].MSMKEVDEQMLNVQNK.[N]		1	1	1923.9	Low	641.971	15
	[-].MREIVHIQAGQCGNQIGAK.[F]	1xCarbamidomethyl [C12]	2	1	2110.06	High	528.272	35
	[K].LTTPTYGDLNHLVSATMSGVTTCLR.[F]	1xCarbamidomethyl [C23]	1	0	2708.34	High	903.451	49
	[R].YLTVAAVFR.[G]		1	0	1039.59	High	520.301	63
	[K].EAESCDCLQGFQLTHSLGGGTGSGMGTLLISK.[I]	2xCarbamidomethyl [C5; C7]; 1xOxidation [M25]	2	0	3327.53	Low	1109.85	0
	[R].EIVHIQAGQCGNQIGAK.[F]	1xCarbamidomethyl [C10]	2	0	1822.92	Low	608.313	22
	[K].EVDEQMLNVQNK.[N]		1	0	1446.69	High	723.849	35
	[R].ALTVPELTQQMFDAK.[N]		1	0	1691.87	Medium	846.438	29
	[R].AVLVDLEPGTMDSVR.[S]		1	0	1601.82	Low	801.412	7
	[K].LAVNMVPFPR.[L]	1xOxidation [M5]	1	0	1159.63	High	580.318	56
	[K].LAVNMVPFPR.[L]		1	0	1143.63	High	572.321	65
	[K].GHYTEGAELVDSVLDVVRK.[E]		1	1	2087.08	High	696.364	41
	[K].GHYTEGAELVDSVLDVVR.[K]		2	0	1958.98	High	653.666	95
	[R].KLAVNMVPFPR.[L]		1	1	1271.73	High	424.581	30
Q71U36	Tubulin alpha-1A chain OS=Homo sapiens OX=9606 GN=TUBA1A PE=1 SV=1	35	11	12	1	50.1	425
	Annotated Sequence	Modifications	# PSMs	# Missed Cleavages	Theo. MH+ [Da]	Confidence (by Search Engine): Mascot	m/z [Da] (by Search Engine): Mascot	Ions Score (by Search Engine): Mascot
	[R].NLDIERPTYTNLNR.[L]		1	0	1718.88	High	573.632	33
	[K].VGINYQPPTVVPGGDLAK.[V]		1	0	1824.99	Low	912.995	5
	[K].YMACCLLYR.[G]	2xCarbamidomethyl [C4; C5]	1	0	1249.55	High	625.28	63
	[R].TIQFVDWCPTGFK.[V]	1xCarbamidomethyl [C8]	1	0	1598.77	Low	799.887	8
	[K].TIGGGDDSFNTFFSETGAGK.[H]		1	0	2007.89	High	1004.45	76
	[K].DVNAAIATIK.[T]		1	0	1015.58	High	508.293	30
	[K].AYHEQLSVAEITNACFEPANQMVK.[C]	1xCarbamidomethyl [C15]	1	0	2750.29	High	917.435	80
	[R].AVFVDLEPTVIDEVR.[T]		2	0	1701.91	High	851.457	92
	[R].LDHKFDLMYAK.[R]		1	1	1380.7	High	460.904	62
	[R].IHFPLATYAPVISAEK.[A]		1	0	1756.96	High	586.326	59
	[R].GHYTIGK.[E]		1	0	775.41	Low	388.209	5
P06576	ATP synthase subunit beta, mitochondrial OS=Homo sapiens OX=9606 GN=ATP5F1B PE=1 SV=3	29	11	12	11	56.5	405
	Annotated Sequence	Modifications	# PSMs	# Missed Cleavages	Theo. MH+ [Da]	Confidence (by Search Engine): Mascot	m/z [Da] (by Search Engine): Mascot	Ions Score (by Search Engine): Mascot
	[R].IMNVIGEPIDERGPIK.[T]		1	1	1780.96	Low	594.326	12
	[R].IMDPNIVGSEHYDVAR.[G]		1	0	1815.87	High	605.961	77
	[R].LVLEVAQHLGESTVR.[T]		1	0	1650.92	High	825.963	34
	[K].TVLIMELINNVAK.[A]	1xOxidation [M5]	1	0	1473.83	High	737.421	53
	[K].TVLIMELINNVAK.[A]		1	0	1457.84	High	729.424	71
	[R].VALTGLTVAEYFR.[D]		1	0	1439.79	High	720.398	94
	[K].VALVYGQMNEPPGAR.[A]		1	0	1601.81	Low	801.409	11
	[K].VVDLLAPYAK.[G]		1	0	1088.64	High	544.822	45
	[R].TIAMDGTEGLVR.[G]		1	0	1262.64	Low	631.825	23
	[R].AIAELGIYPAVDPLDSTSR.[I]		1	0	1988.03	High	994.52	56
	[K].IGLFGGAGVGK.[T]		1	0	975.562	High	488.285	54
	[R].FTQAGSEVSALLGR.[I]		1	0	1435.75	High	718.38	50
P11021	Endoplasmic reticulum chaperone BiP OS=Homo sapiens OX=9606 GN=HSPA5 PE=1 SV=2	19	10	14	8	72.3	402
	Annotated Sequence	Modifications	# PSMs	# Missed Cleavages	Theo. MH+ [Da]	Confidence (by Search Engine): Mascot	m/z [Da] (by Search Engine): Mascot	Ions Score (by Search Engine): Mascot
	[K].NQLTSNPENTVFDAKR.[L]		1	1	1833.91	Low	611.975	14
	[R].IINEPTAAAIAYGLDKR.[E]		1	1	1816	High	606.004	86
	[R].IINEPTAAAIAYGLDK.[KRG]		1	0	1659.9	High	830.452	108
	[R].LTPEEIER.[MA]		2	0	986.515	Low	493.761	7
	[R].TWNDPSVQQDIK.[F]		1	0	1430.69	Low	715.849	4
	[RK].VEIIANDQGNR.[TI]		8	0	1228.63	High	614.818	89
	[K].SQIFSTASDNQPTVTIK.[V]		1	0	1836.93	High	918.971	32
	[K].DAGTIAGLNVMR.[I]		2	0	1217.63	Medium	609.32	28
	[R].IEIESFYEGEDFSETLTR.[A]		1	0	2164.99	High	1083	44
	[K].KKELEEIVQPIISK.[L]		1	2	1653.98	High	551.997	35
Q8IZP7	Heparan-sulfate 6-O-sulfotransferase 3 OS=Homo sapiens OX=9606 GN=HS6ST3 PE=2 SV=3	9	5	15	1	54.8	381
	Annotated Sequence	Modifications	# PSMs	# Missed Cleavages	Theo. MH+ [Da]	Confidence (by Search Engine): Mascot	m/z [Da] (by Search Engine): Mascot	Ions Score (by Search Engine): Mascot
	[K].TSLHMCDGR.[ST]	1xCarbamidomethyl [C6]; 1xOxidation [M5]	2	0	1092.46	High	546.733	45
	[K].TSLHMCDGR.[ST]	1xCarbamidomethyl [C6]	2	0	1076.46	High	538.735	69
	[K].TGGTTFGR.[H]		5	0	796.395	High	398.701	61
	[K].DLFQQR.[Y]		2	0	806.416	Low	403.712	20
	[KR].ETWLFSR.[F]		1	0	938.473	High	469.74	44
	[R].AGEAGPPAVPGPAR.[R]		3	0	1246.65	High	623.831	50
Q7Z794	Keratin, type II cytoskeletal 1b OS=Homo sapiens OX=9606 GN=KRT77 PE=1 SV=3	10	7	11	3	61.9	364
	Annotated Sequence	Modifications	# PSMs	# Missed Cleavages	Theo. MH+ [Da]	Confidence (by Search Engine): Mascot	m/z [Da] (by Search Engine): Mascot	Ions Score (by Search Engine): Mascot
	[K].YQELQITAGR.[H]		1	0	1178.62	Medium	589.812	28
	[KR].YEDEINKR.[T]		2	1	1066.52	High	356.177	44
	[R].SLDLDSIIDAVR.[T]		1	0	1316.71	High	658.856	89
	[R].TQYELIAQR.[S]		1	0	1121.59	Low	561.301	13
	[K].FASFIDKVR.[F]		2	1	1082.6	High	361.538	51
	[K].FASFIDK.[V]		1	0	827.43	High	414.219	46
	[R].FLEQQNQVLQTK.[W]		3	0	1475.79	High	738.397	77
P38646	Stress-70 protein, mitochondrial OS=Homo sapiens OX=9606 GN=HSPA9 PE=1 SV=2	25	13	19	12	73.6	327
	Annotated Sequence	Modifications	# PSMs	# Missed Cleavages	Theo. MH+ [Da]	Confidence (by Search Engine): Mascot	m/z [Da] (by Search Engine): Mascot	Ions Score (by Search Engine): Mascot
	[R].NTTIPTK.[QK]		7	0	774.436	High	387.722	51
	[R].NTTIPTKK.[S]		1	1	902.531	Low	451.769	1
	[K].NAVITVPAYFNDSQR.[Q]		1	0	1694.85	Low	847.927	15
	[K].SDIGEVILVGGMTR.[M]	1xOxidation [M12]	1	0	1462.76	Low	731.883	6
	[K].LYSPSQIGAFVLMK.[M]		1	0	1553.84	High	777.424	30
	[R].TTPSVVAFTADGER.[L]		1	0	1450.72	High	725.863	33
	[K].VQQTVQDLFGR.[A]		1	0	1290.68	High	645.844	64
	[R].EQQIVIQSSGGLSKDDIENMVK.[N]		1	1	2418.22	Low	806.743	17
	[K].DAGQISGLNVLR.[V]		1	0	1242.68	Low	621.844	9
	[R].AQFEGIVTDLIR.[R]		1	0	1361.74	High	681.375	38
	[K].LLGQFTLIGIPPAPR.[G]		1	0	1592.95	High	796.98	50
	[K].GAVVGIDLGTTNSCVAVMEGK.[Q]	1xCarbamidomethyl [C14]	1	0	2078.03	High	1039.52	33
	[R].KDSETGENIR.[Q]		1	1	1148.55	Low	383.523	18
P19012	Keratin, type I cytoskeletal 15 OS=Homo sapiens OX=9606 GN=KRT15 PE=1 SV=3	18	9	13	2	49.2	287
	Annotated Sequence	Modifications	# PSMs	# Missed Cleavages	Theo. MH+ [Da]	Confidence (by Search Engine): Mascot	m/z [Da] (by Search Engine): Mascot	Ions Score (by Search Engine): Mascot
	[K].NHEEEMK.[ANDE]		1	0	916.383	Low	458.695	15
	[R].VLDELTLAR.[AT]		1	0	1029.59	High	515.3	46
	[R].VILEIDNAR.[L]		1	0	1042.59	Low	521.799	7
	[R].TMQELEIELQSQLSMK.[A]	1xOxidation [M15]	1	0	1923.94	Low	641.985	11
	[K].TRLEQEIATYR.[RS]		2	1	1379.73	High	460.581	47
	[R].ALEEANADLEVK.[I]		1	0	1301.66	High	651.333	51
	[R].LASYLDKVR.[A]		2	1	1064.61	High	532.809	63
	[R].LASYLDK.[V]		2	0	809.44	High	405.224	46
	[KR].LAADDFR.[AITLV]		2	0	807.4	High	404.204	53
Q9UMS4	Pre-mRNA-processing factor 19 OS=Homo sapiens OX=9606 GN=PRPF19 PE=1 SV=1	23	9	10	9	55.1	242
	Annotated Sequence	Modifications	# PSMs	# Missed Cleavages	Theo. MH+ [Da]	Confidence (by Search Engine): Mascot	m/z [Da] (by Search Engine): Mascot	Ions Score (by Search Engine): Mascot
	[K].NVVVFDK.[S]		1	0	820.456	Low	410.732	12
	[R].QVASHVGLHSASIPGILALDLCPSDTNK.[I]	1xCarbamidomethyl [C22]	1	0	2900.49	Low	725.879	0
	[K].ILTGGADKNVVVFDK.[S]		2	1	1575.87	High	525.963	61
	[R].IWSVPNASCVQVVR.[A]	1xCarbamidomethyl [C9]	1	0	1614.84	High	807.924	35
	[K].TVPEELVKPEELSK.[Y]		1	0	1597.87	High	533.294	47
	[K].VTSVVFHPSQDLVFSASPDATIR.[I]		1	0	2473.27	Medium	825.096	30
	[K].SSEQILATLK.[G]		1	0	1089.62	High	545.311	50
	[K].FIASTGMDR.[S]		1	0	997.477	Medium	499.242	24
	[R].GKTVPEELVKPEELSK.[Y]		1	1	1782.98	High	595	69
P02765	Alpha-2-HS-glycoprotein OS=Homo sapiens OX=9606 GN=AHSG PE=1 SV=2	5	3	5	3	39.3	189
	Annotated Sequence	Modifications	# PSMs	# Missed Cleavages	Theo. MH+ [Da]	Confidence (by Search Engine): Mascot	m/z [Da] (by Search Engine): Mascot	Ions Score (by Search Engine): Mascot
	[R].AHYDLR.[H]		1	0	774.389	High	387.698	40
	[K].CDSSPDSAEDVRK.[V]	1xCarbamidomethyl [C1]	1	1	1465.62	High	489.212	33
	[K].CDSSPDSAEDVR.[K]	1xCarbamidomethyl [C1]	3	0	1337.53	High	669.268	75
P08238	Heat shock protein HSP 90-beta OS=Homo sapiens OX=9606 GN=HSP90AB1 PE=1 SV=4	12	8	8	4	83.2	188
	Annotated Sequence	Modifications	# PSMs	# Missed Cleavages	Theo. MH+ [Da]	Confidence (by Search Engine): Mascot	m/z [Da] (by Search Engine): Mascot	Ions Score (by Search Engine): Mascot
	[R].NPDDITQEEYGEFYK.[S]		1	0	1847.8	Low	924.401	9
	[RK].LSELLR.[KY]		1	0	730.446	Medium	365.726	24
	[R].YESLTDPSKLDSGK.[E]		1	1	1539.75	Low	513.922	6
	[K].EQVANSAFVER.[V]		1	0	1249.62	High	625.313	56
	[R].ALLFIPR.[R]		1	0	829.529	Medium	415.268	26
	[K].ADLINNLGTIAK.[SF]		1	0	1242.71	High	621.856	44
	[K].IDIIPNPQER.[T]		1	0	1194.65	Low	597.828	15
	[R].GVVDSEDIPLNLSR.[E]		2	0	1513.79	High	757.396	113
P62987	Ubiquitin-60S ribosomal protein L40 OS=Homo sapiens OX=9606 GN=UBA52 PE=1 SV=2	41	5	8	5	14.7	187
	Annotated Sequence	Modifications	# PSMs	# Missed Cleavages	Theo. MH+ [Da]	Confidence (by Search Engine): Mascot	m/z [Da] (by Search Engine): Mascot	Ions Score (by Search Engine): Mascot
	[K].IQDKEGIPPDQQR.[L]		2	1	1523.78	High	762.395	55
	[-G].MQIFVK.[T]	1xOxidation [M1]	1	0	781.428	Medium	391.217	26
	[K].TITLEVEPSDTIENVK.[A]		2	0	1787.93	Medium	596.648	27
	[R].TLSDYNIQK.[E]		1	0	1081.55	Low	541.28	14
	[K].ESTLHLVLR.[L]		2	0	1067.62	High	534.314	78
P02768	Albumin OS=Homo sapiens OX=9606 GN=ALB PE=1 SV=2	7	4	9	4	69.3	166
	Annotated Sequence	Modifications	# PSMs	# Missed Cleavages	Theo. MH+ [Da]	Confidence (by Search Engine): Mascot	m/z [Da] (by Search Engine): Mascot	Ions Score (by Search Engine): Mascot
	[K].LVTDLTK.[V]		2	0	789.472	High	395.239	53
	[K].YICENQDSISSK.[L]	1xCarbamidomethyl [C3]	4	0	1443.64	Low	722.325	19
	[K].YLYEIAR.[R]		1	0	927.493	High	464.251	38
	[K].KVPQVSTPTLVEVSR.[N]		2	1	1639.94	High	547.318	59
P22061	Protein-L-isoaspartate(D-aspartate) O-methyltransferase OS=Homo sapiens OX=9606 GN=PCMT1 PE=1 SV=4	35	5	6	5	24.6	161
	Annotated Sequence	Modifications	# PSMs	# Missed Cleavages	Theo. MH+ [Da]	Confidence (by Search Engine): Mascot	m/z [Da] (by Search Engine): Mascot	Ions Score (by Search Engine): Mascot
	[K].MKPLMGVIYVPLTDKEK.[Q]	1xOxidation [M]	2	1	1978.08	Low	495.275	10
	[K].VFEVMLATDR.[S]		1	0	1180.6	High	590.806	59
	[R].VQLVVGDGR.[M]		1	0	942.537	Medium	471.773	24
	[R].LILPVGPAGGNQMLEQYDKLQDGSIK.[M]		1	1	2784.46	Low	928.826	15
	[K].ALDVGSGSGILTACFAR.[M]	1xCarbamidomethyl [C14]	1	0	1694.85	High	847.931	115
P81605	Dermcidin OS=Homo sapiens OX=9606 GN=DCD PE=1 SV=2	23	3	4	3	11.3	150
	Annotated Sequence	Modifications	# PSMs	# Missed Cleavages	Theo. MH+ [Da]	Confidence (by Search Engine): Mascot	m/z [Da] (by Search Engine): Mascot	Ions Score (by Search Engine): Mascot
	[K].ENAGEDPGLAR.[Q]		1	0	1128.53	Medium	564.768	26
	[K].DAVEDLESVGK.[G]		1	0	1161.56	High	581.286	32
	[K].LGKDAVEDLESVGK.[G]		2	1	1459.76	High	730.387	84
Q86Y46	Keratin, type II cytoskeletal 73 OS=Homo sapiens OX=9606 GN=KRT73 PE=1 SV=1	9	6	7	2	58.9	145
	Annotated Sequence	Modifications	# PSMs	# Missed Cleavages	Theo. MH+ [Da]	Confidence (by Search Engine): Mascot	m/z [Da] (by Search Engine): Mascot	Ions Score (by Search Engine): Mascot
	[R].NLDLDSIIAEVR.[A]		1	0	1357.73	High	679.371	42
	[K].FASFIDKVR.[F]		2	1	1082.6	High	361.538	51
	[K].FASFIDK.[V]		1	0	827.43	High	414.219	46
	[R].FLEQQNQVLETK.[W]		1	0	1476.77	High	738.888	38
	[R].LDSELR.[NSG]		1	0	732.389	Low	366.698	16
	[KR].LLEGEECR.[MLI]	1xCarbamidomethyl [C7]	1	0	1005.47	Low	503.237	16
P07900	Heat shock protein HSP 90-alpha OS=Homo sapiens OX=9606 GN=HSP90AA1 PE=1 SV=5	14	9	9	5	84.6	142
	Annotated Sequence	Modifications	# PSMs	# Missed Cleavages	Theo. MH+ [Da]	Confidence (by Search Engine): Mascot	m/z [Da] (by Search Engine): Mascot	Ions Score (by Search Engine): Mascot
	[R].NPDDITNEEYGEFYK.[S]		1	0	1833.78	Low	917.396	3
	[RK].LSELLR.[KY]		1	0	730.446	Medium	365.726	24
	[R].YESLTDPSKLDSGK.[E]		1	1	1539.75	Low	513.922	6
	[R].ELISNSSDALDKIR.[Y]		1	1	1560.82	Low	520.946	12
	[KR].AILFVPR.[R]		2	0	815.514	Low	408.261	5
	[K].ADLINNLGTIAK.[SF]		1	0	1242.71	High	621.856	44
	[K].LGIHEDSQNR.[K]		1	0	1168.57	Low	390.195	10
	[R].GVVDSEDIPLNLSR.[E]		2	0	1513.79	High	757.396	113
	[K].HIYYITGETK.[D]		1	0	1224.63	Low	612.816	5
Q8TF72	Protein Shroom3 OS=Homo sapiens OX=9606 GN=SHROOM3 PE=1 SV=2	0	1	8	1	216.7	137
	Annotated Sequence	Modifications	# PSMs	# Missed Cleavages	Theo. MH+ [Da]	Confidence (by Search Engine): Mascot	m/z [Da] (by Search Engine): Mascot	Ions Score (by Search Engine): Mascot
	[R].SSPATADKR.[Q]		8	1	932.48	High	466.744	34
P31689	DnaJ homolog subfamily A member 1 OS=Homo sapiens OX=9606 GN=DNAJA1 PE=1 SV=2	22	7	8	7	44.8	126
	Annotated Sequence	Modifications	# PSMs	# Missed Cleavages	Theo. MH+ [Da]	Confidence (by Search Engine): Mascot	m/z [Da] (by Search Engine): Mascot	Ions Score (by Search Engine): Mascot
	[K].NVICDKCEGR.[G]	2xCarbamidomethyl [C4; C7]	1	1	1250.56	Low	417.526	23
	[K].QISQAYEVLSDAK.[K]		1	0	1451.74	Low	726.373	10
	[K].YHPDKNPNEGEK.[F]		1	1	1427.65	High	476.557	50
	[R].TIVITSHPGQIVK.[H]		2	0	1392.82	High	696.914	44
	[R].ELYDKGGEQAIK.[E]		1	1	1350.69	Low	675.849	3
	[K].EVEETDEMDQVELVDFDPNQER.[R]		1	0	2666.14	Low	889.385	7
	[KR].IILEFK.[EAV]		3	0	762.476	High	381.741	36
Q8IWX8	Calcium homeostasis endoplasmic reticulum protein OS=Homo sapiens OX=9606 GN=CHERP PE=1 SV=3	16	10	10	10	103.6	106
	Annotated Sequence	Modifications	# PSMs	# Missed Cleavages	Theo. MH+ [Da]	Confidence (by Search Engine): Mascot	m/z [Da] (by Search Engine): Mascot	Ions Score (by Search Engine): Mascot
	[R].QEQVTAAVAHAVEQQMQK.[L]		1	0	1995.99	Low	666.002	16
	[K].MGWSGSGGLGAK.[E]		1	0	1107.53	Low	554.266	14
	[R].ITADGAHFELR.[L]		1	0	1229.63	High	410.547	44
	[K].VVVPIYCTSFLAVEEDKQQK.[I]	1xCarbamidomethyl [C7]	1	1	2353.21	Low	785.075	1
	[R].ELLAALQK.[V]		1	0	885.54	High	443.274	43
	[K].EQGIQDPIKGGDVR.[D]		1	1	1511.78	Low	504.599	4
	[K].LEDHEYKPLDPK.[D]		1	0	1483.74	Low	495.255	16
	[K].LALEQQQLICK.[Q]	1xCarbamidomethyl [C10]	1	0	1343.74	Medium	672.371	30
	[K].LLEETQLDMNEFDNLLQPIIDTCTK.[D]	1xCarbamidomethyl [C23]; 1xOxidation [M9]	1	0	3009.44	High	1003.82	33
	[K].GVGVALDDPYENYRR.[N]		1	1	1723.84	Low	575.285	13
O95816	BAG family molecular chaperone regulator 2 OS=Homo sapiens OX=9606 GN=BAG2 PE=1 SV=1	25	3	3	3	23.8	96
	Annotated Sequence	Modifications	# PSMs	# Missed Cleavages	Theo. MH+ [Da]	Confidence (by Search Engine): Mascot	m/z [Da] (by Search Engine): Mascot	Ions Score (by Search Engine): Mascot
	[R].QISDGEREELNLTANR.[L]		1	1	1844.91	Low	615.642	3
	[R].TLTVEVSVETIRNPQQQESLK.[H]		1	1	2399.28	Low	800.431	18
	[K].FQSIVIGCALEDQKK.[I]	1xCarbamidomethyl [C8]	1	1	1735.9	High	579.307	94
P60709	Actin, cytoplasmic 1 OS=Homo sapiens OX=9606 GN=ACTB PE=1 SV=1	18	5	5	5	41.7	89
	Annotated Sequence	Modifications	# PSMs	# Missed Cleavages	Theo. MH+ [Da]	Confidence (by Search Engine): Mascot	m/z [Da] (by Search Engine): Mascot	Ions Score (by Search Engine): Mascot
	[K].QEYDESGPSIVHR.[K]		1	0	1516.7	High	506.239	40
	[KR].SYELPDGQVITIGNER.[F]		1	0	1790.89	High	895.949	51
	[K].AGFAGDDAPR.[A]		1	0	976.448	Medium	488.728	28
	[K].LCYVALDFEQEMATAASSSSLEK.[S]	1xCarbamidomethyl [C2]	1	0	2550.17	Low	850.729	8
	[K].IIAPPER.[K]		1	0	795.472	Low	398.24	15
P31943	Heterogeneous nuclear ribonucleoprotein H OS=Homo sapiens OX=9606 GN=HNRNPH1 PE=1 SV=4	4	1	1	1	49.2	87
	Annotated Sequence	Modifications	# PSMs	# Missed Cleavages	Theo. MH+ [Da]	Confidence (by Search Engine): Mascot	m/z [Da] (by Search Engine): Mascot	Ions Score (by Search Engine): Mascot
	[RK].ATENDIYNFFSPLNPVR.[V]		1	0	1996.98	High	998.992	87
P05109	Protein S100-A8 OS=Homo sapiens OX=9606 GN=S100A8 PE=1 SV=1	31	3	3	3	10.8	82
	Annotated Sequence	Modifications	# PSMs	# Missed Cleavages	Theo. MH+ [Da]	Confidence (by Search Engine): Mascot	m/z [Da] (by Search Engine): Mascot	Ions Score (by Search Engine): Mascot
	[-].MLTELEK.[A]	1xOxidation [M1]	1	0	879.449	Low	440.228	14
	[K].ALNSIIDVYHK.[Y]		1	0	1272.69	High	424.903	76
	[K].LLETECPQYIR.[K]	1xCarbamidomethyl [C6]	1	0	1421.71	Low	711.359	21
Q5D862	Filaggrin-2 OS=Homo sapiens OX=9606 GN=FLG2 PE=1 SV=1	0	1	1	1	247.9	82
	Annotated Sequence	Modifications	# PSMs	# Missed Cleavages	Theo. MH+ [Da]	Confidence (by Search Engine): Mascot	m/z [Da] (by Search Engine): Mascot	Ions Score (by Search Engine): Mascot
	[R].SVVTVIDVFYK.[Y]		1	0	1269.71	High	635.358	82
O75934	Pre-mRNA-splicing factor SPF27 OS=Homo sapiens OX=9606 GN=BCAS2 PE=1 SV=1	6	1	1	1	26.1	77
	Annotated Sequence	Modifications	# PSMs	# Missed Cleavages	Theo. MH+ [Da]	Confidence (by Search Engine): Mascot	m/z [Da] (by Search Engine): Mascot	Ions Score (by Search Engine): Mascot
	[R].TIVQLENEIYQIK.[Q]		1	0	1590.87	High	795.942	77
Q86YZ3	Hornerin OS=Homo sapiens OX=9606 GN=HRNR PE=1 SV=2	2	1	2	1	282.2	70
	Annotated Sequence	Modifications	# PSMs	# Missed Cleavages	Theo. MH+ [Da]	Confidence (by Search Engine): Mascot	m/z [Da] (by Search Engine): Mascot	Ions Score (by Search Engine): Mascot
	[R].GPYESGSGHSSGLGHR.[E]		2	0	1584.71	High	528.909	53
Q7L1Q6	eIF5-mimic protein 2 OS=Homo sapiens OX=9606 GN=BZW1 PE=1 SV=1	6	1	1	1	48	67
	Annotated Sequence	Modifications	# PSMs	# Missed Cleavages	Theo. MH+ [Da]	Confidence (by Search Engine): Mascot	m/z [Da] (by Search Engine): Mascot	Ions Score (by Search Engine): Mascot
	[R].FDPTQFQDCIIQGLTETGTDLEAVAK.[F]	1xCarbamidomethyl [C9]	1	0	2897.39	High	966.469	67
O60884	DnaJ homolog subfamily A member 2 OS=Homo sapiens OX=9606 GN=DNAJA2 PE=1 SV=1	10	2	2	2	45.7	61
	Annotated Sequence	Modifications	# PSMs	# Missed Cleavages	Theo. MH+ [Da]	Confidence (by Search Engine): Mascot	m/z [Da] (by Search Engine): Mascot	Ions Score (by Search Engine): Mascot
	[R].ITFTGEADQAPGVEPGDIVLLLQEK.[E]		1	0	2640.38	Low	880.797	16
	[K].EISFAYEVLSNPEKR.[E]		1	1	1781.91	High	594.641	60
O95831	Apoptosis-inducing factor 1, mitochondrial OS=Homo sapiens OX=9606 GN=AIFM1 PE=1 SV=1	10	4	4	4	66.9	59
	Annotated Sequence	Modifications	# PSMs	# Missed Cleavages	Theo. MH+ [Da]	Confidence (by Search Engine): Mascot	m/z [Da] (by Search Engine): Mascot	Ions Score (by Search Engine): Mascot
	[R].ISGLGLTPEQK.[Q]		1	0	1142.64	Medium	571.824	30
	[K].VMPNAIVQSVGVSSGK.[L]		1	0	1572.84	Low	786.924	19
	[R].ALGTEVIQLFPEK.[G]		1	0	1444.8	High	722.906	43
	[R].KVETDHIVAAVGLEPNVELAK.[T]		1	1	2232.22	Low	744.746	18
P05387	60S acidic ribosomal protein P2 OS=Homo sapiens OX=9606 GN=RPLP2 PE=1 SV=1	24	2	2	2	11.7	55
	Annotated Sequence	Modifications	# PSMs	# Missed Cleavages	Theo. MH+ [Da]	Confidence (by Search Engine): Mascot	m/z [Da] (by Search Engine): Mascot	Ions Score (by Search Engine): Mascot
	[K].NIEDVIAQGIGK.[L]		1	0	1256.68	High	628.846	56
	[K].ILDSVGIEADDDRLNK.[V]		1	1	1772.9	Low	591.64	15
P05141	ADP/ATP translocase 2 OS=Homo sapiens OX=9606 GN=SLC25A5 PE=1 SV=7	7	2	2	2	32.8	52
	Annotated Sequence	Modifications	# PSMs	# Missed Cleavages	Theo. MH+ [Da]	Confidence (by Search Engine): Mascot	m/z [Da] (by Search Engine): Mascot	Ions Score (by Search Engine): Mascot
	[K].DFLAGGVAAAISK.[T]		1	0	1219.67	High	610.338	52
	[R].GNLANVIR.[Y]		1	0	856.5	Low	428.754	8
P26641	Elongation factor 1-gamma OS=Homo sapiens OX=9606 GN=EEF1G PE=1 SV=3	4	2	2	2	50.1	51
	Annotated Sequence	Modifications	# PSMs	# Missed Cleavages	Theo. MH+ [Da]	Confidence (by Search Engine): Mascot	m/z [Da] (by Search Engine): Mascot	Ions Score (by Search Engine): Mascot
	[R].TPEFLR.[K]		1	0	762.414	Low	381.711	23
	[R].ILGLLDAYLK.[T]		1	0	1118.68	High	559.845	45
Q16777	Histone H2A type 2-C OS=Homo sapiens OX=9606 GN=H2AC20 PE=1 SV=4	22	2	3	2	14	47
	Annotated Sequence	Modifications	# PSMs	# Missed Cleavages	Theo. MH+ [Da]	Confidence (by Search Engine): Mascot	m/z [Da] (by Search Engine): Mascot	Ions Score (by Search Engine): Mascot
	[KR].VTIAQGGVLPNIQAVLLPK.[K]		2	0	1931.17	High	644.395	30
	[R].AGLQFPVGR.[VI]		1	0	944.531	High	472.769	34
P08195	4F2 cell-surface antigen heavy chain OS=Homo sapiens OX=9606 GN=SLC3A2 PE=1 SV=3	4	2	2	2	68	44
	Annotated Sequence	Modifications	# PSMs	# Missed Cleavages	Theo. MH+ [Da]	Confidence (by Search Engine): Mascot	m/z [Da] (by Search Engine): Mascot	Ions Score (by Search Engine): Mascot
	[R].LLTSFLPAQLLR.[L]		1	0	1371.84	High	686.422	34
	[K].GQSEDPGSLLSLFR.[R]		1	0	1505.76	Low	753.384	24
O14556	Glyceraldehyde-3-phosphate dehydrogenase, testis-specific OS=Homo sapiens OX=9606 GN=GAPDHS PE=1 SV=2	3	1	1	1	44.5	42
	Annotated Sequence	Modifications	# PSMs	# Missed Cleavages	Theo. MH+ [Da]	Confidence (by Search Engine): Mascot	m/z [Da] (by Search Engine): Mascot	Ions Score (by Search Engine): Mascot
	[K].AGIALNDNFVK.[L]		1	0	1161.63	High	581.317	42
P15924	Desmoplakin OS=Homo sapiens OX=9606 GN=DSP PE=1 SV=3	1	1	1	1	331.6	39
	Annotated Sequence	Modifications	# PSMs	# Missed Cleavages	Theo. MH+ [Da]	Confidence (by Search Engine): Mascot	m/z [Da] (by Search Engine): Mascot	Ions Score (by Search Engine): Mascot
	[R].TMIQSPSGVILQEAADVHAR.[Y]	1xOxidation [M2]	1	0	2139.09	High	713.705	39
P25787	Proteasome subunit alpha type-2 OS=Homo sapiens OX=9606 GN=PSMA2 PE=1 SV=2	12	2	2	2	25.9	39
	Annotated Sequence	Modifications	# PSMs	# Missed Cleavages	Theo. MH+ [Da]	Confidence (by Search Engine): Mascot	m/z [Da] (by Search Engine): Mascot	Ions Score (by Search Engine): Mascot
	[K].LVQIEYALAAVAGGAPSVGIK.[A]		1	0	2027.15	High	676.389	39
	[K].SILYDER.[S]		1	0	895.452	Low	448.231	8
P07602	Prosaposin OS=Homo sapiens OX=9606 GN=PSAP PE=1 SV=2	3	1	1	1	58.1	39
	Annotated Sequence	Modifications	# PSMs	# Missed Cleavages	Theo. MH+ [Da]	Confidence (by Search Engine): Mascot	m/z [Da] (by Search Engine): Mascot	Ions Score (by Search Engine): Mascot
	[K].EIVDSYLPVILDIIK.[G]		1	0	1730	High	865.504	39
Q4ADV7	Guanine nucleotide exchange factor subunit RIC1 OS=Homo sapiens OX=9606 GN=RIC1 PE=1 SV=2	1	1	1	1	159.2	37
	Annotated Sequence	Modifications	# PSMs	# Missed Cleavages	Theo. MH+ [Da]	Confidence (by Search Engine): Mascot	m/z [Da] (by Search Engine): Mascot	Ions Score (by Search Engine): Mascot
	[K].TGLHAVDR.[W]		1	0	868.464	High	434.736	37
P46379	Large proline-rich protein BAG6 OS=Homo sapiens OX=9606 GN=BAG6 PE=1 SV=2	1	1	1	1	119.3	37
	Annotated Sequence	Modifications	# PSMs	# Missed Cleavages	Theo. MH+ [Da]	Confidence (by Search Engine): Mascot	m/z [Da] (by Search Engine): Mascot	Ions Score (by Search Engine): Mascot
	[R].LLGNTFVALSDLR.[C]		1	0	1418.8	High	709.904	37
P84243	Histone H3.3 OS=Homo sapiens OX=9606 GN=H3-3A PE=1 SV=2	21	4	4	4	15.3	34
	Annotated Sequence	Modifications	# PSMs	# Missed Cleavages	Theo. MH+ [Da]	Confidence (by Search Engine): Mascot	m/z [Da] (by Search Engine): Mascot	Ions Score (by Search Engine): Mascot
	[R].YRPGTVALR.[E]		1	0	1032.59	Low	516.801	2
	[K].STELLIR.[K]		1	0	831.493	Medium	416.25	30
	[K].DIQLAR.[R]		1	0	715.41	Medium	358.208	26
	[R].KLPFQR.[L]		1	1	788.478	Low	394.743	14
P05386	60S acidic ribosomal protein P1 OS=Homo sapiens OX=9606 GN=RPLP1 PE=1 SV=1	14	1	1	1	11.5	34
	Annotated Sequence	Modifications	# PSMs	# Missed Cleavages	Theo. MH+ [Da]	Confidence (by Search Engine): Mascot	m/z [Da] (by Search Engine): Mascot	Ions Score (by Search Engine): Mascot
	[K].AAGVNVEPFWPGLFAK.[A]		1	0	1702.9	High	851.951	34
P25705	ATP synthase subunit alpha, mitochondrial OS=Homo sapiens OX=9606 GN=ATP5F1A PE=1 SV=1	3	1	1	1	59.7	34
	Annotated Sequence	Modifications	# PSMs	# Missed Cleavages	Theo. MH+ [Da]	Confidence (by Search Engine): Mascot	m/z [Da] (by Search Engine): Mascot	Ions Score (by Search Engine): Mascot
	[R].ILGADTSVDLEETGR.[V]		1	0	1575.79	High	788.397	34
P11498	Pyruvate carboxylase, mitochondrial OS=Homo sapiens OX=9606 GN=PC PE=1 SV=2	6	6	6	6	129.6	32
	Annotated Sequence	Modifications	# PSMs	# Missed Cleavages	Theo. MH+ [Da]	Confidence (by Search Engine): Mascot	m/z [Da] (by Search Engine): Mascot	Ions Score (by Search Engine): Mascot
	[K].DMTLEGDDLILEIE.[-]		1	0	1605.76	Low	803.382	14
	[R].FIGPSPEVVR.[K]		1	0	1100.61	Low	550.809	20
	[K].ALAVSDLNR.[A]		1	0	958.532	Low	479.769	13
	[R].ADFAQACQDAGVR.[F]	1xCarbamidomethyl [C7]	1	0	1408.63	Low	704.818	10
	[R].AEAEAQAEELSFPR.[S]		1	0	1547.73	Low	774.37	12
	[R].GLAPVQAYLHIPDIIK.[V]		1	0	1748.01	High	583.342	26
P62805	Histone H4 OS=Homo sapiens OX=9606 GN=H4C1 PE=1 SV=2	17	2	2	2	11.4	30
	Annotated Sequence	Modifications	# PSMs	# Missed Cleavages	Theo. MH+ [Da]	Confidence (by Search Engine): Mascot	m/z [Da] (by Search Engine): Mascot	Ions Score (by Search Engine): Mascot
	[K].VFLENVIR.[D]		1	0	989.578	High	495.293	30
	[R].DAVTYTEHAK.[R]		1	0	1134.54	Low	378.853	15
O43175	D-3-phosphoglycerate dehydrogenase OS=Homo sapiens OX=9606 GN=PHGDH PE=1 SV=4	2	1	1	1	56.6	30
	Annotated Sequence	Modifications	# PSMs	# Missed Cleavages	Theo. MH+ [Da]	Confidence (by Search Engine): Mascot	m/z [Da] (by Search Engine): Mascot	Ions Score (by Search Engine): Mascot
	[R].DLPLLLFR.[T]		1	0	986.603	High	493.806	30
Q5T4F4	Protrudin OS=Homo sapiens OX=9606 GN=ZFYVE27 PE=1 SV=1	1	1	1	1	45.8	30
	Annotated Sequence	Modifications	# PSMs	# Missed Cleavages	Theo. MH+ [Da]	Confidence (by Search Engine): Mascot	m/z [Da] (by Search Engine): Mascot	Ions Score (by Search Engine): Mascot
	[R].LTERLR.[K]		1	1	787.478	Medium	394.243	30
P12273	Prolactin-inducible protein OS=Homo sapiens OX=9606 GN=PIP PE=1 SV=1	7	1	1	1	16.6	29
	Annotated Sequence	Modifications	# PSMs	# Missed Cleavages	Theo. MH+ [Da]	Confidence (by Search Engine): Mascot	m/z [Da] (by Search Engine): Mascot	Ions Score (by Search Engine): Mascot
	[R].FYTIEILKVE.[-]		1	1	1254.7	High	627.853	29
Q02413	Desmoglein-1 OS=Homo sapiens OX=9606 GN=DSG1 PE=1 SV=2	2	1	1	1	113.7	29
	Annotated Sequence	Modifications	# PSMs	# Missed Cleavages	Theo. MH+ [Da]	Confidence (by Search Engine): Mascot	m/z [Da] (by Search Engine): Mascot	Ions Score (by Search Engine): Mascot
	[R].YVMGNNPADLLAVDSR.[T]	1xOxidation [M3]	1	0	1750.84	Medium	875.927	29
P62318	Small nuclear ribonucleoprotein Sm D3 OS=Homo sapiens OX=9606 GN=SNRPD3 PE=1 SV=1	7	1	1	1	13.9	28
	Annotated Sequence	Modifications	# PSMs	# Missed Cleavages	Theo. MH+ [Da]	Confidence (by Search Engine): Mascot	m/z [Da] (by Search Engine): Mascot	Ions Score (by Search Engine): Mascot
	[R].FLILPDMLK.[N]		1	0	1089.64	High	545.323	28
Q9UJV9	Probable ATP-dependent RNA helicase DDX41 OS=Homo sapiens OX=9606 GN=DDX41 PE=1 SV=2	1	1	1	1	69.8	28
	Annotated Sequence	Modifications	# PSMs	# Missed Cleavages	Theo. MH+ [Da]	Confidence (by Search Engine): Mascot	m/z [Da] (by Search Engine): Mascot	Ions Score (by Search Engine): Mascot
	[K].AIEAFR.[E]		1	0	706.388	Medium	353.698	28
Q7LFX5	Carbohydrate sulfotransferase 15 OS=Homo sapiens OX=9606 GN=CHST15 PE=1 SV=1	1	1	1	1	64.9	28
	Annotated Sequence	Modifications	# PSMs	# Missed Cleavages	Theo. MH+ [Da]	Confidence (by Search Engine): Mascot	m/z [Da] (by Search Engine): Mascot	Ions Score (by Search Engine): Mascot
	[K].FLPNSK.[S]		1	0	705.393	Medium	353.2	28
P20674	Cytochrome c oxidase subunit 5A, mitochondrial OS=Homo sapiens OX=9606 GN=COX5A PE=1 SV=2	5	1	1	1	16.8	28
	Annotated Sequence	Modifications	# PSMs	# Missed Cleavages	Theo. MH+ [Da]	Confidence (by Search Engine): Mascot	m/z [Da] (by Search Engine): Mascot	Ions Score (by Search Engine): Mascot
	[K].IIDAALR.[A]		1	0	771.472	Medium	386.24	28
Q9HD64	X antigen family member 1 OS=Homo sapiens OX=9606 GN=XAGE1A PE=1 SV=3	7	1	1	1	9.1	28
	Annotated Sequence	Modifications	# PSMs	# Missed Cleavages	Theo. MH+ [Da]	Confidence (by Search Engine): Mascot	m/z [Da] (by Search Engine): Mascot	Ions Score (by Search Engine): Mascot
	[K].KNQQLK.[VE]		1	1	758.452	Medium	379.73	28
A0A1B0GTL2	Uncharacterized protein C20orf204 OS=Homo sapiens OX=9606 GN=C20orf204 PE=3 SV=1	3	1	1	1	20.9	27
	Annotated Sequence	Modifications	# PSMs	# Missed Cleavages	Theo. MH+ [Da]	Confidence (by Search Engine): Mascot	m/z [Da] (by Search Engine): Mascot	Ions Score (by Search Engine): Mascot
	[R].RGALER.[A]		1	1	701.405	Medium	351.206	27
Q8N336	ELMO domain-containing protein 1 OS=Homo sapiens OX=9606 GN=ELMOD1 PE=2 SV=3	2	1	1	1	39	26
	Annotated Sequence	Modifications	# PSMs	# Missed Cleavages	Theo. MH+ [Da]	Confidence (by Search Engine): Mascot	m/z [Da] (by Search Engine): Mascot	Ions Score (by Search Engine): Mascot
	[K].CRDITK.[E]	1xCarbamidomethyl [C1]	1	1	792.403	Medium	396.705	26
O15042	U2 snRNP-associated SURP motif-containing protein OS=Homo sapiens OX=9606 GN=U2SURP PE=1 SV=2	5	5	5	5	118.2	26
	Annotated Sequence	Modifications	# PSMs	# Missed Cleavages	Theo. MH+ [Da]	Confidence (by Search Engine): Mascot	m/z [Da] (by Search Engine): Mascot	Ions Score (by Search Engine): Mascot
	[R].VMTCFR.[A]	1xCarbamidomethyl [C4]	1	0	813.375	Low	407.191	8
	[R].TIQGHLQSENFK.[Q]		1	0	1401.71	Low	467.909	15
	[R].DKLEEILR.[G]		1	1	1015.58	Low	508.293	14
	[R].FEPPQSDSDGQRR.[S]		1	1	1518.69	Low	506.903	9
	[R].EINNPMFR.[F]		1	0	1020.49	Medium	510.751	24
P04406	Glyceraldehyde-3-phosphate dehydrogenase OS=Homo sapiens OX=9606 GN=GAPDH PE=1 SV=3	4	1	1	1	36	26
	Annotated Sequence	Modifications	# PSMs	# Missed Cleavages	Theo. MH+ [Da]	Confidence (by Search Engine): Mascot	m/z [Da] (by Search Engine): Mascot	Ions Score (by Search Engine): Mascot
	[R].GALQNIIPASTGAAK.[A]		1	0	1411.79	Medium	706.4	26
Q8NCM8	Cytoplasmic dynein 2 heavy chain 1 OS=Homo sapiens OX=9606 GN=DYNC2H1 PE=1 SV=4	0	2	2	2	492.3	25
	Annotated Sequence	Modifications	# PSMs	# Missed Cleavages	Theo. MH+ [Da]	Confidence (by Search Engine): Mascot	m/z [Da] (by Search Engine): Mascot	Ions Score (by Search Engine): Mascot
	[R].ALKTVLR.[G]		1	1	800.535	High	400.771	25
	[K].LEAEVSK.[A]		1	0	775.42	Low	388.214	11
P43487	Ran-specific GTPase-activating protein OS=Homo sapiens OX=9606 GN=RANBP1 PE=1 SV=1	5	1	1	1	23.3	24
	Annotated Sequence	Modifications	# PSMs	# Missed Cleavages	Theo. MH+ [Da]	Confidence (by Search Engine): Mascot	m/z [Da] (by Search Engine): Mascot	Ions Score (by Search Engine): Mascot
	[K].TLEEDEEELFK.[M]		1	0	1381.64	Medium	691.323	24
P06702	Protein S100-A9 OS=Homo sapiens OX=9606 GN=S100A9 PE=1 SV=1	11	1	1	1	13.2	24
	Annotated Sequence	Modifications	# PSMs	# Missed Cleavages	Theo. MH+ [Da]	Confidence (by Search Engine): Mascot	m/z [Da] (by Search Engine): Mascot	Ions Score (by Search Engine): Mascot
	[K].LGHPDTLNQGEFK.[E]		1	0	1455.72	Low	728.366	24
Q8WUB2	Protein FAM216A OS=Homo sapiens OX=9606 GN=FAM216A PE=2 SV=1	2	1	1	1	30.8	24
	Annotated Sequence	Modifications	# PSMs	# Missed Cleavages	Theo. MH+ [Da]	Confidence (by Search Engine): Mascot	m/z [Da] (by Search Engine): Mascot	Ions Score (by Search Engine): Mascot
	[R].IKDGYK.[V]		1	1	723.404	Medium	362.205	24
Q05639	Elongation factor 1-alpha 2 OS=Homo sapiens OX=9606 GN=EEF1A2 PE=1 SV=1	3	1	1	1	50.4	23
	Annotated Sequence	Modifications	# PSMs	# Missed Cleavages	Theo. MH+ [Da]	Confidence (by Search Engine): Mascot	m/z [Da] (by Search Engine): Mascot	Ions Score (by Search Engine): Mascot
	[K].THINIVVIGHVDSGK.[S]		1	0	1588.88	Medium	530.298	23
O14818	Proteasome subunit alpha type-7 OS=Homo sapiens OX=9606 GN=PSMA7 PE=1 SV=1	10	2	2	2	27.9	23
	Annotated Sequence	Modifications	# PSMs	# Missed Cleavages	Theo. MH+ [Da]	Confidence (by Search Engine): Mascot	m/z [Da] (by Search Engine): Mascot	Ions Score (by Search Engine): Mascot
	[K].NYTDEAIETDDLTIK.[L]		1	0	1740.82	Low	870.913	1
	[K].ALLEVVQSGGK.[N]		1	0	1100.63	Medium	550.819	23
Q15046	Lysine--tRNA ligase OS=Homo sapiens OX=9606 GN=KARS1 PE=1 SV=3	2	1	1	1	68	23
	Annotated Sequence	Modifications	# PSMs	# Missed Cleavages	Theo. MH+ [Da]	Confidence (by Search Engine): Mascot	m/z [Da] (by Search Engine): Mascot	Ions Score (by Search Engine): Mascot
	[K].ILDDICVAK.[A]	1xCarbamidomethyl [C6]	1	0	1046.56	Low	523.78	23
P35030	Trypsin-3 OS=Homo sapiens OX=9606 GN=PRSS3 PE=1 SV=2	4	1	1	1	32.5	22
	Annotated Sequence	Modifications	# PSMs	# Missed Cleavages	Theo. MH+ [Da]	Confidence (by Search Engine): Mascot	m/z [Da] (by Search Engine): Mascot	Ions Score (by Search Engine): Mascot
	[K].VLEGNEQFINAAK.[I]		1	0	1432.74	Low	716.876	22
Q92616	eIF-2-alpha kinase activator GCN1 OS=Homo sapiens OX=9606 GN=GCN1 PE=1 SV=7	0	1	1	1	292.5	21
	Annotated Sequence	Modifications	# PSMs	# Missed Cleavages	Theo. MH+ [Da]	Confidence (by Search Engine): Mascot	m/z [Da] (by Search Engine): Mascot	Ions Score (by Search Engine): Mascot
	[R].IIIEDLLEATR.[S]		1	0	1285.74	Low	643.373	21
P62820	Ras-related protein Rab-1A OS=Homo sapiens OX=9606 GN=RAB1A PE=1 SV=3	8	1	1	1	22.7	21
	Annotated Sequence	Modifications	# PSMs	# Missed Cleavages	Theo. MH+ [Da]	Confidence (by Search Engine): Mascot	m/z [Da] (by Search Engine): Mascot	Ions Score (by Search Engine): Mascot
	[K].EFADSLGIPFLETSAK.[N]		1	0	1724.87	Low	862.94	21
P07477	Serine protease 1 OS=Homo sapiens OX=9606 GN=PRSS1 PE=1 SV=1	11	2	2	2	26.5	20
	Annotated Sequence	Modifications	# PSMs	# Missed Cleavages	Theo. MH+ [Da]	Confidence (by Search Engine): Mascot	m/z [Da] (by Search Engine): Mascot	Ions Score (by Search Engine): Mascot
	[KR].NKPGVYTK.[V]		1	0	906.504	Low	453.756	20
	[R].LGEHNIEVLEGNEQFINAAK.[I]		1	0	2225.12	Low	1113.07	1
Q9NPA8	Transcription and mRNA export factor ENY2 OS=Homo sapiens OX=9606 GN=ENY2 PE=1 SV=1	17	1	1	1	11.5	19
	Annotated Sequence	Modifications	# PSMs	# Missed Cleavages	Theo. MH+ [Da]	Confidence (by Search Engine): Mascot	m/z [Da] (by Search Engine): Mascot	Ions Score (by Search Engine): Mascot
	[K].GLEHVTVDDLVAEITPK.[G]		1	0	1835.97	Low	612.663	19
P21964	Catechol O-methyltransferase OS=Homo sapiens OX=9606 GN=COMT PE=1 SV=2	6	1	1	1	30	19
	Annotated Sequence	Modifications	# PSMs	# Missed Cleavages	Theo. MH+ [Da]	Confidence (by Search Engine): Mascot	m/z [Da] (by Search Engine): Mascot	Ions Score (by Search Engine): Mascot
	[R].YLPDTLLLEECGLLR.[K]	1xCarbamidomethyl [C11]	1	0	1804.95	Low	902.979	19
Q32P51	Heterogeneous nuclear ribonucleoprotein A1-like 2 OS=Homo sapiens OX=9606 GN=HNRNPA1L2 PE=2 SV=2	3	1	1	1	34.2	19
	Annotated Sequence	Modifications	# PSMs	# Missed Cleavages	Theo. MH+ [Da]	Confidence (by Search Engine): Mascot	m/z [Da] (by Search Engine): Mascot	Ions Score (by Search Engine): Mascot
	[K].EDTEEHHLR.[D]		1	0	1165.52	Low	389.179	19
P14678	Small nuclear ribonucleoprotein-associated proteins B and B' OS=Homo sapiens OX=9606 GN=SNRPB PE=1 SV=2	3	1	1	1	24.6	17
	Annotated Sequence	Modifications	# PSMs	# Missed Cleavages	Theo. MH+ [Da]	Confidence (by Search Engine): Mascot	m/z [Da] (by Search Engine): Mascot	Ions Score (by Search Engine): Mascot
	[R].VLGLVLLR.[G]		1	0	882.614	High	441.811	17
Q14974	Importin subunit beta-1 OS=Homo sapiens OX=9606 GN=KPNB1 PE=1 SV=2	2	1	1	1	97.1	17
	Annotated Sequence	Modifications	# PSMs	# Missed Cleavages	Theo. MH+ [Da]	Confidence (by Search Engine): Mascot	m/z [Da] (by Search Engine): Mascot	Ions Score (by Search Engine): Mascot
	[R].AAVENLPTFLVELSR.[V]		1	0	1658.91	Low	829.96	17
O60303	Katanin-interacting protein OS=Homo sapiens OX=9606 GN=KATNIP PE=1 SV=4	0	1	1	1	180.8	15
	Annotated Sequence	Modifications	# PSMs	# Missed Cleavages	Theo. MH+ [Da]	Confidence (by Search Engine): Mascot	m/z [Da] (by Search Engine): Mascot	Ions Score (by Search Engine): Mascot
	[K].DPVQLR.[L]		1	0	727.41	Low	364.209	15
Q8WTT2	Nucleolar complex protein 3 homolog OS=Homo sapiens OX=9606 GN=NOC3L PE=1 SV=1	1	1	1	1	92.5	14
	Annotated Sequence	Modifications	# PSMs	# Missed Cleavages	Theo. MH+ [Da]	Confidence (by Search Engine): Mascot	m/z [Da] (by Search Engine): Mascot	Ions Score (by Search Engine): Mascot
	[R].HYHPIVQR.[F]	1xSulfo [Y2]	1	0	1129.52	Low	565.263	14
O14654	Insulin receptor substrate 4 OS=Homo sapiens OX=9606 GN=IRS4 PE=1 SV=1	2	1	1	1	133.7	0
	Annotated Sequence	Modifications	# PSMs	# Missed Cleavages	Theo. MH+ [Da]	Confidence (by Search Engine): Mascot	m/z [Da] (by Search Engine): Mascot	Ions Score (by Search Engine): Mascot
	[R].GAQDVAGGSNPGAHNPSANLAR.[G]		1	0	2060.99	Low	687.667	2
Q96GS4	BLOC-1-related complex subunit 6 OS=Homo sapiens OX=9606 GN=BORCS6 PE=1 SV=2	3	1	1	1	37.2	0
	Annotated Sequence	Modifications	# PSMs	# Missed Cleavages	Theo. MH+ [Da]	Confidence (by Search Engine): Mascot	m/z [Da] (by Search Engine): Mascot	Ions Score (by Search Engine): Mascot
	[R].TLEVLEALCK.[-]	1xCarbamidomethyl [C9]	1	0	1175.63	Low	588.321	5
Q8N2H3	Pyridine nucleotide-disulfide oxidoreductase domain-containing protein 2 OS=Homo sapiens OX=9606 GN=PYROXD2 PE=1 SV=2	1	1	1	1	63	0
	Annotated Sequence	Modifications	# PSMs	# Missed Cleavages	Theo. MH+ [Da]	Confidence (by Search Engine): Mascot	m/z [Da] (by Search Engine): Mascot	Ions Score (by Search Engine): Mascot
	[K].DAQVFPK.[Y]		1	0	804.425	Low	402.717	0
P67809	Y-box-binding protein 1 OS=Homo sapiens OX=9606 GN=YBX1 PE=1 SV=3	6	1	1	1	35.9	0
	Annotated Sequence	Modifications	# PSMs	# Missed Cleavages	Theo. MH+ [Da]	Confidence (by Search Engine): Mascot	m/z [Da] (by Search Engine): Mascot	Ions Score (by Search Engine): Mascot
	[K].AADPPAENSSAPEAEQGGAE.[-]		1	0	1897.8	Low	949.406	11
Q96BN6	Primary cilium assembly protein FAM149B1 OS=Homo sapiens OX=9606 GN=FAM149B1 PE=1 SV=2	2	1	1	1	64.6	0
	Annotated Sequence	Modifications	# PSMs	# Missed Cleavages	Theo. MH+ [Da]	Confidence (by Search Engine): Mascot	m/z [Da] (by Search Engine): Mascot	Ions Score (by Search Engine): Mascot
	[K].LHFSSSYAHK.[A]		1	0	1176.58	Low	588.79	4
P30926	Neuronal acetylcholine receptor subunit beta-4 OS=Homo sapiens OX=9606 GN=CHRNB4 PE=1 SV=2	2	1	1	1	56.3	0
	Annotated Sequence	Modifications	# PSMs	# Missed Cleavages	Theo. MH+ [Da]	Confidence (by Search Engine): Mascot	m/z [Da] (by Search Engine): Mascot	Ions Score (by Search Engine): Mascot
	[R].YEGVNILR.[I]		1	0	963.526	Low	482.266	8
Q9NRJ7	Protocadherin beta-16 OS=Homo sapiens OX=9606 GN=PCDHB16 PE=1 SV=4	1	1	1	1	84.9	0
	Annotated Sequence	Modifications	# PSMs	# Missed Cleavages	Theo. MH+ [Da]	Confidence (by Search Engine): Mascot	m/z [Da] (by Search Engine): Mascot	Ions Score (by Search Engine): Mascot
	[K].FLKPIIPNFSP.[-]	1xSulfo [S10]	1	0	1352.69	Low	451.573	2
P52701	DNA mismatch repair protein Msh6 OS=Homo sapiens OX=9606 GN=MSH6 PE=1 SV=2	0	1	1	1	152.7	0
	Annotated Sequence	Modifications	# PSMs	# Missed Cleavages	Theo. MH+ [Da]	Confidence (by Search Engine): Mascot	m/z [Da] (by Search Engine): Mascot	Ions Score (by Search Engine): Mascot
	[K].MNQSLR.[L]		1	0	748.377	Low	374.688	10
A6NHR9	Structural maintenance of chromosomes flexible hinge domain-containing protein 1 OS=Homo sapiens OX=9606 GN=SMCHD1 PE=1 SV=2	1	2	2	2	226.2	0
	Annotated Sequence	Modifications	# PSMs	# Missed Cleavages	Theo. MH+ [Da]	Confidence (by Search Engine): Mascot	m/z [Da] (by Search Engine): Mascot	Ions Score (by Search Engine): Mascot
	[K].QGPWATYAAIEWDGK.[I]		1	0	1692.8	Low	846.912	0
	[K].YVEDEMAR.[L]	1xOxidation [M6]	1	0	1028.44	Low	514.724	4
O00264	Membrane-associated progesterone receptor component 1 OS=Homo sapiens OX=9606 GN=PGRMC1 PE=1 SV=3	4	1	1	1	21.7	0
	Annotated Sequence	Modifications	# PSMs	# Missed Cleavages	Theo. MH+ [Da]	Confidence (by Search Engine): Mascot	m/z [Da] (by Search Engine): Mascot	Ions Score (by Search Engine): Mascot
	[R].DFTPAELR.[R]		1	0	948.479	Low	474.744	7
Q9Y265	RuvB-like 1 OS=Homo sapiens OX=9606 GN=RUVBL1 PE=1 SV=1	2	1	1	1	50.2	0
	Annotated Sequence	Modifications	# PSMs	# Missed Cleavages	Theo. MH+ [Da]	Confidence (by Search Engine): Mascot	m/z [Da] (by Search Engine): Mascot	Ions Score (by Search Engine): Mascot
	[K].GLGLDESGLAK.[Q]		1	0	1059.57	Low	530.288	2
Q9NRZ7	1-acyl-sn-glycerol-3-phosphate acyltransferase gamma OS=Homo sapiens OX=9606 GN=AGPAT3 PE=1 SV=1	2	1	1	1	43.4	0
	Annotated Sequence	Modifications	# PSMs	# Missed Cleavages	Theo. MH+ [Da]	Confidence (by Search Engine): Mascot	m/z [Da] (by Search Engine): Mascot	Ions Score (by Search Engine): Mascot
	[R].VSMEVAAAK.[G]	1xOxidation [M3]	1	0	921.471	Low	461.236	7
Q8WXH0	Nesprin-2 OS=Homo sapiens OX=9606 GN=SYNE2 PE=1 SV=3	0	1	1	1	795.9	0
	Annotated Sequence	Modifications	# PSMs	# Missed Cleavages	Theo. MH+ [Da]	Confidence (by Search Engine): Mascot	m/z [Da] (by Search Engine): Mascot	Ions Score (by Search Engine): Mascot
	[K].KNLEDGINNLKK.[Q]		1	2	1385.77	Low	693.386	14
P83731	60S ribosomal protein L24 OS=Homo sapiens OX=9606 GN=RPL24 PE=1 SV=1	6	1	1	1	17.8	0
	Annotated Sequence	Modifications	# PSMs	# Missed Cleavages	Theo. MH+ [Da]	Confidence (by Search Engine): Mascot	m/z [Da] (by Search Engine): Mascot	Ions Score (by Search Engine): Mascot
	[R].QINWTVLYR.[R]		1	0	1192.65	Low	596.826	0
Q8NEZ5	F-box only protein 22 OS=Homo sapiens OX=9606 GN=FBXO22 PE=1 SV=1	8	1	3	1	44.5	0
	Annotated Sequence	Modifications	# PSMs	# Missed Cleavages	Theo. MH+ [Da]	Confidence (by Search Engine): Mascot	m/z [Da] (by Search Engine): Mascot	Ions Score (by Search Engine): Mascot
	[R].SVTWISAGLAEAGHLEGHCLVRVVAEELENVR.[I]	1xCarbamidomethyl [C19]; 1xSulfo [T/S]	3	1	3581.75	Low	1194.58	4
Q7Z5L2	Coiled-coil domain-containing protein R3HCC1L OS=Homo sapiens OX=9606 GN=R3HCC1L PE=1 SV=3	1	1	1	1	87.8	0
	Annotated Sequence	Modifications	# PSMs	# Missed Cleavages	Theo. MH+ [Da]	Confidence (by Search Engine): Mascot	m/z [Da] (by Search Engine): Mascot	Ions Score (by Search Engine): Mascot
	[K].VLEILYEFPR.[V]		1	0	1278.71	Low	639.854	0
Q92794	Histone acetyltransferase KAT6A OS=Homo sapiens OX=9606 GN=KAT6A PE=1 SV=2	0	1	1	1	224.9	0
	Annotated Sequence	Modifications	# PSMs	# Missed Cleavages	Theo. MH+ [Da]	Confidence (by Search Engine): Mascot	m/z [Da] (by Search Engine): Mascot	Ions Score (by Search Engine): Mascot
	[K].LIQDHMAK.[L]		1	0	955.503	Low	478.254	2
Q96F46	Interleukin-17 receptor A OS=Homo sapiens OX=9606 GN=IL17RA PE=1 SV=2	1	1	1	1	96.1	0
	Annotated Sequence	Modifications	# PSMs	# Missed Cleavages	Theo. MH+ [Da]	Confidence (by Search Engine): Mascot	m/z [Da] (by Search Engine): Mascot	Ions Score (by Search Engine): Mascot
	[R].YPLMDR.[F]		1	0	794.387	Low	397.697	7
Q0VDD8	Dynein axonemal heavy chain 14 OS=Homo sapiens OX=9606 GN=DNAH14 PE=2 SV=3	0	1	1	1	399.6	0
	Annotated Sequence	Modifications	# PSMs	# Missed Cleavages	Theo. MH+ [Da]	Confidence (by Search Engine): Mascot	m/z [Da] (by Search Engine): Mascot	Ions Score (by Search Engine): Mascot
	[K].FITEKMGNK.[Y]	1xSulfo [T3]	1	1	1147.51	Low	574.258	2
Q8NCX0	Coiled-coil domain-containing protein 150 OS=Homo sapiens OX=9606 GN=CCDC150 PE=1 SV=2	1	1	1	1	128.7	0
	Annotated Sequence	Modifications	# PSMs	# Missed Cleavages	Theo. MH+ [Da]	Confidence (by Search Engine): Mascot	m/z [Da] (by Search Engine): Mascot	Ions Score (by Search Engine): Mascot
	[K].VQIELGR.[R]		1	0	814.478	Low	407.743	0
P01040	Cystatin-A OS=Homo sapiens OX=9606 GN=CSTA PE=1 SV=1	27	2	2	2	11	0
	Annotated Sequence	Modifications	# PSMs	# Missed Cleavages	Theo. MH+ [Da]	Confidence (by Search Engine): Mascot	m/z [Da] (by Search Engine): Mascot	Ions Score (by Search Engine): Mascot
	[K].TQVVAGTNYYIK.[V]		1	0	1356.72	Low	678.862	7
	[K].TNETYGKLEAVQYK.[T]		1	1	1643.83	Low	548.615	4
P53396	ATP-citrate synthase OS=Homo sapiens OX=9606 GN=ACLY PE=1 SV=3	1	1	1	1	120.8	0
	Annotated Sequence	Modifications	# PSMs	# Missed Cleavages	Theo. MH+ [Da]	Confidence (by Search Engine): Mascot	m/z [Da] (by Search Engine): Mascot	Ions Score (by Search Engine): Mascot
	[R].FGGALDAAAK.[M]		1	0	920.484	Low	460.745	13
P51587	Breast cancer type 2 susceptibility protein OS=Homo sapiens OX=9606 GN=BRCA2 PE=1 SV=4	0	1	1	1	384	0
	Annotated Sequence	Modifications	# PSMs	# Missed Cleavages	Theo. MH+ [Da]	Confidence (by Search Engine): Mascot	m/z [Da] (by Search Engine): Mascot	Ions Score (by Search Engine): Mascot
	[R].ALDFLSR.[L]		1	0	821.452	Low	411.23	3
Q86SQ9	Dehydrodolichyl diphosphate synthase complex subunit DHDDS OS=Homo sapiens OX=9606 GN=DHDDS PE=1 SV=3	2	1	1	1	38.6	0
	Annotated Sequence	Modifications	# PSMs	# Missed Cleavages	Theo. MH+ [Da]	Confidence (by Search Engine): Mascot	m/z [Da] (by Search Engine): Mascot	Ions Score (by Search Engine): Mascot
	[K].LSARREER.[V]		1	2	1016.56	Low	508.785	1
P48995	Short transient receptor potential channel 1 OS=Homo sapiens OX=9606 GN=TRPC1 PE=1 SV=1	2	1	1	1	91.2	0
	Annotated Sequence	Modifications	# PSMs	# Missed Cleavages	Theo. MH+ [Da]	Confidence (by Search Engine): Mascot	m/z [Da] (by Search Engine): Mascot	Ions Score (by Search Engine): Mascot
	[R].GLLEERMNLSRLK.[L]	1xOxidation [M7]; 1xSulfo [S10]	1	2	1654.83	Low	827.914	2
Q9UMS6	Synaptopodin-2 OS=Homo sapiens OX=9606 GN=SYNPO2 PE=1 SV=2	1	1	1	1	117.4	0
	Annotated Sequence	Modifications	# PSMs	# Missed Cleavages	Theo. MH+ [Da]	Confidence (by Search Engine): Mascot	m/z [Da] (by Search Engine): Mascot	Ions Score (by Search Engine): Mascot
	[R].KYTLVSYGTGELER.[E]		1	1	1615.83	Low	808.414	0
Q9C0B2	Cilia- and flagella-associated protein 74 OS=Homo sapiens OX=9606 GN=CFAP74 PE=2 SV=3	1	1	1	1	178.5	0
	Annotated Sequence	Modifications	# PSMs	# Missed Cleavages	Theo. MH+ [Da]	Confidence (by Search Engine): Mascot	m/z [Da] (by Search Engine): Mascot	Ions Score (by Search Engine): Mascot
	[R].QEALPLLNK.[E]		1	0	1025.6	Low	513.303	2
P0DMQ5	Putative transmembrane protein INAFM2 OS=Homo sapiens OX=9606 GN=INAFM2 PE=2 SV=1	6	1	1	1	15.4	0
	Annotated Sequence	Modifications	# PSMs	# Missed Cleavages	Theo. MH+ [Da]	Confidence (by Search Engine): Mascot	m/z [Da] (by Search Engine): Mascot	Ions Score (by Search Engine): Mascot
	[K].ERDAAPAER.[G]		1	1	1014.5	Low	507.754	2
Q16787	Laminin subunit alpha-3 OS=Homo sapiens OX=9606 GN=LAMA3 PE=1 SV=3	0	1	1	1	366.4	0
	Annotated Sequence	Modifications	# PSMs	# Missed Cleavages	Theo. MH+ [Da]	Confidence (by Search Engine): Mascot	m/z [Da] (by Search Engine): Mascot	Ions Score (by Search Engine): Mascot
	[K].DLRNQLLNYR.[S]	1xSulfo [Y9]	1	1	1384.66	Low	462.223	2
Q8WXX0	Dynein axonemal heavy chain 7 OS=Homo sapiens OX=9606 GN=DNAH7 PE=1 SV=2	0	1	1	1	460.9	0
	Annotated Sequence	Modifications	# PSMs	# Missed Cleavages	Theo. MH+ [Da]	Confidence (by Search Engine): Mascot	m/z [Da] (by Search Engine): Mascot	Ions Score (by Search Engine): Mascot
	[K].KIDTTR.[M]		1	1	733.42	Low	367.214	16
Q8IVL1	Neuron navigator 2 OS=Homo sapiens OX=9606 GN=NAV2 PE=1 SV=3	0	1	1	1	268	0
	Annotated Sequence	Modifications	# PSMs	# Missed Cleavages	Theo. MH+ [Da]	Confidence (by Search Engine): Mascot	m/z [Da] (by Search Engine): Mascot	Ions Score (by Search Engine): Mascot
	[K].VWHHLNR.[F]		1	0	961.511	Low	481.259	0
P42357	Histidine ammonia-lyase OS=Homo sapiens OX=9606 GN=HAL PE=1 SV=1	3	1	1	1	72.7	0
	Annotated Sequence	Modifications	# PSMs	# Missed Cleavages	Theo. MH+ [Da]	Confidence (by Search Engine): Mascot	m/z [Da] (by Search Engine): Mascot	Ions Score (by Search Engine): Mascot
	[K].ALDYLAIGIHELAAISER.[R]		1	0	1955.06	Low	652.353	0
O60687	Sushi repeat-containing protein SRPX2 OS=Homo sapiens OX=9606 GN=SRPX2 PE=1 SV=1	2	1	1	1	52.9	0
	Annotated Sequence	Modifications	# PSMs	# Missed Cleavages	Theo. MH+ [Da]	Confidence (by Search Engine): Mascot	m/z [Da] (by Search Engine): Mascot	Ions Score (by Search Engine): Mascot
	[R].SVQCLPSR.[R]	1xCarbamidomethyl [C4]	1	0	946.477	Low	473.742	4
P16402	Histone H1.3 OS=Homo sapiens OX=9606 GN=H1-3 PE=1 SV=2	4	1	3	1	22.3	0
	Annotated Sequence	Modifications	# PSMs	# Missed Cleavages	Theo. MH+ [Da]	Confidence (by Search Engine): Mascot	m/z [Da] (by Search Engine): Mascot	Ions Score (by Search Engine): Mascot
	[K].VAGAATPKK.[S]		3	1	842.509	Low	421.758	7
Q9BQS8	FYVE and coiled-coil domain-containing protein 1 OS=Homo sapiens OX=9606 GN=FYCO1 PE=1 SV=3	0	1	1	1	166.9	0
	Annotated Sequence	Modifications	# PSMs	# Missed Cleavages	Theo. MH+ [Da]	Confidence (by Search Engine): Mascot	m/z [Da] (by Search Engine): Mascot	Ions Score (by Search Engine): Mascot
	[R].MQQLDR.[E]	1xOxidation [M1]	1	0	806.383	Low	403.695	2
Q9NU19	TBC1 domain family member 22B OS=Homo sapiens OX=9606 GN=TBC1D22B PE=1 SV=3	2	1	1	1	59	0
	Annotated Sequence	Modifications	# PSMs	# Missed Cleavages	Theo. MH+ [Da]	Confidence (by Search Engine): Mascot	m/z [Da] (by Search Engine): Mascot	Ions Score (by Search Engine): Mascot
	[R].QIHIDIPR.[TM]		1	0	991.568	Low	496.288	2
Q9H611	ATP-dependent DNA helicase PIF1 OS=Homo sapiens OX=9606 GN=PIF1 PE=1 SV=2	4	1	1	1	69.8	0
	Annotated Sequence	Modifications	# PSMs	# Missed Cleavages	Theo. MH+ [Da]	Confidence (by Search Engine): Mascot	m/z [Da] (by Search Engine): Mascot	Ions Score (by Search Engine): Mascot
	[R].FLCGVTEVIHADRWTVQATGGQLLSR.[Q]	1xCarbamidomethyl [C3]	1	1	2914.5	Low	729.382	5
Q9NQF3	Serine hydrolase-like protein OS=Homo sapiens OX=9606 GN=SERHL PE=5 SV=1	7	1	6	1	22.5	0
	Annotated Sequence	Modifications	# PSMs	# Missed Cleavages	Theo. MH+ [Da]	Confidence (by Search Engine): Mascot	m/z [Da] (by Search Engine): Mascot	Ions Score (by Search Engine): Mascot
	[R].QRTALTSSAGSCVR.[I]	1xCarbamidomethyl [C12]; 1xSulfo [S/T]	5	1	1573.71	Low	787.36	1
	[R].QRTALTSSAGSCVR.[I]	1xCarbamidomethyl [C12]	1	1	1493.75	Low	747.382	1
Q15147	1-phosphatidylinositol 4,5-bisphosphate phosphodiesterase beta-4 OS=Homo sapiens OX=9606 GN=PLCB4 PE=1 SV=3	1	1	1	1	134.4	0
	Annotated Sequence	Modifications	# PSMs	# Missed Cleavages	Theo. MH+ [Da]	Confidence (by Search Engine): Mascot	m/z [Da] (by Search Engine): Mascot	Ions Score (by Search Engine): Mascot
	[K].FLSITEK.[R]		1	0	837.472	Low	419.239	2
Q9NPB9	Atypical chemokine receptor 4 OS=Homo sapiens OX=9606 GN=ACKR4 PE=1 SV=1	2	1	16	1	39.9	0
	Annotated Sequence	Modifications	# PSMs	# Missed Cleavages	Theo. MH+ [Da]	Confidence (by Search Engine): Mascot	m/z [Da] (by Search Engine): Mascot	Ions Score (by Search Engine): Mascot
	[R].YVAVTK.[V]	1xSulfo [T/Y]	16	0	760.355	Low	380.679	2
O75794	Cell division cycle protein 123 homolog OS=Homo sapiens OX=9606 GN=CDC123 PE=1 SV=1	2	1	2	1	39.1	0
	Annotated Sequence	Modifications	# PSMs	# Missed Cleavages	Theo. MH+ [Da]	Confidence (by Search Engine): Mascot	m/z [Da] (by Search Engine): Mascot	Ions Score (by Search Engine): Mascot
	[K].SSDFITR.[D]		2	0	825.41	Low	413.209	4
Q9NQ38	Serine protease inhibitor Kazal-type 5 OS=Homo sapiens OX=9606 GN=SPINK5 PE=1 SV=2	1	1	1	1	120.6	0
	Annotated Sequence	Modifications	# PSMs	# Missed Cleavages	Theo. MH+ [Da]	Confidence (by Search Engine): Mascot	m/z [Da] (by Search Engine): Mascot	Ions Score (by Search Engine): Mascot
	[R].IGYLCPK.[D]	1xCarbamidomethyl [C5]	1	0	850.449	Low	425.725	7
Q9ULL4	Plexin-B3 OS=Homo sapiens OX=9606 GN=PLXNB3 PE=1 SV=2	0	1	1	1	206.7	0
	Annotated Sequence	Modifications	# PSMs	# Missed Cleavages	Theo. MH+ [Da]	Confidence (by Search Engine): Mascot	m/z [Da] (by Search Engine): Mascot	Ions Score (by Search Engine): Mascot
	[K].VLDQVYK.[G]		1	0	864.483	Low	432.745	10
P49750	YLP motif-containing protein 1 OS=Homo sapiens OX=9606 GN=YLPM1 PE=1 SV=4	0	1	1	1	241.5	0
	Annotated Sequence	Modifications	# PSMs	# Missed Cleavages	Theo. MH+ [Da]	Confidence (by Search Engine): Mascot	m/z [Da] (by Search Engine): Mascot	Ions Score (by Search Engine): Mascot
	[R].IVVIMR.[G]	1xOxidation [M5]	1	0	746.459	Low	373.732	7
Q9H0D6	5'-3' exoribonuclease 2 OS=Homo sapiens OX=9606 GN=XRN2 PE=1 SV=1	1	1	4	1	108.5	0
	Annotated Sequence	Modifications	# PSMs	# Missed Cleavages	Theo. MH+ [Da]	Confidence (by Search Engine): Mascot	m/z [Da] (by Search Engine): Mascot	Ions Score (by Search Engine): Mascot
	[K].AVMLPGAR.[K]	1xOxidation [M3]	4	0	830.455	Low	415.73	14
Q8IY21	Probable ATP-dependent RNA helicase DDX60 OS=Homo sapiens OX=9606 GN=DDX60 PE=1 SV=3	0	1	1	1	197.7	0
	Annotated Sequence	Modifications	# PSMs	# Missed Cleavages	Theo. MH+ [Da]	Confidence (by Search Engine): Mascot	m/z [Da] (by Search Engine): Mascot	Ions Score (by Search Engine): Mascot
	[K].DLPFLK.[S]		1	0	732.429	Low	366.72	12
Q96KC8	DnaJ homolog subfamily C member 1 OS=Homo sapiens OX=9606 GN=DNAJC1 PE=1 SV=1	2	1	1	1	63.8	0
	Annotated Sequence	Modifications	# PSMs	# Missed Cleavages	Theo. MH+ [Da]	Confidence (by Search Engine): Mascot	m/z [Da] (by Search Engine): Mascot	Ions Score (by Search Engine): Mascot
	[R].SMVKFPGGTPGR.[W]	1xOxidation [M2]	1	1	1249.64	Low	417.219	1
P19525	Interferon-induced, double-stranded RNA-activated protein kinase OS=Homo sapiens OX=9606 GN=EIF2AK2 PE=1 SV=2	3	2	3	2	62.1	0
	Annotated Sequence	Modifications	# PSMs	# Missed Cleavages	Theo. MH+ [Da]	Confidence (by Search Engine): Mascot	m/z [Da] (by Search Engine): Mascot	Ions Score (by Search Engine): Mascot
	[K].YTVDKR.[F]	1xSulfo [Y/T]	2	1	861.377	Low	431.191	5
	[K].EYSIGTGSTK.[Q]		1	0	1042.51	Low	521.753	5
Q8NEU8	DCC-interacting protein 13-beta OS=Homo sapiens OX=9606 GN=APPL2 PE=1 SV=3	1	1	1	1	74.4	0
	Annotated Sequence	Modifications	# PSMs	# Missed Cleavages	Theo. MH+ [Da]	Confidence (by Search Engine): Mascot	m/z [Da] (by Search Engine): Mascot	Ions Score (by Search Engine): Mascot
	[R].FLGSMAVK.[T]		1	0	852.465	Low	426.735	8
Q9BTV5	Fibronectin type III and SPRY domain-containing protein 1 OS=Homo sapiens OX=9606 GN=FSD1 PE=1 SV=1	1	1	1	1	55.8	0
	Annotated Sequence	Modifications	# PSMs	# Missed Cleavages	Theo. MH+ [Da]	Confidence (by Search Engine): Mascot	m/z [Da] (by Search Engine): Mascot	Ions Score (by Search Engine): Mascot
	[R].QMLQALK.[F]		1	0	831.476	Low	416.238	2
Q8NI36	WD repeat-containing protein 36 OS=Homo sapiens OX=9606 GN=WDR36 PE=1 SV=1	1	1	1	1	105.3	0
	Annotated Sequence	Modifications	# PSMs	# Missed Cleavages	Theo. MH+ [Da]	Confidence (by Search Engine): Mascot	m/z [Da] (by Search Engine): Mascot	Ions Score (by Search Engine): Mascot
	[K].FNETLMKFR.[Q]	1xOxidation [M6]	1	1	1201.6	Low	601.302	0
Q9Y3M9	Zinc finger protein 337 OS=Homo sapiens OX=9606 GN=ZNF337 PE=1 SV=2	1	1	1	1	86.8	0
	Annotated Sequence	Modifications	# PSMs	# Missed Cleavages	Theo. MH+ [Da]	Confidence (by Search Engine): Mascot	m/z [Da] (by Search Engine): Mascot	Ions Score (by Search Engine): Mascot
	[R].GFSLKANLLR.[H]	1xSulfo [S3]	1	1	1198.62	Low	599.816	0
O75916	Regulator of G-protein signaling 9 OS=Homo sapiens OX=9606 GN=RGS9 PE=1 SV=1	1	1	1	1	76.9	0
	Annotated Sequence	Modifications	# PSMs	# Missed Cleavages	Theo. MH+ [Da]	Confidence (by Search Engine): Mascot	m/z [Da] (by Search Engine): Mascot	Ions Score (by Search Engine): Mascot
	[K].LFLAPGAR.[R]		1	0	844.504	Low	422.756	8
Q9UKJ3	G patch domain-containing protein 8 OS=Homo sapiens OX=9606 GN=GPATCH8 PE=1 SV=2	1	1	1	1	164.1	0
	Annotated Sequence	Modifications	# PSMs	# Missed Cleavages	Theo. MH+ [Da]	Confidence (by Search Engine): Mascot	m/z [Da] (by Search Engine): Mascot	Ions Score (by Search Engine): Mascot
	[K].EDEDPQDGGSLASTLSKLKR.[M]		1	2	2146.06	Low	1073.53	2
Q96A44	SPRY domain-containing SOCS box protein 4 OS=Homo sapiens OX=9606 GN=SPSB4 PE=1 SV=1	5	1	3	1	30.2	0
	Annotated Sequence	Modifications	# PSMs	# Missed Cleavages	Theo. MH+ [Da]	Confidence (by Search Engine): Mascot	m/z [Da] (by Search Engine): Mascot	Ions Score (by Search Engine): Mascot
	[-].MGQKLSGSLKSVEVR.[E]	1xOxidation [M1]; 2xSulfo [S]	3	2	1794.8	Low	897.91	6
Q96FV0	Leucine-rich repeat-containing protein 46 OS=Homo sapiens OX=9606 GN=LRRC46 PE=2 SV=1	3	1	1	1	35.3	0
	Annotated Sequence	Modifications	# PSMs	# Missed Cleavages	Theo. MH+ [Da]	Confidence (by Search Engine): Mascot	m/z [Da] (by Search Engine): Mascot	Ions Score (by Search Engine): Mascot
	[R].FLSLAGNQIR.[Q]		1	0	1118.63	Low	559.819	2
Q9NX45	Spermatogenesis- and oogenesis-specific basic helix-loop-helix-containing protein 2 OS=Homo sapiens OX=9606 GN=SOHLH2 PE=2 SV=2	2	1	1	1	46.9	0
	Annotated Sequence	Modifications	# PSMs	# Missed Cleavages	Theo. MH+ [Da]	Confidence (by Search Engine): Mascot	m/z [Da] (by Search Engine): Mascot	Ions Score (by Search Engine): Mascot
	[K].KISLLHSSK.[E]		1	1	1012.61	Low	506.81	4
P43026	Growth/differentiation factor 5 OS=Homo sapiens OX=9606 GN=GDF5 PE=1 SV=4	2	1	1	1	55.4	0
	Annotated Sequence	Modifications	# PSMs	# Missed Cleavages	Theo. MH+ [Da]	Confidence (by Search Engine): Mascot	m/z [Da] (by Search Engine): Mascot	Ions Score (by Search Engine): Mascot
	[R].TLSDADRK.[G]		1	1	905.469	Low	453.238	2
Q7KZF4	Staphylococcal nuclease domain-containing protein 1 OS=Homo sapiens OX=9606 GN=SND1 PE=1 SV=1	1	1	1	1	101.9	0
	Annotated Sequence	Modifications	# PSMs	# Missed Cleavages	Theo. MH+ [Da]	Confidence (by Search Engine): Mascot	m/z [Da] (by Search Engine): Mascot	Ions Score (by Search Engine): Mascot
	[K].VHFTAER.[S]		1	0	859.442	Low	430.226	6
Q5T6C5	Ataxin-7-like protein 2 OS=Homo sapiens OX=9606 GN=ATXN7L2 PE=1 SV=1	1	1	1	1	77.1	0
	Annotated Sequence	Modifications	# PSMs	# Missed Cleavages	Theo. MH+ [Da]	Confidence (by Search Engine): Mascot	m/z [Da] (by Search Engine): Mascot	Ions Score (by Search Engine): Mascot
	[K].LDAMTLIK.[E]		1	0	904.517	Low	452.76	6
A6NC98	Coiled-coil domain-containing protein 88B OS=Homo sapiens OX=9606 GN=CCDC88B PE=1 SV=1	1	1	1	1	164.7	0
	Annotated Sequence	Modifications	# PSMs	# Missed Cleavages	Theo. MH+ [Da]	Confidence (by Search Engine): Mascot	m/z [Da] (by Search Engine): Mascot	Ions Score (by Search Engine): Mascot
	[R].EYLDQLNALR.[R]		1	0	1234.64	Low	412.216	10
Q9H0G5	Nuclear speckle splicing regulatory protein 1 OS=Homo sapiens OX=9606 GN=NSRP1 PE=1 SV=1	1	1	1	1	66.4	0
	Annotated Sequence	Modifications	# PSMs	# Missed Cleavages	Theo. MH+ [Da]	Confidence (by Search Engine): Mascot	m/z [Da] (by Search Engine): Mascot	Ions Score (by Search Engine): Mascot
	[K].FLDQER.[S]		1	0	807.4	Low	404.204	10
Q5T160	Probable arginine--tRNA ligase, mitochondrial OS=Homo sapiens OX=9606 GN=RARS2 PE=1 SV=1	2	1	1	1	65.5	0
	Annotated Sequence	Modifications	# PSMs	# Missed Cleavages	Theo. MH+ [Da]	Confidence (by Search Engine): Mascot	m/z [Da] (by Search Engine): Mascot	Ions Score (by Search Engine): Mascot
	[R].MLQNMASIK.[T]		1	0	1035.53	Low	518.274	7
B4DU55	Zinc finger protein 879 OS=Homo sapiens OX=9606 GN=ZNF879 PE=2 SV=2	2	1	1	1	64.5	0
	Annotated Sequence	Modifications	# PSMs	# Missed Cleavages	Theo. MH+ [Da]	Confidence (by Search Engine): Mascot	m/z [Da] (by Search Engine): Mascot	Ions Score (by Search Engine): Mascot
	[K].IFLHSSSLSK.[H]		1	0	1118.62	Low	373.546	6
Q9BZM1	Group XIIA secretory phospholipase A2 OS=Homo sapiens OX=9606 GN=PLA2G12A PE=1 SV=1	11	1	1	1	21.1	0
	Annotated Sequence	Modifications	# PSMs	# Missed Cleavages	Theo. MH+ [Da]	Confidence (by Search Engine): Mascot	m/z [Da] (by Search Engine): Mascot	Ions Score (by Search Engine): Mascot
	[-].MALLSRPALTLLLLLMAAVVR.[C]	2xSulfo [S5; T10]	1	0	2425.3	Low	809.107	0
Q8N0Z3	Spindle and centriole-associated protein 1 OS=Homo sapiens OX=9606 GN=SPICE1 PE=1 SV=1	1	1	1	1	96.2	0
	Annotated Sequence	Modifications	# PSMs	# Missed Cleavages	Theo. MH+ [Da]	Confidence (by Search Engine): Mascot	m/z [Da] (by Search Engine): Mascot	Ions Score (by Search Engine): Mascot
	[R].YLKESEIQLR.[K]		1	1	1278.71	Low	426.911	7
Q9NVE4	Coiled-coil domain-containing protein 87 OS=Homo sapiens OX=9606 GN=CCDC87 PE=1 SV=2	1	1	3	1	96.3	0
	Annotated Sequence	Modifications	# PSMs	# Missed Cleavages	Theo. MH+ [Da]	Confidence (by Search Engine): Mascot	m/z [Da] (by Search Engine): Mascot	Ions Score (by Search Engine): Mascot
	[K].ELKSIPR.[L]		3	1	842.509	Low	421.759	8
P49454	Centromere protein F OS=Homo sapiens OX=9606 GN=CENPF PE=1 SV=3	0	2	3	2	357.3	0
	Annotated Sequence	Modifications	# PSMs	# Missed Cleavages	Theo. MH+ [Da]	Confidence (by Search Engine): Mascot	m/z [Da] (by Search Engine): Mascot	Ions Score (by Search Engine): Mascot
	[K].QEIMTLK.[E]	1xOxidation [M4]	2	0	878.465	Low	439.741	5
	[K].LAFAEER.[N]		1	0	835.431	Low	418.219	5
O14639	Actin-binding LIM protein 1 OS=Homo sapiens OX=9606 GN=ABLIM1 PE=1 SV=3	3	1	6	1	87.6	0
	Annotated Sequence	Modifications	# PSMs	# Missed Cleavages	Theo. MH+ [Da]	Confidence (by Search Engine): Mascot	m/z [Da] (by Search Engine): Mascot	Ions Score (by Search Engine): Mascot
	[R].GVSMPNMLEPKIFPYEMLMVTNR.[G]	1xOxidation [M]; 1xSulfo [Y/T/S]	6	1	2793.28	Low	931.765	2
P04181	Ornithine aminotransferase, mitochondrial OS=Homo sapiens OX=9606 GN=OAT PE=1 SV=1	2	1	2	1	48.5	0
	Annotated Sequence	Modifications	# PSMs	# Missed Cleavages	Theo. MH+ [Da]	Confidence (by Search Engine): Mascot	m/z [Da] (by Search Engine): Mascot	Ions Score (by Search Engine): Mascot
	[K].LPSDVVTAVR.[G]	1xSulfo [S/T]	2	0	1136.56	Low	568.79	1
O14776	Transcription elongation regulator 1 OS=Homo sapiens OX=9606 GN=TCERG1 PE=1 SV=2	1	1	1	1	123.8	0
	Annotated Sequence	Modifications	# PSMs	# Missed Cleavages	Theo. MH+ [Da]	Confidence (by Search Engine): Mascot	m/z [Da] (by Search Engine): Mascot	Ions Score (by Search Engine): Mascot
	[R].QARIEASLR.[E]	1xSulfo [S7]	1	1	1123.55	Low	375.186	8
Q15029	116 kDa U5 small nuclear ribonucleoprotein component OS=Homo sapiens OX=9606 GN=EFTUD2 PE=1 SV=1	2	2	2	2	109.4	0
	Annotated Sequence	Modifications	# PSMs	# Missed Cleavages	Theo. MH+ [Da]	Confidence (by Search Engine): Mascot	m/z [Da] (by Search Engine): Mascot	Ions Score (by Search Engine): Mascot
	[R].EGPLCDELIR.[N]	1xCarbamidomethyl [C5]	1	0	1201.59	Low	401.204	2
	[K].FFDDPMLLELAK.[Q]		1	0	1438.73	Low	719.868	1
P08581	Hepatocyte growth factor receptor OS=Homo sapiens OX=9606 GN=MET PE=1 SV=4	1	1	1	1	155.4	0
	Annotated Sequence	Modifications	# PSMs	# Missed Cleavages	Theo. MH+ [Da]	Confidence (by Search Engine): Mascot	m/z [Da] (by Search Engine): Mascot	Ions Score (by Search Engine): Mascot
	[R].NNKFDLKK.[T]		1	2	1006.57	Low	503.788	6
Q13905	Rap guanine nucleotide exchange factor 1 OS=Homo sapiens OX=9606 GN=RAPGEF1 PE=1 SV=3	1	1	1	1	120.5	0
	Annotated Sequence	Modifications	# PSMs	# Missed Cleavages	Theo. MH+ [Da]	Confidence (by Search Engine): Mascot	m/z [Da] (by Search Engine): Mascot	Ions Score (by Search Engine): Mascot
	[K].KGKPAEVSVK.[I]		1	1	1042.63	Low	521.816	0
Q9Y2R4	Probable ATP-dependent RNA helicase DDX52 OS=Homo sapiens OX=9606 GN=DDX52 PE=1 SV=4	1	1	1	1	67.4	0
	Annotated Sequence	Modifications	# PSMs	# Missed Cleavages	Theo. MH+ [Da]	Confidence (by Search Engine): Mascot	m/z [Da] (by Search Engine): Mascot	Ions Score (by Search Engine): Mascot
	[K].FGPKSSKK.[F]		1	2	878.509	Low	439.759	10
P61550	Endogenous retrovirus group S71 member 1 Env polyprotein OS=Homo sapiens OX=9606 GN=ERVS71-1 PE=2 SV=1	2	1	1	1	68.1	0
	Annotated Sequence	Modifications	# PSMs	# Missed Cleavages	Theo. MH+ [Da]	Confidence (by Search Engine): Mascot	m/z [Da] (by Search Engine): Mascot	Ions Score (by Search Engine): Mascot
	[K].RGPLSCHTRPR.[A]	1xCarbamidomethyl [C6]	1	1	1336.7	Low	668.857	2
B2RTY4	Unconventional myosin-IXa OS=Homo sapiens OX=9606 GN=MYO9A PE=1 SV=2	0	1	1	1	292.5	0
	Annotated Sequence	Modifications	# PSMs	# Missed Cleavages	Theo. MH+ [Da]	Confidence (by Search Engine): Mascot	m/z [Da] (by Search Engine): Mascot	Ions Score (by Search Engine): Mascot
	[R].AMGLQERK.[E]		1	1	932.498	Low	466.756	1
Q13535	Serine/threonine-protein kinase ATR OS=Homo sapiens OX=9606 GN=ATR PE=1 SV=3	0	1	1	1	301.2	0
	Annotated Sequence	Modifications	# PSMs	# Missed Cleavages	Theo. MH+ [Da]	Confidence (by Search Engine): Mascot	m/z [Da] (by Search Engine): Mascot	Ions Score (by Search Engine): Mascot
	[R].CVFLLTLFPR.[R]	1xCarbamidomethyl [C1]; 1xSulfo [T6]	1	0	1345.66	Low	449.23	3
P52952	Homeobox protein Nkx-2.5 OS=Homo sapiens OX=9606 GN=NKX2-5 PE=1 SV=1	2	1	2	1	34.9	0
	Annotated Sequence	Modifications	# PSMs	# Missed Cleavages	Theo. MH+ [Da]	Confidence (by Search Engine): Mascot	m/z [Da] (by Search Engine): Mascot	Ions Score (by Search Engine): Mascot
	[K].ELCALQK.[A]	1xCarbamidomethyl [C3]	2	0	861.45	Low	431.227	6
Q9BTY7	Protein HGH1 homolog OS=Homo sapiens OX=9606 GN=HGH1 PE=1 SV=1	5	2	3	2	42.1	0
	Annotated Sequence	Modifications	# PSMs	# Missed Cleavages	Theo. MH+ [Da]	Confidence (by Search Engine): Mascot	m/z [Da] (by Search Engine): Mascot	Ions Score (by Search Engine): Mascot
	[R].RGGVVGTLR.[N]		1	1	914.553	Low	457.78	10
	[K].LLPFLAPGAR.[A]		2	0	1054.64	Low	527.825	5
Q9NR61	Delta-like protein 4 OS=Homo sapiens OX=9606 GN=DLL4 PE=1 SV=1	1	1	1	1	74.6	0
	Annotated Sequence	Modifications	# PSMs	# Missed Cleavages	Theo. MH+ [Da]	Confidence (by Search Engine): Mascot	m/z [Da] (by Search Engine): Mascot	Ions Score (by Search Engine): Mascot
	[R].NECVIATEV.[-]	1xCarbamidomethyl [C3]	1	0	1034.48	Low	517.74	5
A0A455ZAR2	Transcriptional regulator PINT87aa OS=Homo sapiens OX=9606 GN=LINC-PINT PE=1 SV=1	8	1	1	1	9.6	0
	Annotated Sequence	Modifications	# PSMs	# Missed Cleavages	Theo. MH+ [Da]	Confidence (by Search Engine): Mascot	m/z [Da] (by Search Engine): Mascot	Ions Score (by Search Engine): Mascot
	[R].SPSGMLR.[G]		1	0	747.382	Low	374.195	19
Q15040	Josephin-1 OS=Homo sapiens OX=9606 GN=JOSD1 PE=1 SV=1	5	1	1	1	23.2	0
	Annotated Sequence	Modifications	# PSMs	# Missed Cleavages	Theo. MH+ [Da]	Confidence (by Search Engine): Mascot	m/z [Da] (by Search Engine): Mascot	Ions Score (by Search Engine): Mascot
	[K].GYEAVWWDKR.[R]		1	1	1309.63	Low	437.217	0
Q8N4C6	Ninein OS=Homo sapiens OX=9606 GN=NIN PE=1 SV=4	0	1	1	1	243.1	0
	Annotated Sequence	Modifications	# PSMs	# Missed Cleavages	Theo. MH+ [Da]	Confidence (by Search Engine): Mascot	m/z [Da] (by Search Engine): Mascot	Ions Score (by Search Engine): Mascot
	[K].HTLEKEELR.[K]		1	1	1154.62	Low	577.812	12
O60231	Pre-mRNA-splicing factor ATP-dependent RNA helicase DHX16 OS=Homo sapiens OX=9606 GN=DHX16 PE=1 SV=2	1	1	1	1	119.2	0
	Annotated Sequence	Modifications	# PSMs	# Missed Cleavages	Theo. MH+ [Da]	Confidence (by Search Engine): Mascot	m/z [Da] (by Search Engine): Mascot	Ions Score (by Search Engine): Mascot
	[K].AYEEAQKRLK.[M]		1	2	1235.67	Low	618.338	4
Q9BS91	Probable UDP-sugar transporter protein SLC35A5 OS=Homo sapiens OX=9606 GN=SLC35A5 PE=1 SV=2	2	1	1	1	48.5	0
	Annotated Sequence	Modifications	# PSMs	# Missed Cleavages	Theo. MH+ [Da]	Confidence (by Search Engine): Mascot	m/z [Da] (by Search Engine): Mascot	Ions Score (by Search Engine): Mascot
	[R].SNRDQIK.[N]		1	1	860.458	Low	430.735	8
Q9UGJ1	Gamma-tubulin complex component 4 OS=Homo sapiens OX=9606 GN=TUBGCP4 PE=1 SV=1	1	1	2	1	76	0
	Annotated Sequence	Modifications	# PSMs	# Missed Cleavages	Theo. MH+ [Da]	Confidence (by Search Engine): Mascot	m/z [Da] (by Search Engine): Mascot	Ions Score (by Search Engine): Mascot
	[R].STVAEHLWK.[L]	1xSulfo [T/S]	2	0	1150.52	Low	575.763	1
Q9Y644	Beta-1,3-N-acetylglucosaminyltransferase radical fringe OS=Homo sapiens OX=9606 GN=RFNG PE=2 SV=3	2	1	1	1	36.4	0
	Annotated Sequence	Modifications	# PSMs	# Missed Cleavages	Theo. MH+ [Da]	Confidence (by Search Engine): Mascot	m/z [Da] (by Search Engine): Mascot	Ions Score (by Search Engine): Mascot
	[KR].FIESGRK.[W]		1	1	836.462	Low	418.737	1
P18146	Early growth response protein 1 OS=Homo sapiens OX=9606 GN=EGR1 PE=1 SV=1	1	1	1	1	57.5	0
	Annotated Sequence	Modifications	# PSMs	# Missed Cleavages	Theo. MH+ [Da]	Confidence (by Search Engine): Mascot	m/z [Da] (by Search Engine): Mascot	Ions Score (by Search Engine): Mascot
	[R].ICMRNFSR.[S]	1xCarbamidomethyl [C2]	1	1	1083.52	Low	361.841	2
P68400	Casein kinase II subunit alpha OS=Homo sapiens OX=9606 GN=CSNK2A1 PE=1 SV=1	2	1	1	1	45.1	0
	Annotated Sequence	Modifications	# PSMs	# Missed Cleavages	Theo. MH+ [Da]	Confidence (by Search Engine): Mascot	m/z [Da] (by Search Engine): Mascot	Ions Score (by Search Engine): Mascot
	[R].FNDILGR.[H]		1	0	834.447	Low	417.727	17
Q08722	Leukocyte surface antigen CD47 OS=Homo sapiens OX=9606 GN=CD47 PE=1 SV=1	4	1	2	1	35.2	0
	Annotated Sequence	Modifications	# PSMs	# Missed Cleavages	Theo. MH+ [Da]	Confidence (by Search Engine): Mascot	m/z [Da] (by Search Engine): Mascot	Ions Score (by Search Engine): Mascot
	[K].FVASNQKTIQPPRK.[A]	1xSulfo [S/T]	2	2	1693.87	Low	424.225	1
O00408	cGMP-dependent 3',5'-cyclic phosphodiesterase OS=Homo sapiens OX=9606 GN=PDE2A PE=1 SV=1	1	1	2	1	105.6	0
	Annotated Sequence	Modifications	# PSMs	# Missed Cleavages	Theo. MH+ [Da]	Confidence (by Search Engine): Mascot	m/z [Da] (by Search Engine): Mascot	Ions Score (by Search Engine): Mascot
	[K].VLQYLQQETR.[A]	1xSulfo [T/Y]	2	0	1357.64	Low	679.329	1
Q13368	MAGUK p55 subfamily member 3 OS=Homo sapiens OX=9606 GN=MPP3 PE=1 SV=2	3	1	1	1	66.1	0
	Annotated Sequence	Modifications	# PSMs	# Missed Cleavages	Theo. MH+ [Da]	Confidence (by Search Engine): Mascot	m/z [Da] (by Search Engine): Mascot	Ions Score (by Search Engine): Mascot
	[K].ENLYGTSLEAIQAVMAK.[N]		1	0	1837.94	Low	919.471	2
P55008	Allograft inflammatory factor 1 OS=Homo sapiens OX=9606 GN=AIF1 PE=1 SV=1	5	1	1	1	16.7	0
	Annotated Sequence	Modifications	# PSMs	# Missed Cleavages	Theo. MH+ [Da]	Confidence (by Search Engine): Mascot	m/z [Da] (by Search Engine): Mascot	Ions Score (by Search Engine): Mascot
	[K].MILMYEEK.[A]	1xOxidation [M1]	1	0	1072.51	Low	536.759	1
Q9HAU5	Regulator of nonsense transcripts 2 OS=Homo sapiens OX=9606 GN=UPF2 PE=1 SV=1	1	1	1	1	147.7	0
	Annotated Sequence	Modifications	# PSMs	# Missed Cleavages	Theo. MH+ [Da]	Confidence (by Search Engine): Mascot	m/z [Da] (by Search Engine): Mascot	Ions Score (by Search Engine): Mascot
	[K].TITEQQR.[D]		1	0	875.458	Low	438.233	6
Q03001	Dystonin OS=Homo sapiens OX=9606 GN=DST PE=1 SV=4	0	2	2	2	860.1	0
	Annotated Sequence	Modifications	# PSMs	# Missed Cleavages	Theo. MH+ [Da]	Confidence (by Search Engine): Mascot	m/z [Da] (by Search Engine): Mascot	Ions Score (by Search Engine): Mascot
	[R].SEVDEKR.[Q]		1	1	862.426	Low	431.717	9
	[R].DLEALSK.[Q]		1	0	775.42	Low	388.214	11
Q9NU22	Midasin OS=Homo sapiens OX=9606 GN=MDN1 PE=1 SV=2	0	1	1	1	632.4	0
	Annotated Sequence	Modifications	# PSMs	# Missed Cleavages	Theo. MH+ [Da]	Confidence (by Search Engine): Mascot	m/z [Da] (by Search Engine): Mascot	Ions Score (by Search Engine): Mascot
	[K].QFPLHEK.[D]		1	0	898.478	Low	449.745	5
Q8IZD2	Inactive histone-lysine N-methyltransferase 2E OS=Homo sapiens OX=9606 GN=KMT2E PE=1 SV=1	0	1	2	1	204.8	0
	Annotated Sequence	Modifications	# PSMs	# Missed Cleavages	Theo. MH+ [Da]	Confidence (by Search Engine): Mascot	m/z [Da] (by Search Engine): Mascot	Ions Score (by Search Engine): Mascot
	[K].SPETKQR.[K]		2	1	845.448	Low	423.228	8
Q00610	Clathrin heavy chain 1 OS=Homo sapiens OX=9606 GN=CLTC PE=1 SV=5	1	1	1	1	191.5	0
	Annotated Sequence	Modifications	# PSMs	# Missed Cleavages	Theo. MH+ [Da]	Confidence (by Search Engine): Mascot	m/z [Da] (by Search Engine): Mascot	Ions Score (by Search Engine): Mascot
	[R].ESYVETELIFALAK.[T]		1	0	1612.85	Low	806.927	0
Q92466	DNA damage-binding protein 2 OS=Homo sapiens OX=9606 GN=DDB2 PE=1 SV=1	2	1	1	1	47.8	0
	Annotated Sequence	Modifications	# PSMs	# Missed Cleavages	Theo. MH+ [Da]	Confidence (by Search Engine): Mascot	m/z [Da] (by Search Engine): Mascot	Ions Score (by Search Engine): Mascot
	[K].DKPTFIK.[G]		1	0	848.488	Low	424.748	17
Q9P2J8	Zinc finger protein 624 OS=Homo sapiens OX=9606 GN=ZNF624 PE=1 SV=3	1	1	1	1	99.9	0
	Annotated Sequence	Modifications	# PSMs	# Missed Cleavages	Theo. MH+ [Da]	Confidence (by Search Engine): Mascot	m/z [Da] (by Search Engine): Mascot	Ions Score (by Search Engine): Mascot
	[K].IICKEMK.[G]	1xCarbamidomethyl [C3]; 1xOxidation [M6]	1	1	937.485	Low	469.248	8
P78527	DNA-dependent protein kinase catalytic subunit OS=Homo sapiens OX=9606 GN=PRKDC PE=1 SV=3	0	2	2	2	468.8	0
	Annotated Sequence	Modifications	# PSMs	# Missed Cleavages	Theo. MH+ [Da]	Confidence (by Search Engine): Mascot	m/z [Da] (by Search Engine): Mascot	Ions Score (by Search Engine): Mascot
	[K].QITQSALLAEAR.[S]		1	0	1300.72	Low	650.866	2
	[R].LLEEALLR.[L]		1	0	956.578	Low	478.792	1
Q7Z3U7	Protein MON2 homolog OS=Homo sapiens OX=9606 GN=MON2 PE=1 SV=3	1	1	1	1	190.2	0
	Annotated Sequence	Modifications	# PSMs	# Missed Cleavages	Theo. MH+ [Da]	Confidence (by Search Engine): Mascot	m/z [Da] (by Search Engine): Mascot	Ions Score (by Search Engine): Mascot
	[K].LLENMQSDLR.[A]	1xOxidation [M5]	1	0	1234.61	Low	617.809	0
Q6KC79	Nipped-B-like protein OS=Homo sapiens OX=9606 GN=NIPBL PE=1 SV=2	0	1	1	1	315.9	0
	Annotated Sequence	Modifications	# PSMs	# Missed Cleavages	Theo. MH+ [Da]	Confidence (by Search Engine): Mascot	m/z [Da] (by Search Engine): Mascot	Ions Score (by Search Engine): Mascot
	[K].QYLDFK.[L]		1	0	813.414	Low	407.211	3
Q99996	A-kinase anchor protein 9 OS=Homo sapiens OX=9606 GN=AKAP9 PE=1 SV=4	0	1	1	1	452.7	0
	Annotated Sequence	Modifications	# PSMs	# Missed Cleavages	Theo. MH+ [Da]	Confidence (by Search Engine): Mascot	m/z [Da] (by Search Engine): Mascot	Ions Score (by Search Engine): Mascot
	[K].FAQIIQEK.[E]		1	0	976.546	Low	488.777	6
O60315	Zinc finger E-box-binding homeobox 2 OS=Homo sapiens OX=9606 GN=ZEB2 PE=1 SV=1	1	1	1	1	136.4	0
	Annotated Sequence	Modifications	# PSMs	# Missed Cleavages	Theo. MH+ [Da]	Confidence (by Search Engine): Mascot	m/z [Da] (by Search Engine): Mascot	Ions Score (by Search Engine): Mascot
	[K].VLQIVDNTVSR.[Q]		1	0	1243.7	Low	622.357	0
P23229	Integrin alpha-6 OS=Homo sapiens OX=9606 GN=ITGA6 PE=1 SV=5	1	1	2	1	126.5	0
	Annotated Sequence	Modifications	# PSMs	# Missed Cleavages	Theo. MH+ [Da]	Confidence (by Search Engine): Mascot	m/z [Da] (by Search Engine): Mascot	Ions Score (by Search Engine): Mascot
	[K].YTQELTLK.[R]		2	0	995.541	Low	498.274	9
Q8TDD5	Mucolipin-3 OS=Homo sapiens OX=9606 GN=MCOLN3 PE=1 SV=1	1	1	1	1	64.2	0
	Annotated Sequence	Modifications	# PSMs	# Missed Cleavages	Theo. MH+ [Da]	Confidence (by Search Engine): Mascot	m/z [Da] (by Search Engine): Mascot	Ions Score (by Search Engine): Mascot
	[K].EENTIAFK.[H]		1	0	951.478	Low	476.243	1
Q0P651	Protein ABHD18 OS=Homo sapiens OX=9606 GN=ABHD18 PE=2 SV=1	2	1	1	1	46.9	0
	Annotated Sequence	Modifications	# PSMs	# Missed Cleavages	Theo. MH+ [Da]	Confidence (by Search Engine): Mascot	m/z [Da] (by Search Engine): Mascot	Ions Score (by Search Engine): Mascot
	[R].TLMARPMIK.[E]		1	0	1060.6	Low	530.804	5
Q9UPZ9	Serine/threonine-protein kinase ICK OS=Homo sapiens OX=9606 GN=CILK1 PE=1 SV=1	2	1	1	1	71.4	0
	Annotated Sequence	Modifications	# PSMs	# Missed Cleavages	Theo. MH+ [Da]	Confidence (by Search Engine): Mascot	m/z [Da] (by Search Engine): Mascot	Ions Score (by Search Engine): Mascot
	[R].SIESGELIAIK.[K]		1	0	1159.66	Low	580.334	5
Q8NDH2	Leucine-rich repeat transmembrane protein CCDC168 OS=Homo sapiens OX=9606 GN=CCDC168 PE=2 SV=3	0	1	1	1	801.4	0
	Annotated Sequence	Modifications	# PSMs	# Missed Cleavages	Theo. MH+ [Da]	Confidence (by Search Engine): Mascot	m/z [Da] (by Search Engine): Mascot	Ions Score (by Search Engine): Mascot
	[K].LPISSGAGKSR.[L]		1	1	1072.61	Low	536.806	14
Q6ZP82	Coiled-coil domain-containing protein 141 OS=Homo sapiens OX=9606 GN=CCDC141 PE=1 SV=2	1	1	2	1	166.2	0
	Annotated Sequence	Modifications	# PSMs	# Missed Cleavages	Theo. MH+ [Da]	Confidence (by Search Engine): Mascot	m/z [Da] (by Search Engine): Mascot	Ions Score (by Search Engine): Mascot
	[K].MNPNLEDFHYDYIDLLK.[E]	1xOxidation [M1]; 1xSulfo [Y]	2	0	2235.96	Low	1118.49	1
Q9BTC0	Death-inducer obliterator 1 OS=Homo sapiens OX=9606 GN=DIDO1 PE=1 SV=5	1	1	2	1	243.7	0
	Annotated Sequence	Modifications	# PSMs	# Missed Cleavages	Theo. MH+ [Da]	Confidence (by Search Engine): Mascot	m/z [Da] (by Search Engine): Mascot	Ions Score (by Search Engine): Mascot
	[R].APEAAAAEREEVAYDPEDETILEEAK.[V]	1xSulfo [Y/T]	2	1	2926.28	Low	976.106	0
P26374	Rab proteins geranylgeranyltransferase component A 2 OS=Homo sapiens OX=9606 GN=CHML PE=1 SV=2	1	1	1	1	74	0
	Annotated Sequence	Modifications	# PSMs	# Missed Cleavages	Theo. MH+ [Da]	Confidence (by Search Engine): Mascot	m/z [Da] (by Search Engine): Mascot	Ions Score (by Search Engine): Mascot
	[R].ILAFREGK.[V]		1	1	933.552	Low	467.276	10
Q92791	Endoplasmic reticulum protein SC65 OS=Homo sapiens OX=9606 GN=P3H4 PE=1 SV=1	2	1	1	1	50.3	0
	Annotated Sequence	Modifications	# PSMs	# Missed Cleavages	Theo. MH+ [Da]	Confidence (by Search Engine): Mascot	m/z [Da] (by Search Engine): Mascot	Ions Score (by Search Engine): Mascot
	[R].VLERAACLR.[R]	1xCarbamidomethyl [C7]	1	1	1087.6	Low	363.208	7
Q9Y6R1	Electrogenic sodium bicarbonate cotransporter 1 OS=Homo sapiens OX=9606 GN=SLC4A4 PE=1 SV=1	1	1	1	1	121.4	0
	Annotated Sequence	Modifications	# PSMs	# Missed Cleavages	Theo. MH+ [Da]	Confidence (by Search Engine): Mascot	m/z [Da] (by Search Engine): Mascot	Ions Score (by Search Engine): Mascot
	[R].KHRHQTK.[K]		1	2	934.533	Low	467.772	11
P09661	U2 small nuclear ribonucleoprotein A' OS=Homo sapiens OX=9606 GN=SNRPA1 PE=1 SV=2	5	1	1	1	28.4	0
	Annotated Sequence	Modifications	# PSMs	# Missed Cleavages	Theo. MH+ [Da]	Confidence (by Search Engine): Mascot	m/z [Da] (by Search Engine): Mascot	Ions Score (by Search Engine): Mascot
	[K].KKGGPSPGDVEAIK.[N]		1	2	1382.76	Low	691.886	0
Q2M2W7	UPF0450 protein C17orf58 OS=Homo sapiens OX=9606 GN=C17orf58 PE=2 SV=3	7	1	3	1	37	0
	Annotated Sequence	Modifications	# PSMs	# Missed Cleavages	Theo. MH+ [Da]	Confidence (by Search Engine): Mascot	m/z [Da] (by Search Engine): Mascot	Ions Score (by Search Engine): Mascot
	[-].MTARAFWLLCLIVGSSPEAPVAER.[K]	1xCarbamidomethyl [C10]; 1xOxidation [M1]; 1xSulfo [T/S]	3	1	2770.34	Low	1385.68	1
Q86SQ0	Pleckstrin homology-like domain family B member 2 OS=Homo sapiens OX=9606 GN=PHLDB2 PE=1 SV=2	1	1	1	1	142.1	0
	Annotated Sequence	Modifications	# PSMs	# Missed Cleavages	Theo. MH+ [Da]	Confidence (by Search Engine): Mascot	m/z [Da] (by Search Engine): Mascot	Ions Score (by Search Engine): Mascot
	[R].LLESRER.[E]		1	1	902.505	Low	451.757	13
Q13029	PR domain zinc finger protein 2 OS=Homo sapiens OX=9606 GN=PRDM2 PE=1 SV=3	1	1	1	1	188.8	0
	Annotated Sequence	Modifications	# PSMs	# Missed Cleavages	Theo. MH+ [Da]	Confidence (by Search Engine): Mascot	m/z [Da] (by Search Engine): Mascot	Ions Score (by Search Engine): Mascot
	[R].MAKITHVEGKKPK.[A]	1xOxidation [M1]; 1xSulfo [T5]	1	2	1562.8	Low	781.913	4
Q9ULL0	Acrosomal protein KIAA1210 OS=Homo sapiens OX=9606 GN=KIAA1210 PE=2 SV=3	1	1	1	1	186.9	0
	Annotated Sequence	Modifications	# PSMs	# Missed Cleavages	Theo. MH+ [Da]	Confidence (by Search Engine): Mascot	m/z [Da] (by Search Engine): Mascot	Ions Score (by Search Engine): Mascot
	[K].KMFTSSVHK.[Q]	1xOxidation [M2]	1	1	1080.55	Low	360.854	1
O95714	E3 ubiquitin-protein ligase HERC2 OS=Homo sapiens OX=9606 GN=HERC2 PE=1 SV=2	0	1	3	1	526.9	0
	Annotated Sequence	Modifications	# PSMs	# Missed Cleavages	Theo. MH+ [Da]	Confidence (by Search Engine): Mascot	m/z [Da] (by Search Engine): Mascot	Ions Score (by Search Engine): Mascot
	[R].VKASVTTPK.[Y]	2xSulfo [S/T]	3	1	1090.48	Low	545.745	0
P30305	M-phase inducer phosphatase 2 OS=Homo sapiens OX=9606 GN=CDC25B PE=1 SV=2	1	1	1	1	64.9	0
	Annotated Sequence	Modifications	# PSMs	# Missed Cleavages	Theo. MH+ [Da]	Confidence (by Search Engine): Mascot	m/z [Da] (by Search Engine): Mascot	Ions Score (by Search Engine): Mascot
	[R].DAESFLLK.[S]		1	0	922.488	Low	461.747	11
A2RU67	Protein FAM234B OS=Homo sapiens OX=9606 GN=FAM234B PE=1 SV=1	1	1	1	1	67	0
	Annotated Sequence	Modifications	# PSMs	# Missed Cleavages	Theo. MH+ [Da]	Confidence (by Search Engine): Mascot	m/z [Da] (by Search Engine): Mascot	Ions Score (by Search Engine): Mascot
	[-].MATVLSR.[A]	1xOxidation [M1]	1	0	793.424	Low	397.214	4
P52179	Myomesin-1 OS=Homo sapiens OX=9606 GN=MYOM1 PE=1 SV=2	1	1	1	1	187.5	0
	Annotated Sequence	Modifications	# PSMs	# Missed Cleavages	Theo. MH+ [Da]	Confidence (by Search Engine): Mascot	m/z [Da] (by Search Engine): Mascot	Ions Score (by Search Engine): Mascot
	[R].LEVESKGNK.[T]		1	1	1003.54	Low	502.275	2
O75030	Microphthalmia-associated transcription factor OS=Homo sapiens OX=9606 GN=MITF PE=1 SV=2	2	1	1	1	58.8	0
	Annotated Sequence	Modifications	# PSMs	# Missed Cleavages	Theo. MH+ [Da]	Confidence (by Search Engine): Mascot	m/z [Da] (by Search Engine): Mascot	Ions Score (by Search Engine): Mascot
	[K].ASVDYIRK.[L]		1	1	951.526	Low	476.266	2
Q9HCI6	E3 SUMO-protein ligase KIAA1586 OS=Homo sapiens OX=9606 GN=KIAA1586 PE=1 SV=2	2	1	2	1	89.6	0
	Annotated Sequence	Modifications	# PSMs	# Missed Cleavages	Theo. MH+ [Da]	Confidence (by Search Engine): Mascot	m/z [Da] (by Search Engine): Mascot	Ions Score (by Search Engine): Mascot
	[K].TLFHLCKILKYEVDLNDFR.[E]	1xCarbamidomethyl [C6]; 1xSulfo [T/Y]	2	2	2504.23	Low	835.415	1
P51610	Host cell factor 1 OS=Homo sapiens OX=9606 GN=HCFC1 PE=1 SV=2	2	1	1	1	208.6	0
	Annotated Sequence	Modifications	# PSMs	# Missed Cleavages	Theo. MH+ [Da]	Confidence (by Search Engine): Mascot	m/z [Da] (by Search Engine): Mascot	Ions Score (by Search Engine): Mascot
	[K].LQAAATLTEVANGIESLGVKPDLPPPPSKAPMKK.[E]	1xOxidation [M32]	1	2	3484.91	Low	1162.32	1
P01876	Immunoglobulin heavy constant alpha 1 OS=Homo sapiens OX=9606 GN=IGHA1 PE=1 SV=2	3	1	1	1	37.6	0
	Annotated Sequence	Modifications	# PSMs	# Missed Cleavages	Theo. MH+ [Da]	Confidence (by Search Engine): Mascot	m/z [Da] (by Search Engine): Mascot	Ions Score (by Search Engine): Mascot
	[K].TPLTATLSK.[S]		1	0	931.546	Low	466.277	12
O43865	S-adenosylhomocysteine hydrolase-like protein 1 OS=Homo sapiens OX=9606 GN=AHCYL1 PE=1 SV=2	2	1	1	1	58.9	0
	Annotated Sequence	Modifications	# PSMs	# Missed Cleavages	Theo. MH+ [Da]	Confidence (by Search Engine): Mascot	m/z [Da] (by Search Engine): Mascot	Ions Score (by Search Engine): Mascot
	[K].QAKEIEDAEK.[Y]		1	1	1160.58	Low	580.792	2
Q96SB3	Neurabin-2 OS=Homo sapiens OX=9606 GN=PPP1R9B PE=1 SV=3	2	1	1	1	89.3	0
	Annotated Sequence	Modifications	# PSMs	# Missed Cleavages	Theo. MH+ [Da]	Confidence (by Search Engine): Mascot	m/z [Da] (by Search Engine): Mascot	Ions Score (by Search Engine): Mascot
	[R].KLDVVVRFNGSTEALDK.[L]	2xSulfo [S11; T12]	1	2	2050.94	Low	1025.97	0
Q8WZB0	Putative uncharacterized protein ERCC6L2-AS1 OS=Homo sapiens OX=9606 GN=ERCC6L2-AS1 PE=5 SV=1	8	1	1	1	14.7	0
	Annotated Sequence	Modifications	# PSMs	# Missed Cleavages	Theo. MH+ [Da]	Confidence (by Search Engine): Mascot	m/z [Da] (by Search Engine): Mascot	Ions Score (by Search Engine): Mascot
	[K].GTQAEREGDVR.[S]		1	1	1217.59	Low	609.301	0
Q16531	DNA damage-binding protein 1 OS=Homo sapiens OX=9606 GN=DDB1 PE=1 SV=1	3	1	1	1	126.9	0
	Annotated Sequence	Modifications	# PSMs	# Missed Cleavages	Theo. MH+ [Da]	Confidence (by Search Engine): Mascot	m/z [Da] (by Search Engine): Mascot	Ions Score (by Search Engine): Mascot
	[R].IEVQDTSGGTTALRPSASTQALSSSVSSSK.[L]		1	0	2952.48	Low	984.83	7
Q9NYQ8	Protocadherin Fat 2 OS=Homo sapiens OX=9606 GN=FAT2 PE=1 SV=2	0	1	1	1	479	0
	Annotated Sequence	Modifications	# PSMs	# Missed Cleavages	Theo. MH+ [Da]	Confidence (by Search Engine): Mascot	m/z [Da] (by Search Engine): Mascot	Ions Score (by Search Engine): Mascot
	[R].VVSGNEQGRFR.[L]	1xSulfo [S3]	1	1	1328.6	Low	443.541	2
Q5THK1	Protein PRR14L OS=Homo sapiens OX=9606 GN=PRR14L PE=1 SV=1	1	1	1	1	237.2	0
	Annotated Sequence	Modifications	# PSMs	# Missed Cleavages	Theo. MH+ [Da]	Confidence (by Search Engine): Mascot	m/z [Da] (by Search Engine): Mascot	Ions Score (by Search Engine): Mascot
	[K].LLLSASEFQVR.[G]		1	0	1262.71	Low	421.575	0
P27708	CAD protein OS=Homo sapiens OX=9606 GN=CAD PE=1 SV=3	1	2	2	2	242.8	0
	Annotated Sequence	Modifications	# PSMs	# Missed Cleavages	Theo. MH+ [Da]	Confidence (by Search Engine): Mascot	m/z [Da] (by Search Engine): Mascot	Ions Score (by Search Engine): Mascot
	[K].TLGVDLVALATR.[V]		1	0	1228.73	Low	614.867	12
	[K].LALGIPLPELR.[N]		1	0	1191.75	Low	596.377	8
Q8TD57	Dynein axonemal heavy chain 3 OS=Homo sapiens OX=9606 GN=DNAH3 PE=2 SV=1	1	2	3	2	470.5	0
	Annotated Sequence	Modifications	# PSMs	# Missed Cleavages	Theo. MH+ [Da]	Confidence (by Search Engine): Mascot	m/z [Da] (by Search Engine): Mascot	Ions Score (by Search Engine): Mascot
	[K].VYQPATISVPR.[D]		1	0	1230.68	Low	615.845	11
	[R].GVASLCQLDN.[-]	1xCarbamidomethyl [C6]	2	0	1076.5	Low	538.754	10
Q2M1P5	Kinesin-like protein KIF7 OS=Homo sapiens OX=9606 GN=KIF7 PE=1 SV=2	1	1	1	1	150.5	0
	Annotated Sequence	Modifications	# PSMs	# Missed Cleavages	Theo. MH+ [Da]	Confidence (by Search Engine): Mascot	m/z [Da] (by Search Engine): Mascot	Ions Score (by Search Engine): Mascot
	[R].AVGGSKAR.[V]		1	1	745.432	Low	373.22	2
Q7Z7M1	Adhesion G-protein coupled receptor D2 OS=Homo sapiens OX=9606 GN=ADGRD2 PE=2 SV=1	1	1	1	1	104	0
	Annotated Sequence	Modifications	# PSMs	# Missed Cleavages	Theo. MH+ [Da]	Confidence (by Search Engine): Mascot	m/z [Da] (by Search Engine): Mascot	Ions Score (by Search Engine): Mascot
	[K].VVAVSMHPGPGMR.[L]		1	0	1337.68	Low	446.565	2
P07199	Major centromere autoantigen B OS=Homo sapiens OX=9606 GN=CENPB PE=1 SV=2	2	1	1	1	65.1	0
	Annotated Sequence	Modifications	# PSMs	# Missed Cleavages	Theo. MH+ [Da]	Confidence (by Search Engine): Mascot	m/z [Da] (by Search Engine): Mascot	Ions Score (by Search Engine): Mascot
	[R].KNHARQAGVR.[G]		1	2	1136.64	Low	568.821	6
O95757	Heat shock 70 kDa protein 4L OS=Homo sapiens OX=9606 GN=HSPA4L PE=1 SV=3	1	1	1	1	94.5	0
	Annotated Sequence	Modifications	# PSMs	# Missed Cleavages	Theo. MH+ [Da]	Confidence (by Search Engine): Mascot	m/z [Da] (by Search Engine): Mascot	Ions Score (by Search Engine): Mascot
	[K].FITPEDLSK.[L]		1	0	1049.55	Low	525.274	3
P06744	Glucose-6-phosphate isomerase OS=Homo sapiens OX=9606 GN=GPI PE=1 SV=4	1	1	1	1	63.1	0
	Annotated Sequence	Modifications	# PSMs	# Missed Cleavages	Theo. MH+ [Da]	Confidence (by Search Engine): Mascot	m/z [Da] (by Search Engine): Mascot	Ions Score (by Search Engine): Mascot
	[K].VLDKMK.[S]		1	1	733.428	Low	367.214	10
P55209	Nucleosome assembly protein 1-like 1 OS=Homo sapiens OX=9606 GN=NAP1L1 PE=1 SV=1	10	1	5	1	45.3	0
	Annotated Sequence	Modifications	# PSMs	# Missed Cleavages	Theo. MH+ [Da]	Confidence (by Search Engine): Mascot	m/z [Da] (by Search Engine): Mascot	Ions Score (by Search Engine): Mascot
	[R].QLTVQMMQNPQILAALQERLDGLVETPTGYIESLPRVVK.[R]	4xSulfo [T/Y/S]	5	2	4699.17	Low	1175.54	0
Q8ND07	Basal body-orientation factor 1 OS=Homo sapiens OX=9606 GN=BBOF1 PE=2 SV=3	2	1	1	1	61.9	0
	Annotated Sequence	Modifications	# PSMs	# Missed Cleavages	Theo. MH+ [Da]	Confidence (by Search Engine): Mascot	m/z [Da] (by Search Engine): Mascot	Ions Score (by Search Engine): Mascot
	[K].DNMIEKLK.[Q]		1	1	990.529	Low	495.767	1
Q96M69	Leucine-rich repeat and guanylate kinase domain-containing protein OS=Homo sapiens OX=9606 GN=LRGUK PE=1 SV=1	1	1	1	1	93.6	0
	Annotated Sequence	Modifications	# PSMs	# Missed Cleavages	Theo. MH+ [Da]	Confidence (by Search Engine): Mascot	m/z [Da] (by Search Engine): Mascot	Ions Score (by Search Engine): Mascot
	[R].AEIEFAVSR.[V]		1	0	1021.53	Low	511.269	11
Q9NZU5	LIM and cysteine-rich domains protein 1 OS=Homo sapiens OX=9606 GN=LMCD1 PE=1 SV=1	2	1	1	1	40.8	0
	Annotated Sequence	Modifications	# PSMs	# Missed Cleavages	Theo. MH+ [Da]	Confidence (by Search Engine): Mascot	m/z [Da] (by Search Engine): Mascot	Ions Score (by Search Engine): Mascot
	[R].LLMDSK.[Y]		1	0	706.38	Low	353.692	7
Q9NTG1	Polycystin family receptor for egg jelly OS=Homo sapiens OX=9606 GN=PKDREJ PE=2 SV=2	0	1	1	1	255.3	0
	Annotated Sequence	Modifications	# PSMs	# Missed Cleavages	Theo. MH+ [Da]	Confidence (by Search Engine): Mascot	m/z [Da] (by Search Engine): Mascot	Ions Score (by Search Engine): Mascot
	[R].KHFLATGIIR.[F]	1xSulfo [T6]	1	1	1235.66	Low	412.56	1
C9JQI7	Transmembrane protein 232 OS=Homo sapiens OX=9606 GN=TMEM232 PE=2 SV=2	1	1	1	1	76.4	0
	Annotated Sequence	Modifications	# PSMs	# Missed Cleavages	Theo. MH+ [Da]	Confidence (by Search Engine): Mascot	m/z [Da] (by Search Engine): Mascot	Ions Score (by Search Engine): Mascot
	[K].KQVLHFTVR.[E]	1xSulfo [T7]	1	1	1207.63	Low	403.211	12
Q7Z7A1	Centriolin OS=Homo sapiens OX=9606 GN=CNTRL PE=1 SV=2	1	1	3	1	268.7	0
	Annotated Sequence	Modifications	# PSMs	# Missed Cleavages	Theo. MH+ [Da]	Confidence (by Search Engine): Mascot	m/z [Da] (by Search Engine): Mascot	Ions Score (by Search Engine): Mascot
	[K].GNKISSLQDISK.[L]	1xSulfo [S]	3	1	1369.66	Low	685.328	5
O14905	Protein Wnt-9b OS=Homo sapiens OX=9606 GN=WNT9B PE=1 SV=3	3	1	1	1	39	0
	Annotated Sequence	Modifications	# PSMs	# Missed Cleavages	Theo. MH+ [Da]	Confidence (by Search Engine): Mascot	m/z [Da] (by Search Engine): Mascot	Ions Score (by Search Engine): Mascot
	[R].ADAHNTHVGIK.[A]		1	0	1162.6	Low	581.802	0
Q9UHF1	Epidermal growth factor-like protein 7 OS=Homo sapiens OX=9606 GN=EGFL7 PE=1 SV=3	10	1	1	1	29.6	0
	Annotated Sequence	Modifications	# PSMs	# Missed Cleavages	Theo. MH+ [Da]	Confidence (by Search Engine): Mascot	m/z [Da] (by Search Engine): Mascot	Ions Score (by Search Engine): Mascot
	[-].MRGSQEVLLMWLLVLAVGGTEHAYRPGR.[R]	3xSulfo [S4; T20; Y24]	1	1	3379.54	Low	1127.19	3
O95835	Serine/threonine-protein kinase LATS1 OS=Homo sapiens OX=9606 GN=LATS1 PE=1 SV=1	1	1	1	1	126.8	0
	Annotated Sequence	Modifications	# PSMs	# Missed Cleavages	Theo. MH+ [Da]	Confidence (by Search Engine): Mascot	m/z [Da] (by Search Engine): Mascot	Ions Score (by Search Engine): Mascot
	[R].QMLQEIRESLR.[N]	1xOxidation [M2]; 1xSulfo [S9]	1	1	1498.7	Low	500.241	1
Q6BEB4	Transcription factor Sp5 OS=Homo sapiens OX=9606 GN=SP5 PE=2 SV=1	2	1	1	1	41.9	0
	Annotated Sequence	Modifications	# PSMs	# Missed Cleavages	Theo. MH+ [Da]	Confidence (by Search Engine): Mascot	m/z [Da] (by Search Engine): Mascot	Ions Score (by Search Engine): Mascot
	[R].FMRSDHLAK.[H]		1	1	1104.56	Low	552.782	3
Q60I27	ALS2 C-terminal-like protein OS=Homo sapiens OX=9606 GN=ALS2CL PE=1 SV=1	1	1	1	1	107.7	0
	Annotated Sequence	Modifications	# PSMs	# Missed Cleavages	Theo. MH+ [Da]	Confidence (by Search Engine): Mascot	m/z [Da] (by Search Engine): Mascot	Ions Score (by Search Engine): Mascot
	[R].YSLVRDK.[C]		1	1	880.489	Low	440.748	16
Q9UQL6	Histone deacetylase 5 OS=Homo sapiens OX=9606 GN=HDAC5 PE=1 SV=2	1	1	3	1	121.9	0
	Annotated Sequence	Modifications	# PSMs	# Missed Cleavages	Theo. MH+ [Da]	Confidence (by Search Engine): Mascot	m/z [Da] (by Search Engine): Mascot	Ions Score (by Search Engine): Mascot
	[R].KDGTVISTFKK.[R]	2xSulfo [T/S]	3	2	1383.61	Low	692.314	1
P28072	Proteasome subunit beta type-6 OS=Homo sapiens OX=9606 GN=PSMB6 PE=1 SV=4	5	1	1	1	25.3	0
	Annotated Sequence	Modifications	# PSMs	# Missed Cleavages	Theo. MH+ [Da]	Confidence (by Search Engine): Mascot	m/z [Da] (by Search Engine): Mascot	Ions Score (by Search Engine): Mascot
	[R].LAAIAESGVER.[Q]		1	0	1115.61	Low	558.307	5
O60716	Catenin delta-1 OS=Homo sapiens OX=9606 GN=CTNND1 PE=1 SV=1	2	1	1	1	108.1	0
	Annotated Sequence	Modifications	# PSMs	# Missed Cleavages	Theo. MH+ [Da]	Confidence (by Search Engine): Mascot	m/z [Da] (by Search Engine): Mascot	Ions Score (by Search Engine): Mascot
	[K].GGPPPPNWRQPELPEVIAMLGFR.[L]	1xOxidation [M19]	1	1	2574.33	Low	858.779	1
P11172	Uridine 5'-monophosphate synthase OS=Homo sapiens OX=9606 GN=UMPS PE=1 SV=1	2	1	2	1	52.2	0
	Annotated Sequence	Modifications	# PSMs	# Missed Cleavages	Theo. MH+ [Da]	Confidence (by Search Engine): Mascot	m/z [Da] (by Search Engine): Mascot	Ions Score (by Search Engine): Mascot
	[K].KQYEGGIFK.[I]		2	1	1069.57	Low	535.288	8
Q8TDH9	Biogenesis of lysosome-related organelles complex 1 subunit 5 OS=Homo sapiens OX=9606 GN=BLOC1S5 PE=1 SV=1	5	1	1	1	21.6	0
	Annotated Sequence	Modifications	# PSMs	# Missed Cleavages	Theo. MH+ [Da]	Confidence (by Search Engine): Mascot	m/z [Da] (by Search Engine): Mascot	Ions Score (by Search Engine): Mascot
	[R].DSLSQVLQR.[L]		1	0	1045.56	Low	523.286	1
Q9UQ88	Cyclin-dependent kinase 11A OS=Homo sapiens OX=9606 GN=CDK11A PE=1 SV=4	2	1	3	1	91.3	0
	Annotated Sequence	Modifications	# PSMs	# Missed Cleavages	Theo. MH+ [Da]	Confidence (by Search Engine): Mascot	m/z [Da] (by Search Engine): Mascot	Ions Score (by Search Engine): Mascot
	[R].NSPYRREDSMEDR.[G]	1xOxidation [M10]; 1xSulfo [S/Y]	3	2	1750.68	Low	875.836	2
A6NI56	Coiled-coil domain-containing protein 154 OS=Homo sapiens OX=9606 GN=CCDC154 PE=2 SV=5	1	1	1	1	75.4	0
	Annotated Sequence	Modifications	# PSMs	# Missed Cleavages	Theo. MH+ [Da]	Confidence (by Search Engine): Mascot	m/z [Da] (by Search Engine): Mascot	Ions Score (by Search Engine): Mascot
	[R].EVACGALQK.[N]	1xCarbamidomethyl [C4]	1	0	975.493	Low	488.253	7
A0A1B0GUU1	Uncharacterized protein C17orf113 OS=Homo sapiens OX=9606 GN=C17orf113 PE=4 SV=1	1	1	1	1	72.4	0
	Annotated Sequence	Modifications	# PSMs	# Missed Cleavages	Theo. MH+ [Da]	Confidence (by Search Engine): Mascot	m/z [Da] (by Search Engine): Mascot	Ions Score (by Search Engine): Mascot
	[R].YFNEHWK.[E]		1	0	1023.47	Low	512.241	2
Q9UF33	Ephrin type-A receptor 6 OS=Homo sapiens OX=9606 GN=EPHA6 PE=1 SV=3	1	1	3	1	116.3	0
	Annotated Sequence	Modifications	# PSMs	# Missed Cleavages	Theo. MH+ [Da]	Confidence (by Search Engine): Mascot	m/z [Da] (by Search Engine): Mascot	Ions Score (by Search Engine): Mascot
	[R].VDSSSLVEVR.[G]		3	0	1090.57	Low	364.193	8
Q9NQX1	PR domain zinc finger protein 5 OS=Homo sapiens OX=9606 GN=PRDM5 PE=1 SV=2	1	1	1	1	73	0
	Annotated Sequence	Modifications	# PSMs	# Missed Cleavages	Theo. MH+ [Da]	Confidence (by Search Engine): Mascot	m/z [Da] (by Search Engine): Mascot	Ions Score (by Search Engine): Mascot
	[K].AFVTPSVLR.[S]		1	0	989.578	Low	495.292	1
Q5VXM1	CUB domain-containing protein 2 OS=Homo sapiens OX=9606 GN=CDCP2 PE=2 SV=1	4	1	1	1	48.7	0
	Annotated Sequence	Modifications	# PSMs	# Missed Cleavages	Theo. MH+ [Da]	Confidence (by Search Engine): Mascot	m/z [Da] (by Search Engine): Mascot	Ions Score (by Search Engine): Mascot
	[K].VFFLDLDLEEPNSLTK.[T]		1	0	1879.97	Low	940.485	1
Q8IXX5	Transmembrane protein 183A OS=Homo sapiens OX=9606 GN=TMEM183A PE=1 SV=2	3	1	1	1	42.8	0
	Annotated Sequence	Modifications	# PSMs	# Missed Cleavages	Theo. MH+ [Da]	Confidence (by Search Engine): Mascot	m/z [Da] (by Search Engine): Mascot	Ions Score (by Search Engine): Mascot
	[R].LRPESMEKLRCLR.[A]	1xCarbamidomethyl [C11]; 1xOxidation [M6]; 1xSulfo [S5]	1	2	1783.86	Low	892.433	2
B3KS81	Serine/arginine repetitive matrix protein 5 OS=Homo sapiens OX=9606 GN=SRRM5 PE=1 SV=3	1	1	1	1	80.3	0
	Annotated Sequence	Modifications	# PSMs	# Missed Cleavages	Theo. MH+ [Da]	Confidence (by Search Engine): Mascot	m/z [Da] (by Search Engine): Mascot	Ions Score (by Search Engine): Mascot
	[R].QSRSSSK.[E]		1	1	779.401	Low	390.203	8
O00267	Transcription elongation factor SPT5 OS=Homo sapiens OX=9606 GN=SUPT5H PE=1 SV=1	1	1	1	1	120.9	0
	Annotated Sequence	Modifications	# PSMs	# Missed Cleavages	Theo. MH+ [Da]	Confidence (by Search Engine): Mascot	m/z [Da] (by Search Engine): Mascot	Ions Score (by Search Engine): Mascot
	[K].IGEERATAISLMR.[K]	1xOxidation [M12]	1	1	1462.77	Low	731.892	3
Q3KNS1	Patched domain-containing protein 3 OS=Homo sapiens OX=9606 GN=PTCHD3 PE=1 SV=4	1	1	1	1	107.6	0
	Annotated Sequence	Modifications	# PSMs	# Missed Cleavages	Theo. MH+ [Da]	Confidence (by Search Engine): Mascot	m/z [Da] (by Search Engine): Mascot	Ions Score (by Search Engine): Mascot
	[K].TNLADDIRER.[M]		1	1	1202.61	Low	601.804	7
O75449	Katanin p60 ATPase-containing subunit A1 OS=Homo sapiens OX=9606 GN=KATNA1 PE=1 SV=1	2	1	1	1	55.9	0
	Annotated Sequence	Modifications	# PSMs	# Missed Cleavages	Theo. MH+ [Da]	Confidence (by Search Engine): Mascot	m/z [Da] (by Search Engine): Mascot	Ions Score (by Search Engine): Mascot
	[R].GESEKLVR.[L]		1	1	917.505	Low	459.256	8
Q9UJC3	Protein Hook homolog 1 OS=Homo sapiens OX=9606 GN=HOOK1 PE=1 SV=2	1	1	1	1	84.6	0
	Annotated Sequence	Modifications	# PSMs	# Missed Cleavages	Theo. MH+ [Da]	Confidence (by Search Engine): Mascot	m/z [Da] (by Search Engine): Mascot	Ions Score (by Search Engine): Mascot
	[R].HITNTRR.[N]		1	1	897.501	Low	449.251	13
Q96NW7	Leucine-rich repeat-containing protein 7 OS=Homo sapiens OX=9606 GN=LRRC7 PE=1 SV=1	1	1	1	1	172.5	0
	Annotated Sequence	Modifications	# PSMs	# Missed Cleavages	Theo. MH+ [Da]	Confidence (by Search Engine): Mascot	m/z [Da] (by Search Engine): Mascot	Ions Score (by Search Engine): Mascot
	[R].KIIGRLVPCR.[C]	1xCarbamidomethyl [C9]	1	2	1211.74	Low	606.374	2
Q8WTX9	Palmitoyltransferase ZDHHC1 OS=Homo sapiens OX=9606 GN=ZDHHC1 PE=1 SV=1	2	1	1	1	54.8	0
	Annotated Sequence	Modifications	# PSMs	# Missed Cleavages	Theo. MH+ [Da]	Confidence (by Search Engine): Mascot	m/z [Da] (by Search Engine): Mascot	Ions Score (by Search Engine): Mascot
	[R].GACIKCERLRPR.[I]	2xCarbamidomethyl [C3; C6]	1	2	1515.8	Low	758.407	1
Q86VW2	Rho guanine nucleotide exchange factor 25 OS=Homo sapiens OX=9606 GN=ARHGEF25 PE=1 SV=2	2	1	1	1	63.8	0
	Annotated Sequence	Modifications	# PSMs	# Missed Cleavages	Theo. MH+ [Da]	Confidence (by Search Engine): Mascot	m/z [Da] (by Search Engine): Mascot	Ions Score (by Search Engine): Mascot
	[R].GGTQPGYVYK.[N]		1	0	1069.53	Low	535.271	4
P0C7W8	Putative protein FAM90A13P OS=Homo sapiens OX=9606 GN=FAM90A13P PE=5 SV=1	2	1	3	1	49.8	0
	Annotated Sequence	Modifications	# PSMs	# Missed Cleavages	Theo. MH+ [Da]	Confidence (by Search Engine): Mascot	m/z [Da] (by Search Engine): Mascot	Ions Score (by Search Engine): Mascot
	[R].GSVLASLSPLR.[K]	1xSulfo [S]	3	0	1179.6	Low	590.304	5
Q9NZJ4	Sacsin OS=Homo sapiens OX=9606 GN=SACS PE=1 SV=2	1	2	7	2	520.8	0
	Annotated Sequence	Modifications	# PSMs	# Missed Cleavages	Theo. MH+ [Da]	Confidence (by Search Engine): Mascot	m/z [Da] (by Search Engine): Mascot	Ions Score (by Search Engine): Mascot
	[R].LSSAEELSEIK.[E]		1	0	1205.63	Low	603.321	5
	[K].ALHYMVQTSTFR.[A]	1xOxidation [M5]; 2xSulfo [S/T/Y]	6	0	1629.63	Low	815.321	1
Q08881	Tyrosine-protein kinase ITK/TSK OS=Homo sapiens OX=9606 GN=ITK PE=1 SV=1	2	1	1	1	71.8	0
	Annotated Sequence	Modifications	# PSMs	# Missed Cleavages	Theo. MH+ [Da]	Confidence (by Search Engine): Mascot	m/z [Da] (by Search Engine): Mascot	Ions Score (by Search Engine): Mascot
	[R].FVLDDQYTSSTGTK.[F]		1	0	1561.74	Low	781.37	1
Q8IVF6	Ankyrin repeat domain-containing protein 18A OS=Homo sapiens OX=9606 GN=ANKRD18A PE=2 SV=3	1	1	1	1	115.5	0
	Annotated Sequence	Modifications	# PSMs	# Missed Cleavages	Theo. MH+ [Da]	Confidence (by Search Engine): Mascot	m/z [Da] (by Search Engine): Mascot	Ions Score (by Search Engine): Mascot
	[K].KDIAMLK.[E]		1	1	818.48	Low	409.743	17
Q16828	Dual specificity protein phosphatase 6 OS=Homo sapiens OX=9606 GN=DUSP6 PE=1 SV=2	2	1	1	1	42.3	0
	Annotated Sequence	Modifications	# PSMs	# Missed Cleavages	Theo. MH+ [Da]	Confidence (by Search Engine): Mascot	m/z [Da] (by Search Engine): Mascot	Ions Score (by Search Engine): Mascot
	[K].LKDEGCR.[A]	1xCarbamidomethyl [C6]	1	1	877.42	Low	439.214	6
Q8WUF5	RelA-associated inhibitor OS=Homo sapiens OX=9606 GN=PPP1R13L PE=1 SV=4	1	1	1	1	89	0
	Annotated Sequence	Modifications	# PSMs	# Missed Cleavages	Theo. MH+ [Da]	Confidence (by Search Engine): Mascot	m/z [Da] (by Search Engine): Mascot	Ions Score (by Search Engine): Mascot
	[R].RSDAGSYRR.[S]		1	2	1067.53	Low	534.269	1
O60486	Plexin-C1 OS=Homo sapiens OX=9606 GN=PLXNC1 PE=1 SV=1	1	1	3	1	175.6	0
	Annotated Sequence	Modifications	# PSMs	# Missed Cleavages	Theo. MH+ [Da]	Confidence (by Search Engine): Mascot	m/z [Da] (by Search Engine): Mascot	Ions Score (by Search Engine): Mascot
	[K].NIYIYLTAGK.[E]	2xSulfo [Y/T]	3	0	1315.55	Low	658.285	1
Q9Y4A0	Jerky protein homolog-like OS=Homo sapiens OX=9606 GN=JRKL PE=2 SV=2	1	1	1	1	59.9	0
	Annotated Sequence	Modifications	# PSMs	# Missed Cleavages	Theo. MH+ [Da]	Confidence (by Search Engine): Mascot	m/z [Da] (by Search Engine): Mascot	Ions Score (by Search Engine): Mascot
	[K].IFVPQVR.[E]		1	0	858.52	Low	429.763	7
Q5VT06	Centrosome-associated protein 350 OS=Homo sapiens OX=9606 GN=CEP350 PE=1 SV=1	0	1	2	1	350.7	0
	Annotated Sequence	Modifications	# PSMs	# Missed Cleavages	Theo. MH+ [Da]	Confidence (by Search Engine): Mascot	m/z [Da] (by Search Engine): Mascot	Ions Score (by Search Engine): Mascot
	[K].KSKIEDAFSK.[E]		2	2	1152.63	Low	576.818	5
O60264	SWI/SNF-related matrix-associated actin-dependent regulator of chromatin subfamily A member 5 OS=Homo sapiens OX=9606 GN=SMARCA5 PE=1 SV=1	2	1	1	1	121.8	0
	Annotated Sequence	Modifications	# PSMs	# Missed Cleavages	Theo. MH+ [Da]	Confidence (by Search Engine): Mascot	m/z [Da] (by Search Engine): Mascot	Ions Score (by Search Engine): Mascot
	[R].FITDNTVEERIVERAEMK.[L]	1xOxidation [M17]	1	2	2196.1	Low	732.699	0
P42892	Endothelin-converting enzyme 1 OS=Homo sapiens OX=9606 GN=ECE1 PE=1 SV=2	1	1	1	1	87.1	0
	Annotated Sequence	Modifications	# PSMs	# Missed Cleavages	Theo. MH+ [Da]	Confidence (by Search Engine): Mascot	m/z [Da] (by Search Engine): Mascot	Ions Score (by Search Engine): Mascot
	[R].DEELIYHK.[V]		1	0	1046.52	Low	523.765	2
Q9UBP9	PTB domain-containing engulfment adapter protein 1 OS=Homo sapiens OX=9606 GN=GULP1 PE=1 SV=1	4	1	1	1	34.5	0
	Annotated Sequence	Modifications	# PSMs	# Missed Cleavages	Theo. MH+ [Da]	Confidence (by Search Engine): Mascot	m/z [Da] (by Search Engine): Mascot	Ions Score (by Search Engine): Mascot
	[K].NKVQDLENQLR.[I]		1	1	1356.72	Low	452.914	8
Q6SZW1	NAD(+) hydrolase SARM1 OS=Homo sapiens OX=9606 GN=SARM1 PE=1 SV=1	2	1	1	1	79.3	0
	Annotated Sequence	Modifications	# PSMs	# Missed Cleavages	Theo. MH+ [Da]	Confidence (by Search Engine): Mascot	m/z [Da] (by Search Engine): Mascot	Ions Score (by Search Engine): Mascot
	[R].SGTLALVEPLVASLDPGR.[F]		1	0	1795	Low	898.003	2
Q9C091	GREB1-like protein OS=Homo sapiens OX=9606 GN=GREB1L PE=1 SV=2	1	1	1	1	214.2	0
	Annotated Sequence	Modifications	# PSMs	# Missed Cleavages	Theo. MH+ [Da]	Confidence (by Search Engine): Mascot	m/z [Da] (by Search Engine): Mascot	Ions Score (by Search Engine): Mascot
	[K].LAGVKQEVIK.[E]		1	1	1084.67	Low	542.84	2
Q6V1X1	Dipeptidyl peptidase 8 OS=Homo sapiens OX=9606 GN=DPP8 PE=1 SV=1	1	1	1	1	103.3	0
	Annotated Sequence	Modifications	# PSMs	# Missed Cleavages	Theo. MH+ [Da]	Confidence (by Search Engine): Mascot	m/z [Da] (by Search Engine): Mascot	Ions Score (by Search Engine): Mascot
	[K].RNDPDGPHSDR.[I]		1	1	1265.56	Low	633.285	1
P01889	HLA class I histocompatibility antigen, B alpha chain OS=Homo sapiens OX=9606 GN=HLA-B PE=1 SV=3	3	1	1	1	40.4	0
	Annotated Sequence	Modifications	# PSMs	# Missed Cleavages	Theo. MH+ [Da]	Confidence (by Search Engine): Mascot	m/z [Da] (by Search Engine): Mascot	Ions Score (by Search Engine): Mascot
	[K].DYIALNEDLR.[S]	1xSulfo [Y2]	2	0	1301.57	Low	434.531	2
O43581	Synaptotagmin-7 OS=Homo sapiens OX=9606 GN=SYT7 PE=1 SV=3	4	1	1	1	45.5	0
	Annotated Sequence	Modifications	# PSMs	# Missed Cleavages	Theo. MH+ [Da]	Confidence (by Search Engine): Mascot	m/z [Da] (by Search Engine): Mascot	Ions Score (by Search Engine): Mascot
	[K].NSLETVGTPDSGRGRSEK.[K]		1	2	1889.93	Low	473.241	1
Q96P65	Pyroglutamylated RF-amide peptide receptor OS=Homo sapiens OX=9606 GN=QRFPR PE=1 SV=2	2	1	2	1	49.5	0
	Annotated Sequence	Modifications	# PSMs	# Missed Cleavages	Theo. MH+ [Da]	Confidence (by Search Engine): Mascot	m/z [Da] (by Search Engine): Mascot	Ions Score (by Search Engine): Mascot
	[R].HGNSGITMMR.[K]	1xOxidation [M]	2	0	1119.5	Low	560.251	4
Q96QE3	ATPase family AAA domain-containing protein 5 OS=Homo sapiens OX=9606 GN=ATAD5 PE=1 SV=4	1	1	1	1	207.4	0
	Annotated Sequence	Modifications	# PSMs	# Missed Cleavages	Theo. MH+ [Da]	Confidence (by Search Engine): Mascot	m/z [Da] (by Search Engine): Mascot	Ions Score (by Search Engine): Mascot
	[R].WSNPEFSLKK.[Y]		1	1	1235.64	Low	618.327	11
Q14203	Dynactin subunit 1 OS=Homo sapiens OX=9606 GN=DCTN1 PE=1 SV=3	1	2	4	2	141.6	0
	Annotated Sequence	Modifications	# PSMs	# Missed Cleavages	Theo. MH+ [Da]	Confidence (by Search Engine): Mascot	m/z [Da] (by Search Engine): Mascot	Ions Score (by Search Engine): Mascot
	[K].REGTDTTAK.[T]		1	1	978.485	Low	489.748	2
	[K].VLKREGTDTTAK.[T]	1xSulfo [T]	3	2	1398.69	Low	699.85	0
P16298	Serine/threonine-protein phosphatase 2B catalytic subunit beta isoform OS=Homo sapiens OX=9606 GN=PPP3CB PE=1 SV=2	2	1	1	1	59	0
	Annotated Sequence	Modifications	# PSMs	# Missed Cleavages	Theo. MH+ [Da]	Confidence (by Search Engine): Mascot	m/z [Da] (by Search Engine): Mascot	Ions Score (by Search Engine): Mascot
	[K].LFEVGGSPANTR.[Y]		1	0	1247.64	Low	624.321	11
P10747	T-cell-specific surface glycoprotein CD28 OS=Homo sapiens OX=9606 GN=CD28 PE=1 SV=1	4	1	2	1	25.1	0
	Annotated Sequence	Modifications	# PSMs	# Missed Cleavages	Theo. MH+ [Da]	Confidence (by Search Engine): Mascot	m/z [Da] (by Search Engine): Mascot	Ions Score (by Search Engine): Mascot
	[K].SNGTIIHVK.[G]	1xSulfo [T/S]	2	0	1048.51	Low	524.753	2
P50993	Sodium/potassium-transporting ATPase subunit alpha-2 OS=Homo sapiens OX=9606 GN=ATP1A2 PE=1 SV=1	1	1	1	1	112.2	0
	Annotated Sequence	Modifications	# PSMs	# Missed Cleavages	Theo. MH+ [Da]	Confidence (by Search Engine): Mascot	m/z [Da] (by Search Engine): Mascot	Ions Score (by Search Engine): Mascot
	[KR].VIMVTGDHPITAK.[A]		1	0	1381.75	Low	461.255	12
Q9BZI7	Regulator of nonsense transcripts 3B OS=Homo sapiens OX=9606 GN=UPF3B PE=1 SV=1	2	1	1	1	57.7	0
	Annotated Sequence	Modifications	# PSMs	# Missed Cleavages	Theo. MH+ [Da]	Confidence (by Search Engine): Mascot	m/z [Da] (by Search Engine): Mascot	Ions Score (by Search Engine): Mascot
	[R].FLLQAVNQK.[N]		1	0	1060.61	Low	530.811	0
Q09666	Neuroblast differentiation-associated protein AHNAK OS=Homo sapiens OX=9606 GN=AHNAK PE=1 SV=2	0	2	3	2	628.7	0
	Annotated Sequence	Modifications	# PSMs	# Missed Cleavages	Theo. MH+ [Da]	Confidence (by Search Engine): Mascot	m/z [Da] (by Search Engine): Mascot	Ions Score (by Search Engine): Mascot
	[K].MPSLEISAPK.[V]	1xOxidation [M1]	2	0	1088.57	Low	544.788	0
	[K].SPKFKMPEMHFK.[T]	1xOxidation [M9]	1	2	1522.75	Low	508.256	0
Q6ZU69	Protein FAM205A OS=Homo sapiens OX=9606 GN=FAM205A PE=2 SV=4	1	1	1	1	148	0
	Annotated Sequence	Modifications	# PSMs	# Missed Cleavages	Theo. MH+ [Da]	Confidence (by Search Engine): Mascot	m/z [Da] (by Search Engine): Mascot	Ions Score (by Search Engine): Mascot
	[R].HCPRHCPR.[E]	2xCarbamidomethyl [C2; C6]	1	1	1119.5	Low	373.836	8
Q8N831	Testis-specific Y-encoded-like protein 6 OS=Homo sapiens OX=9606 GN=TSPYL6 PE=1 SV=1	2	1	2	1	45.8	0
	Annotated Sequence	Modifications	# PSMs	# Missed Cleavages	Theo. MH+ [Da]	Confidence (by Search Engine): Mascot	m/z [Da] (by Search Engine): Mascot	Ions Score (by Search Engine): Mascot
	[R].AIDEVNR.[E]		2	0	816.421	Low	408.714	10
O95206	Protocadherin-8 OS=Homo sapiens OX=9606 GN=PCDH8 PE=1 SV=2	1	1	1	1	112.9	0
	Annotated Sequence	Modifications	# PSMs	# Missed Cleavages	Theo. MH+ [Da]	Confidence (by Search Engine): Mascot	m/z [Da] (by Search Engine): Mascot	Ions Score (by Search Engine): Mascot
	[R].NGQVTYR.[L]		1	0	837.421	Low	419.214	8
Q9P2D7	Dynein axonemal heavy chain 1 OS=Homo sapiens OX=9606 GN=DNAH1 PE=1 SV=6	0	2	2	2	487.2	0
	Annotated Sequence	Modifications	# PSMs	# Missed Cleavages	Theo. MH+ [Da]	Confidence (by Search Engine): Mascot	m/z [Da] (by Search Engine): Mascot	Ions Score (by Search Engine): Mascot
	[R].MLDSLR.[D]	1xOxidation [M1]	1	0	750.381	Low	375.695	7
	[K].VHRDFR.[L]		1	1	829.443	Low	415.221	10
O76021	Ribosomal L1 domain-containing protein 1 OS=Homo sapiens OX=9606 GN=RSL1D1 PE=1 SV=3	1	1	1	1	54.9	0
	Annotated Sequence	Modifications	# PSMs	# Missed Cleavages	Theo. MH+ [Da]	Confidence (by Search Engine): Mascot	m/z [Da] (by Search Engine): Mascot	Ions Score (by Search Engine): Mascot
	[K].IPSKELR.[V]		1	1	842.509	Low	421.758	8
Q92817	Envoplakin OS=Homo sapiens OX=9606 GN=EVPL PE=1 SV=3	0	1	1	1	231.5	0
	Annotated Sequence	Modifications	# PSMs	# Missed Cleavages	Theo. MH+ [Da]	Confidence (by Search Engine): Mascot	m/z [Da] (by Search Engine): Mascot	Ions Score (by Search Engine): Mascot
	[R].VQHELEAQR.[S]		1	0	1109.57	Low	370.525	3
Q8NG95	Olfactory receptor 7G3 OS=Homo sapiens OX=9606 GN=OR7G3 PE=3 SV=1	8	1	6	1	34.4	0
	Annotated Sequence	Modifications	# PSMs	# Missed Cleavages	Theo. MH+ [Da]	Confidence (by Search Engine): Mascot	m/z [Da] (by Search Engine): Mascot	Ions Score (by Search Engine): Mascot
	[R].KGAIASVMYTVVTPMLNPLIYSLR.[N]	2xOxidation [M8; M15]; 1xSulfo [Y/S/T]	6	1	2749.4	Low	917.129	0
Q9BZX2	Uridine-cytidine kinase 2 OS=Homo sapiens OX=9606 GN=UCK2 PE=1 SV=1	3	1	2	1	29.3	0
	Annotated Sequence	Modifications	# PSMs	# Missed Cleavages	Theo. MH+ [Da]	Confidence (by Search Engine): Mascot	m/z [Da] (by Search Engine): Mascot	Ions Score (by Search Engine): Mascot
	[K].YADVIIPR.[G]	1xSulfo [Y1]	2	0	1026.49	Low	513.749	2
O00144	Frizzled-9 OS=Homo sapiens OX=9606 GN=FZD9 PE=2 SV=1	1	1	1	1	64.4	0
	Annotated Sequence	Modifications	# PSMs	# Missed Cleavages	Theo. MH+ [Da]	Confidence (by Search Engine): Mascot	m/z [Da] (by Search Engine): Mascot	Ions Score (by Search Engine): Mascot
	[K].FQYVEK.[S]		1	0	813.414	Low	407.211	10
Q9NNW7	Thioredoxin reductase 2, mitochondrial OS=Homo sapiens OX=9606 GN=TXNRD2 PE=1 SV=3	2	1	1	1	56.5	0
	Annotated Sequence	Modifications	# PSMs	# Missed Cleavages	Theo. MH+ [Da]	Confidence (by Search Engine): Mascot	m/z [Da] (by Search Engine): Mascot	Ions Score (by Search Engine): Mascot
	[M].AAMAVALR.[G]		1	0	802.46	Low	401.737	5
Q5TCS8	Adenylate kinase 9 OS=Homo sapiens OX=9606 GN=AK9 PE=1 SV=2	0	1	1	1	221.3	0
	Annotated Sequence	Modifications	# PSMs	# Missed Cleavages	Theo. MH+ [Da]	Confidence (by Search Engine): Mascot	m/z [Da] (by Search Engine): Mascot	Ions Score (by Search Engine): Mascot
	[K].IGSFIILWK.[Q]	1xSulfo [S3]	1	0	1156.61	Low	578.803	0
Q6DN14	Multiple C2 and transmembrane domain-containing protein 1 OS=Homo sapiens OX=9606 GN=MCTP1 PE=2 SV=2	1	1	1	1	111.6	0
	Annotated Sequence	Modifications	# PSMs	# Missed Cleavages	Theo. MH+ [Da]	Confidence (by Search Engine): Mascot	m/z [Da] (by Search Engine): Mascot	Ions Score (by Search Engine): Mascot
	[K].KGFINK.[I]		1	1	706.425	Low	353.716	0
Q8IXS2	Dynein regulatory complex subunit 2 OS=Homo sapiens OX=9606 GN=CCDC65 PE=1 SV=2	2	1	1	1	57.3	0
	Annotated Sequence	Modifications	# PSMs	# Missed Cleavages	Theo. MH+ [Da]	Confidence (by Search Engine): Mascot	m/z [Da] (by Search Engine): Mascot	Ions Score (by Search Engine): Mascot
	[K].IVDKGEKILK.[L]		1	2	1142.71	Low	571.861	4
Q96T37	RNA-binding protein 15 OS=Homo sapiens OX=9606 GN=RBM15 PE=1 SV=2	1	1	1	1	107.1	0
	Annotated Sequence	Modifications	# PSMs	# Missed Cleavages	Theo. MH+ [Da]	Confidence (by Search Engine): Mascot	m/z [Da] (by Search Engine): Mascot	Ions Score (by Search Engine): Mascot
	[R].GDDLRRPATMK.[G]	1xSulfo [T9]	1	1	1339.61	Low	670.304	1
Q99943	1-acyl-sn-glycerol-3-phosphate acyltransferase alpha OS=Homo sapiens OX=9606 GN=AGPAT1 PE=1 SV=2	4	1	1	1	31.7	0
	Annotated Sequence	Modifications	# PSMs	# Missed Cleavages	Theo. MH+ [Da]	Confidence (by Search Engine): Mascot	m/z [Da] (by Search Engine): Mascot	Ions Score (by Search Engine): Mascot
	[K].YLYGIRVEVR.[G]		1	1	1267.72	Low	634.356	11
P46013	Proliferation marker protein Ki-67 OS=Homo sapiens OX=9606 GN=MKI67 PE=1 SV=2	0	1	10	1	358.5	0
	Annotated Sequence	Modifications	# PSMs	# Missed Cleavages	Theo. MH+ [Da]	Confidence (by Search Engine): Mascot	m/z [Da] (by Search Engine): Mascot	Ions Score (by Search Engine): Mascot
	[R].KTKSQPAASTLESK.[S]	3xSulfo [T/S]	10	2	1715.68	Low	572.566	1
B7Z1M9	C2 calcium-dependent domain-containing protein 4D OS=Homo sapiens OX=9606 GN=C2CD4D PE=2 SV=2	3	1	1	1	37.6	0
	Annotated Sequence	Modifications	# PSMs	# Missed Cleavages	Theo. MH+ [Da]	Confidence (by Search Engine): Mascot	m/z [Da] (by Search Engine): Mascot	Ions Score (by Search Engine): Mascot
	[R].LHVSAPDLR.[L]	1xSulfo [S4]	1	0	1087.52	Low	363.18	13
Q6ZNX1	Shieldin complex subunit 3 OS=Homo sapiens OX=9606 GN=SHLD3 PE=1 SV=1	3	1	1	1	28.8	0
	Annotated Sequence	Modifications	# PSMs	# Missed Cleavages	Theo. MH+ [Da]	Confidence (by Search Engine): Mascot	m/z [Da] (by Search Engine): Mascot	Ions Score (by Search Engine): Mascot
	[K].NVSPLSK.[K]		1	0	744.425	Low	372.716	0
Q7Z6R9	Transcription factor AP-2-delta OS=Homo sapiens OX=9606 GN=TFAP2D PE=1 SV=1	4	1	1	1	49.5	0
	Annotated Sequence	Modifications	# PSMs	# Missed Cleavages	Theo. MH+ [Da]	Confidence (by Search Engine): Mascot	m/z [Da] (by Search Engine): Mascot	Ions Score (by Search Engine): Mascot
	[R].RLSPPECLNASLLGGILR.[R]	1xCarbamidomethyl [C7]	1	1	1966.09	Low	656.029	1
Q9UIF9	Bromodomain adjacent to zinc finger domain protein 2A OS=Homo sapiens OX=9606 GN=BAZ2A PE=1 SV=4	0	1	1	1	211.1	0
	Annotated Sequence	Modifications	# PSMs	# Missed Cleavages	Theo. MH+ [Da]	Confidence (by Search Engine): Mascot	m/z [Da] (by Search Engine): Mascot	Ions Score (by Search Engine): Mascot
	[K].ITELLNK.[T]		1	0	830.498	Low	415.753	16
O60431	Olfactory receptor 1I1 OS=Homo sapiens OX=9606 GN=OR1I1 PE=2 SV=1	3	1	1	1	39.3	0
	Annotated Sequence	Modifications	# PSMs	# Missed Cleavages	Theo. MH+ [Da]	Confidence (by Search Engine): Mascot	m/z [Da] (by Search Engine): Mascot	Ions Score (by Search Engine): Mascot
	[K].MLANIQAQSR.[A]		1	0	1131.59	Low	566.303	4
Q8IU68	Transmembrane channel-like protein 8 OS=Homo sapiens OX=9606 GN=TMC8 PE=1 SV=1	1	1	1	1	81.6	0
	Annotated Sequence	Modifications	# PSMs	# Missed Cleavages	Theo. MH+ [Da]	Confidence (by Search Engine): Mascot	m/z [Da] (by Search Engine): Mascot	Ions Score (by Search Engine): Mascot
	[R].FQLMQQQTR.[A]	1xOxidation [M4]	1	0	1195.59	Low	598.293	1
Q9UQ90	Paraplegin OS=Homo sapiens OX=9606 GN=SPG7 PE=1 SV=2	1	1	1	1	88.2	0
	Annotated Sequence	Modifications	# PSMs	# Missed Cleavages	Theo. MH+ [Da]	Confidence (by Search Engine): Mascot	m/z [Da] (by Search Engine): Mascot	Ions Score (by Search Engine): Mascot
	[R].LLVAKAYR.[H]		1	1	933.588	Low	467.298	2
Q9ULJ3	Zinc finger and BTB domain-containing protein 21 OS=Homo sapiens OX=9606 GN=ZBTB21 PE=1 SV=2	1	1	1	1	118.8	0
	Annotated Sequence	Modifications	# PSMs	# Missed Cleavages	Theo. MH+ [Da]	Confidence (by Search Engine): Mascot	m/z [Da] (by Search Engine): Mascot	Ions Score (by Search Engine): Mascot
	[K].IFRSTAGLHR.[H]	2xSulfo [S4; T5]	1	1	1317.57	Low	659.286	2
Q6P4R8	Nuclear factor related to kappa-B-binding protein OS=Homo sapiens OX=9606 GN=NFRKB PE=1 SV=2	1	1	2	1	138.9	0
	Annotated Sequence	Modifications	# PSMs	# Missed Cleavages	Theo. MH+ [Da]	Confidence (by Search Engine): Mascot	m/z [Da] (by Search Engine): Mascot	Ions Score (by Search Engine): Mascot
	[K].VELGDSDLK.[I]		2	0	975.499	Low	488.253	7
Q86XP0	Cytosolic phospholipase A2 delta OS=Homo sapiens OX=9606 GN=PLA2G4D PE=1 SV=2	2	1	2	1	91.9	0
	Annotated Sequence	Modifications	# PSMs	# Missed Cleavages	Theo. MH+ [Da]	Confidence (by Search Engine): Mascot	m/z [Da] (by Search Engine): Mascot	Ions Score (by Search Engine): Mascot
	[R].EHLAKSKLEVFSPER.[L]	1xSulfo [S]	2	2	1849.91	Low	617.313	0
Q7L0X2	Glutamate-rich protein 6 OS=Homo sapiens OX=9606 GN=ERICH6 PE=2 SV=1	1	1	1	1	75.2	0
	Annotated Sequence	Modifications	# PSMs	# Missed Cleavages	Theo. MH+ [Da]	Confidence (by Search Engine): Mascot	m/z [Da] (by Search Engine): Mascot	Ions Score (by Search Engine): Mascot
	[K].VVRNELLEK.[H]		1	1	1099.65	Low	367.222	8
Q96HY6	DDRGK domain-containing protein 1 OS=Homo sapiens OX=9606 GN=DDRGK1 PE=1 SV=2	2	1	1	1	35.6	0
	Annotated Sequence	Modifications	# PSMs	# Missed Cleavages	Theo. MH+ [Da]	Confidence (by Search Engine): Mascot	m/z [Da] (by Search Engine): Mascot	Ions Score (by Search Engine): Mascot
	[K].RLESQR.[E]		1	1	788.437	Low	394.723	17
Q13546	Receptor-interacting serine/threonine-protein kinase 1 OS=Homo sapiens OX=9606 GN=RIPK1 PE=1 SV=3	1	1	1	1	75.9	0
	Annotated Sequence	Modifications	# PSMs	# Missed Cleavages	Theo. MH+ [Da]	Confidence (by Search Engine): Mascot	m/z [Da] (by Search Engine): Mascot	Ions Score (by Search Engine): Mascot
	[K].GNLMHVLK.[A]		1	0	911.513	Low	456.26	13
Q6DCA0	AMMECR1-like protein OS=Homo sapiens OX=9606 GN=AMMECR1L PE=1 SV=1	7	1	1	1	34.5	0
	Annotated Sequence	Modifications	# PSMs	# Missed Cleavages	Theo. MH+ [Da]	Confidence (by Search Engine): Mascot	m/z [Da] (by Search Engine): Mascot	Ions Score (by Search Engine): Mascot
	[R].MNPASGALSPLPRPNGTANTTK.[N]	1xOxidation [M1]	1	0	2211.12	Low	737.707	1
Q07020	60S ribosomal protein L18 OS=Homo sapiens OX=9606 GN=RPL18 PE=1 SV=2	7	1	1	1	21.6	0
	Annotated Sequence	Modifications	# PSMs	# Missed Cleavages	Theo. MH+ [Da]	Confidence (by Search Engine): Mascot	m/z [Da] (by Search Engine): Mascot	Ions Score (by Search Engine): Mascot
	[K].TAVVVGTITDDVR.[V]		1	0	1345.73	Low	673.371	5
P27216	Annexin A13 OS=Homo sapiens OX=9606 GN=ANXA13 PE=1 SV=3	2	1	1	1	35.4	0
	Annotated Sequence	Modifications	# PSMs	# Missed Cleavages	Theo. MH+ [Da]	Confidence (by Search Engine): Mascot	m/z [Da] (by Search Engine): Mascot	Ions Score (by Search Engine): Mascot
	[K].SLSDMVR.[S]	1xOxidation [M5]	1	0	823.398	Low	412.207	5
Q63HQ2	Pikachurin OS=Homo sapiens OX=9606 GN=EGFLAM PE=1 SV=2	1	1	1	1	111.2	0
	Annotated Sequence	Modifications	# PSMs	# Missed Cleavages	Theo. MH+ [Da]	Confidence (by Search Engine): Mascot	m/z [Da] (by Search Engine): Mascot	Ions Score (by Search Engine): Mascot
	[K].IILNDR.[T]		1	0	743.441	Low	372.224	12
Q9BXW9	Fanconi anemia group D2 protein OS=Homo sapiens OX=9606 GN=FANCD2 PE=1 SV=2	1	1	1	1	164	0
	Annotated Sequence	Modifications	# PSMs	# Missed Cleavages	Theo. MH+ [Da]	Confidence (by Search Engine): Mascot	m/z [Da] (by Search Engine): Mascot	Ions Score (by Search Engine): Mascot
	[K].LVSPLCLAPYFR.[L]	1xCarbamidomethyl [C6]	1	0	1435.78	Low	718.392	13
Q9Y2Q3	Glutathione S-transferase kappa 1 OS=Homo sapiens OX=9606 GN=GSTK1 PE=1 SV=3	4	1	1	1	25.5	0
	Annotated Sequence	Modifications	# PSMs	# Missed Cleavages	Theo. MH+ [Da]	Confidence (by Search Engine): Mascot	m/z [Da] (by Search Engine): Mascot	Ions Score (by Search Engine): Mascot
	[R].KGLYMANDLK.[L]	1xSulfo [Y4]	1	1	1232.56	Low	616.785	6
Q86VP1	Tax1-binding protein 1 OS=Homo sapiens OX=9606 GN=TAX1BP1 PE=1 SV=2	1	1	2	1	90.8	0
	Annotated Sequence	Modifications	# PSMs	# Missed Cleavages	Theo. MH+ [Da]	Confidence (by Search Engine): Mascot	m/z [Da] (by Search Engine): Mascot	Ions Score (by Search Engine): Mascot
	[K].LIAVLEK.[E]		2	0	785.513	Low	393.26	11
O60224	Protein SSX4 OS=Homo sapiens OX=9606 GN=SSX4 PE=1 SV=1	8	1	1	1	21.8	0
	Annotated Sequence	Modifications	# PSMs	# Missed Cleavages	Theo. MH+ [Da]	Confidence (by Search Engine): Mascot	m/z [Da] (by Search Engine): Mascot	Ions Score (by Search Engine): Mascot
	[R].NQVERPQMTFGSLQR.[I]	1xOxidation [M8]	1	0	1806.89	Low	903.953	4
Q9H6N6	Putative uncharacterized protein MYH16 OS=Homo sapiens OX=9606 GN=MYH16 PE=1 SV=2	1	1	1	1	128.2	0
	Annotated Sequence	Modifications	# PSMs	# Missed Cleavages	Theo. MH+ [Da]	Confidence (by Search Engine): Mascot	m/z [Da] (by Search Engine): Mascot	Ions Score (by Search Engine): Mascot
	[K].QYNLQER.[R]		1	0	950.469	Low	475.738	3
P28066	Proteasome subunit alpha type-5 OS=Homo sapiens OX=9606 GN=PSMA5 PE=1 SV=3	5	1	1	1	26.4	0
	Annotated Sequence	Modifications	# PSMs	# Missed Cleavages	Theo. MH+ [Da]	Confidence (by Search Engine): Mascot	m/z [Da] (by Search Engine): Mascot	Ions Score (by Search Engine): Mascot
	[R].LFQVEYAIEAIK.[L]		1	0	1423.78	Low	712.396	10
O43426	Synaptojanin-1 OS=Homo sapiens OX=9606 GN=SYNJ1 PE=1 SV=2	1	1	3	1	173	0
	Annotated Sequence	Modifications	# PSMs	# Missed Cleavages	Theo. MH+ [Da]	Confidence (by Search Engine): Mascot	m/z [Da] (by Search Engine): Mascot	Ions Score (by Search Engine): Mascot
	[R].IYHKLDPPPFSLIVETR.[H]	1xSulfo [T/Y/S]	3	1	2105.07	Low	527.026	1
Q8WZ42	Titin OS=Homo sapiens OX=9606 GN=TTN PE=1 SV=4	0	2	3	2	3813.7	0
	Annotated Sequence	Modifications	# PSMs	# Missed Cleavages	Theo. MH+ [Da]	Confidence (by Search Engine): Mascot	m/z [Da] (by Search Engine): Mascot	Ions Score (by Search Engine): Mascot
	[K].VDQHEWTK.[C]		1	0	1042.5	Low	521.753	5
	[K].YAISVK.[G]	1xSulfo [Y/S]	2	0	760.355	Low	380.679	1
Q9UPT5	Exocyst complex component 7 OS=Homo sapiens OX=9606 GN=EXOC7 PE=1 SV=3	2	1	2	1	83.3	0
[truncated: 104 more rows]

## Sheet: H6ST1 withTPST NL
Accession	Description	Coverage [%]	# Peptides	# PSMs	# Unique Peptides	MW [kDa]	Score Mascot: Mascot	Modifications
O60243	Heparan-sulfate 6-O-sulfotransferase 1 OS=Homo sapiens OX=9606 GN=HS6ST1 PE=1 SV=5	7	3	18	3	48.2	120	Sulfo [T400; Y403; S405]
	Annotated Sequence	Modifications	# PSMs	# Missed Cleavages	Theo. MH+ [Da]	Confidence (by Search Engine): Mascot	m/z [Da] (by Search Engine): Mascot	Ions Score (by Search Engine): Mascot
	[K].EALPREDADEPGRVPTEDYMSHIIEK.[W]	1xSulfo [T/S/Y]	6	2	3077.38	Low	770.101	26
	[R].EDADEPGRVPTEDYMSHIIEK.[W]	1xSulfo [T/S/Y]	6	1	2511.07	High	837.693	59
	[R].EDADEPGRVPTEDYMSHIIEKW.[-]	1xSulfo [T/Y/S]	3	2	2697.14	High	899.721	51
	[R].EDADEPGRVPTEDYMSHIIEKW.[-]	1xOxidation [M15]; 1xSulfo [T/Y/S]	3	2	2713.14	Medium	905.051	27
O60507	Protein-tyrosine sulfotransferase 1 OS=Homo sapiens OX=9606 GN=TPST1 PE=1 SV=1	9	2	13	2	42.2	61	Sulfo [Y326; Y329; Y335]
	Annotated Sequence	Modifications	# PSMs	# Missed Cleavages	Theo. MH+ [Da]	Confidence (by Search Engine): Mascot	m/z [Da] (by Search Engine): Mascot	Ions Score (by Search Engine): Mascot
	[R].AIETMYNQCMEVGYK.[K]	1xCarbamidomethyl [C9]; 1xOxidation [M5]	1	0	1852.79	Low	926.899	24
	[K].LGYDPYANPPNYGKPDPK.[I]	1xSulfo [Y]	12	0	2085.92	High	1043.47	52
P50990	T-complex protein 1 subunit theta OS=Homo sapiens OX=9606 GN=CCT8 PE=1 SV=4	2	1	1	1	59.6	35
	Annotated Sequence	Modifications	# PSMs	# Missed Cleavages	Theo. MH+ [Da]	Confidence (by Search Engine): Mascot	m/z [Da] (by Search Engine): Mascot	Ions Score (by Search Engine): Mascot
	[R].GSTDNLMDDIER.[A]		1	0	1365.6	High	683.302	35
O60704	Protein-tyrosine sulfotransferase 2 OS=Homo sapiens OX=9606 GN=TPST2 PE=1 SV=1	4	1	1	1	41.9	16
	Annotated Sequence	Modifications	# PSMs	# Missed Cleavages	Theo. MH+ [Da]	Confidence (by Search Engine): Mascot	m/z [Da] (by Search Engine): Mascot	Ions Score (by Search Engine): Mascot
	[K].AIEVMYAQCMEVGK.[E]	1xCarbamidomethyl [C9]; 2xOxidation [M5; M10]	1	0	1660.74	Low	830.876	16
Q9NYQ8	Protocadherin Fat 2 OS=Homo sapiens OX=9606 GN=FAT2 PE=1 SV=2	0	1	1	1	479	0
	Annotated Sequence	Modifications	# PSMs	# Missed Cleavages	Theo. MH+ [Da]	Confidence (by Search Engine): Mascot	m/z [Da] (by Search Engine): Mascot	Ions Score (by Search Engine): Mascot
	[R].VVSGNEQGRFR.[L]	1xSulfo [S3]	1	1	1328.6	Low	443.542	2
O75592	E3 ubiquitin-protein ligase MYCBP2 OS=Homo sapiens OX=9606 GN=MYCBP2 PE=1 SV=4	0	1	1	1	513.3	0
	Annotated Sequence	Modifications	# PSMs	# Missed Cleavages	Theo. MH+ [Da]	Confidence (by Search Engine): Mascot	m/z [Da] (by Search Engine): Mascot	Ions Score (by Search Engine): Mascot
	[R].GHYQLLLSGRALADR.[Y]	2xSulfo [Y3; S8]	1	1	1829.83	Low	915.408	2
Q9NQF3	Serine hydrolase-like protein OS=Homo sapiens OX=9606 GN=SERHL PE=5 SV=1	7	1	25	1	22.5	0
	Annotated Sequence	Modifications	# PSMs	# Missed Cleavages	Theo. MH+ [Da]	Confidence (by Search Engine): Mascot	m/z [Da] (by Search Engine): Mascot	Ions Score (by Search Engine): Mascot
	[R].QRTALTSSAGSCVR.[I]	1xCarbamidomethyl [C12]; 1xSulfo [S/T]	25	1	1573.71	Low	787.359	5
Q9UL33	Trafficking protein particle complex subunit 2-like protein OS=Homo sapiens OX=9606 GN=TRAPPC2L PE=1 SV=1	9	1	1	1	16.1	0
	Annotated Sequence	Modifications	# PSMs	# Missed Cleavages	Theo. MH+ [Da]	Confidence (by Search Engine): Mascot	m/z [Da] (by Search Engine): Mascot	Ions Score (by Search Engine): Mascot
	[K].ISAMGKALVDQR.[E]	1xSulfo [S2]	1	1	1368.66	Low	684.828	2
P78371	T-complex protein 1 subunit beta OS=Homo sapiens OX=9606 GN=CCT2 PE=1 SV=4	2	1	1	1	57.5	0
	Annotated Sequence	Modifications	# PSMs	# Missed Cleavages	Theo. MH+ [Da]	Confidence (by Search Engine): Mascot	m/z [Da] (by Search Engine): Mascot	Ions Score (by Search Engine): Mascot
	[K].EAVAMESYAK.[A]		1	0	1098.51	Low	549.76	7
Q9BRK5	45 kDa calcium-binding protein OS=Homo sapiens OX=9606 GN=SDF4 PE=1 SV=1	3	1	1	1	41.8	0
	Annotated Sequence	Modifications	# PSMs	# Missed Cleavages	Theo. MH+ [Da]	Confidence (by Search Engine): Mascot	m/z [Da] (by Search Engine): Mascot	Ions Score (by Search Engine): Mascot
	[K].DLGGFDEDAEPR.[R]		1	0	1320.57	Low	660.791	1

## Sheet: H6ST2 noTPST DDA
Accession	Description	Coverage [%]	# Peptides	# PSMs	# Unique Peptides	MW [kDa]	Score Mascot: Mascot	Modifications
P04264	Keratin, type II cytoskeletal 1 OS=Homo sapiens OX=9606 GN=KRT1 PE=1 SV=6	67	57	94	50	66	2775
	Annotated Sequence	Modifications	# PSMs	# Missed Cleavages	Theo. MH+ [Da]	Confidence (by Search Engine): Mascot	m/z [Da] (by Search Engine): Mascot	Ions Score (by Search Engine): Mascot
	[KR].YEDEINKR.[T]		2	1	1066.52	High	356.177	53
	[KR].YEDEINK.[HR]		1	0	910.415	Low	455.711	15
	[RK].NKYEDEINKR.[T]		2	2	1308.65	High	436.89	65
	[R].FLEQQNQVLQTK.[W]		2	0	1475.79	High	738.396	58
	[RK].IDSEIK.[NEK]		4	0	704.383	High	352.695	32
	[K].IEISELNR.[V]		1	0	973.531	High	487.269	53
	[K].IEISELNRVIQR.[L]		1	1	1469.84	Medium	490.619	24
	[K].QISNLQQSISDAEQR.[G]		2	0	1716.85	High	858.929	67
	[K].QISNLQQSISDAEQRGENALKDAK.[N]		1	2	2643.33	Low	661.589	19
	[R].RVDQLK.[S]		1	1	758.452	High	379.73	32
	[R].RVDQLKSDQSR.[L]		1	2	1331.7	Medium	444.573	29
	[K].SDQSRLDSELK.[N]		2	1	1277.63	High	639.321	36
	[R].SEIDNVKK.[Q]		1	1	932.505	High	466.756	32
	[R].SGGGFSSGSAGIINYQR.[R]		1	0	1657.79	High	829.402	54
	[R].SEIDNVK.[K]		1	0	804.41	High	402.709	32
	[R].NSKIEISELNRVIQR.[L]		1	2	1799.01	Low	600.344	12
	[K].NMQDMVEDYR.[N]		1	0	1300.53	Medium	650.768	24
	[K].NMQDMVEDYR.[N]	2xOxidation [M2; M5]	1	0	1332.52	High	666.764	53
	[R].NSKIEISELNR.[V]		1	1	1302.7	High	434.906	63
	[K].NMQDMVEDYR.[N]	1xOxidation [M2]	1	0	1316.52	Medium	658.767	27
	[K].NKLNDLEDALQQAK.[E]		2	1	1599.83	High	533.949	52
	[R].MSGECAPNVSVSVSTSHTTISGGGSR.[G]	1xCarbamidomethyl [C5]	1	0	2565.17	Low	855.727	16
	[K].SLNNQFASFIDK.[V]		1	0	1383.69	High	692.349	75
	[R].VDQLKSDQSR.[L]		1	1	1175.6	Low	392.539	16
	[K].YEELQITAGR.[H]		1	0	1179.6	High	590.304	63
	[K].WELLQQVDTSTR.[T]		1	0	1475.75	High	738.378	74
	[K].SKAEAESLYQSK.[Y]		2	1	1340.67	High	670.839	68
	[K].SKAEAESLYQSKYEELQITAGR.[H]		2	2	2501.25	High	834.421	104
	[R].SLDLDSIIAEVK.[A]		2	0	1302.72	High	651.862	64
	[K].SLNNQFASFIDKVR.[F]		2	1	1638.86	High	546.958	70
	[K].SISISVAR.[G]		1	0	832.489	Medium	416.748	23
	[R].SLVNLGGSK.[S]		1	0	874.499	High	437.754	47
	[R].TNAENEFVTIK.[K]		1	0	1265.64	High	633.323	63
	[R].TNAENEFVTIKK.[D]		2	1	1393.73	High	697.37	86
	[R].TNAENEFVTIKKDVDGAYMTK.[V]		2	2	2374.16	High	594.295	46
	[R].TLLEGEESR.[M]		1	0	1033.52	High	517.262	37
	[R].EREQIK.[S]		1	1	802.442	Medium	401.725	28
	[K].DVDGAYMTK.[V]		1	0	999.445	High	500.226	34
	[K].DVDGAYMTK.[V]	1xOxidation [M7]	2	0	1015.44	Medium	508.224	26
	[K].DVDGAYMTKVDLQAK.[L]		2	1	1653.82	High	551.944	64
	[K].DVDGAYMTKVDLQAK.[L]	1xOxidation [M7]	1	1	1669.81	Low	557.275	22
	[R].DYQELMNTK.[L]		1	0	1141.52	High	571.264	53
	[R].DYQELMNTK.[L]	1xOxidation [M6]	1	0	1157.51	Low	579.261	3
	[R].GENALKDAK.[N]		1	1	945.5	High	473.254	40
	[R].GGGGGGYGSGGSSYGSGGGSYGSGGGGGGGR.[G]		4	0	2383.95	High	1192.48	152
	[R].GGSGGGGGGSSGGRGSGGGSSGGSIGGR.[G]		1	1	2079.91	Low	693.976	24
	[R].FLEQQNQVLQTKWELLQQVDTSTR.[T]		1	1	2932.52	High	978.177	58
	[R].FSSCGGGGGSFGAGGGFGSR.[S]	1xCarbamidomethyl [C4]	1	0	1765.73	High	883.372	63
	[K].AEAESLYQSK.[Y]		1	0	1125.54	High	563.275	64
	[K].AEAESLYQSKYEELQITAGR.[H]		2	1	2286.12	High	762.713	75
	[K].AQYEDIAQK.[S]		3	0	1065.52	High	533.264	49
	[R].LDSELKNMQDMVEDYR.[N]	2xOxidation [M8; M11]	1	1	2017.88	Low	673.3	21
	[R].LRSEIDNVK.[K]		1	1	1073.59	Low	358.537	12
	[R].LLRDYQELMNTK.[L]		2	1	1523.79	High	762.399	56
	[R].LLRDYQELMNTK.[L]	1xOxidation [M9]	2	1	1539.78	High	513.933	42
	[K].LNDLEDALQQAK.[E]		1	0	1357.7	High	679.353	74
	[K].KDVDGAYMTKVDLQAK.[L]		1	2	1781.91	Low	594.642	9
	[K].KDVDGAYMTK.[V]	1xOxidation [M8]	2	1	1143.54	High	381.85	34
	[K].KDVDGAYMTK.[V]		1	1	1127.54	High	376.518	52
	[R].GSYGSGGSSYGSGGGSYGSGGGGGGHGSYGSGSSSGGYRGGSGGGGGGSSGGR.[G]		1	1	4299.72	Low	1075.69	11
	[K].LALDIEIATYR.[KT]		2	0	1277.71	High	639.359	75
	[R].GSYGSGGSSYGSGGGSYGSGGGGGGHGSYGSGSSSGGYR.[G]		1	0	3312.31	Low	1104.77	1
	[R].GSGGGSSGGSIGGR.[G]		7	0	1092.5	High	546.755	93
	[R].GSGGGSSGGSIGGRGSSSGGVK.[S]		1	1	1751.83	Low	584.614	19
P11142	Heat shock cognate 71 kDa protein OS=Homo sapiens OX=9606 GN=HSPA8 PE=1 SV=1	65	44	69	29	70.9	2114
	Annotated Sequence	Modifications	# PSMs	# Missed Cleavages	Theo. MH+ [Da]	Confidence (by Search Engine): Mascot	m/z [Da] (by Search Engine): Mascot	Ions Score (by Search Engine): Mascot
	[RK].VEIIANDQGNR.[TI]		2	0	1228.63	High	614.818	52
	[R].IINEPTAAAIAYGLDK.[KRG]		1	0	1659.9	High	553.971	41
	[K].ITITNDKGR.[L]		1	1	1017.57	High	509.288	52
	[R].TTPSYVAFTDTER.[L]		2	0	1487.7	High	744.355	53
	[R].NTTIPTK.[QK]		2	0	774.436	High	387.721	50
	[R].TTPSYVAFTDTERLIGDAAK.[N]		1	1	2156.09	Medium	1078.55	27
	[K].ITITNDK.[G]		1	0	804.446	High	402.727	52
	[K].VQVEYK.[G]		1	0	765.414	Low	383.211	14
	[R].IINEPTAAAIAYGLDKK.[GV]		2	1	1787.99	High	596.668	97
	[R].ARFEELNADLFR.[G]		2	1	1480.75	High	494.256	56
	[K].STAGDTHLGGEDFDNR.[M]		2	0	1691.73	High	846.367	48
	[R].MVQEAEKYK.[A]		1	1	1125.56	Medium	375.859	28
	[R].MVQEAEK.[Y]		1	0	834.403	Medium	417.705	28
	[K].VQVEYKGETK.[TS]		2	1	1180.62	High	394.212	54
	[R].IPKIQK.[L]		1	1	726.487	High	363.747	23
	[R].NTTIPTKQTQTFTTYSDNQPGVLIQVYEGER.[A]		2	1	3529.74	High	1177.25	60
	[R].QATKDAGTIAGLNVLR.[I]		1	1	1627.91	High	543.309	42
	[K].SFYPEEVSSMVLTK.[M]		2	0	1616.79	High	808.898	89
	[K].SFYPEEVSSMVLTK.[M]	1xOxidation [M10]	2	0	1632.78	Medium	816.896	29
	[K].QTQTFTTYSDNQPGVLIQVYEGER.[A]		2	0	2774.33	High	925.447	68
	[R].RFDDAVVQSDMK.[H]	1xOxidation [M11]	1	1	1426.66	Low	476.226	5
	[K].LYQSAGGMPGGMPGGFPGGGAPPSGGASSGPTIEEVD.[-]	1xOxidation [M12]	1	0	3362.49	Low	1121.5	2
	[K].MKEIAEAYLGK.[T]		2	1	1252.66	High	626.834	64
	[K].MKEIAEAYLGK.[T]	1xOxidation [M1]	2	1	1268.66	High	423.557	53
	[K].NSLESYAFNMK.[A]	1xOxidation [M10]	1	0	1319.59	High	660.3	48
	[K].NQVAMNPTNTVFDAK.[R]		1	0	1649.8	High	825.401	76
	[K].NQVAMNPTNTVFDAK.[R]	1xOxidation [M5]	1	0	1665.79	Low	833.398	24
	[K].NQVAMNPTNTVFDAKR.[L]		2	1	1805.9	High	602.637	68
	[K].NQVAMNPTNTVFDAKR.[L]	1xOxidation [M5]	1	1	1821.89	High	607.969	72
	[R].MVNHFIAEFK.[R]		2	0	1235.62	High	618.315	69
	[R].MVNHFIAEFK.[R]	1xOxidation [M1]	1	0	1251.62	Medium	417.878	31
	[R].MVNHFIAEFKR.[K]	1xOxidation [M1]	1	1	1407.72	Low	469.912	21
	[R].MVQEAEKYKAEDEK.[Q]		2	2	1697.81	High	425.207	34
	[K].TVTNAVVTVPAYFNDSQR.[Q]		2	0	1982	High	991.502	53
	[K].VSSKNSLESYAFNMK.[A]		1	1	1704.83	High	568.947	39
	[K].SQIHDIVLVGGSTR.[I]		2	0	1481.81	High	741.407	66
	[K].SINPDEAVAYGAAVQAAILSGDK.[S]		2	0	2260.15	High	754.053	90
	[R].TLSSSTQASIEIDSLYEGIDFYTSITR.[A]		2	0	2997.46	High	999.824	103
	[K].ELEKVCNPIITK.[L]	1xCarbamidomethyl [C6]	1	1	1443.79	Medium	481.934	25
	[K].EIAEAYLGK.[T]		1	0	993.525	High	497.266	35
	[R].FDDAVVQSDMK.[H]		1	0	1254.57	High	627.787	38
	[R].FEELNADLFRGTLDPVEK.[A]		1	1	2093.05	Low	698.357	9
	[K].DAGTIAGLNVLR.[I]		1	0	1199.67	High	600.341	69
	[K].DISENKR.[A]		1	1	861.442	Medium	431.225	30
	[R].LIGDAAKNQVAMNPTNTVFDAK.[R]		1	1	2318.18	Low	773.399	8
	[K].LDKSQIHDIVLVGGSTR.[I]		2	1	1838.01	High	613.343	70
	[R].LSKEDIER.[M]		1	1	989.526	High	495.267	57
	[R].GTLDPVEK.[A]		1	0	858.457	Low	429.732	15
	[K].GPAVGIDLGTTYSCVGVFQHGK.[V]	1xCarbamidomethyl [C14]	1	0	2263.12	High	755.044	41
P0DMV8	Heat shock 70 kDa protein 1A OS=Homo sapiens OX=9606 GN=HSPA1A PE=1 SV=1	69	50	70	43	70	2063
	Annotated Sequence	Modifications	# PSMs	# Missed Cleavages	Theo. MH+ [Da]	Confidence (by Search Engine): Mascot	m/z [Da] (by Search Engine): Mascot	Ions Score (by Search Engine): Mascot
	[RK].VEIIANDQGNR.[TI]		2	0	1228.63	High	614.818	52
	[K].ITITNDKGR.[L]		1	1	1017.57	High	509.288	52
	[R].TTPSYVAFTDTER.[L]		2	0	1487.7	High	744.355	53
	[R].TTPSYVAFTDTERLIGDAAK.[N]		1	1	2156.09	Medium	1078.55	27
	[K].ITITNDK.[G]		1	0	804.446	High	402.727	52
	[R].MVQEAEKYK.[A]		1	1	1125.56	Medium	375.859	28
	[R].MVQEAEK.[Y]		1	0	834.403	Medium	417.705	28
	[R].QATKDAGVIAGLNVLR.[I]		1	1	1625.93	High	542.65	41
	[K].SAVEDEGLK.[G]		1	0	947.468	High	474.238	35
	[K].SAVEDEGLKGK.[I]		1	1	1132.58	Low	378.2	6
	[R].NSTIPTK.[Q]		1	0	760.42	Medium	380.714	28
	[K].QTQIFTTYSDNQPGVLIQVYEGER.[A]		1	0	2786.36	High	929.459	52
	[K].RNSTIPTK.[Q]		1	1	916.521	Low	458.764	18
	[K].AAAIGIDLGTTYSCVGVFQHGK.[V]	1xCarbamidomethyl [C14]	1	0	2265.13	High	755.716	52
	[K].MKEIAEAYLGYPVTNAVITVPAYFNDSQR.[Q]		1	1	3260.63	High	1087.55	41
	[K].MKEIAEAYLGYPVTNAVITVPAYFNDSQR.[Q]	1xOxidation [M1]	1	1	3276.62	High	1092.88	59
	[R].LVNHFVEEFK.[R]		2	0	1261.66	High	631.333	43
	[R].LVNHFVEEFKR.[K]		1	1	1417.76	High	473.258	45
	[K].NQVALNPQNTVFDAKR.[L]		2	1	1814.95	High	605.656	72
	[R].MVQEAEKYKAEDEVQR.[E]		2	2	1952.94	High	651.651	67
	[R].MVQEAEKYKAEDEVQR.[E]	1xOxidation [M1]	1	2	1968.93	Medium	492.989	29
	[K].NALESYAFNMK.[S]		1	0	1287.6	High	644.306	53
	[K].NALESYAFNMK.[S]	1xOxidation [M10]	2	0	1303.6	High	652.304	40
	[K].YKAEDEVQRER.[V]		2	2	1422.7	Medium	474.904	31
	[K].VQVSYK.[G]		1	0	723.404	High	362.206	40
	[K].VQVSYKGETK.[A]		2	1	1138.61	High	380.208	31
	[R].STLEPVEK.[A]		1	0	902.483	High	451.745	33
	[R].STLEPVEKALR.[D]		1	1	1242.71	High	414.907	31
	[K].SINPDEAVAYGAAVQAAILMGDK.[S]		2	0	2304.15	High	768.723	96
	[K].SINPDEAVAYGAAVQAAILMGDK.[S]	1xOxidation [M20]	2	0	2320.15	High	1160.58	58
	[R].TLSSSTQASLEIDSLFEGIDFYTSITR.[A]		1	0	2981.46	High	994.495	80
	[K].ELEQVCNPIISGLYQGAGGPGPGGFGAQGPK.[G]	1xCarbamidomethyl [C6]	1	0	3055.49	High	1019.17	46
	[K].EIAEAYLGYPVTNAVITVPAYFNDSQR.[Q]		1	0	3001.49	High	1001.17	51
	[K].GETKAFYPEEISSMVLTK.[M]		1	1	2030.02	Low	677.344	2
	[K].GGSGSGPTIEEVD.[-]		1	0	1204.53	Low	602.771	7
	[R].FEELCSDLFR.[S]	1xCarbamidomethyl [C5]	1	0	1315.6	High	658.303	69
	[K].FGDPVVQSDMK.[H]		1	0	1222.58	High	611.793	75
	[K].DNNLLGR.[F]		1	0	801.421	High	401.214	54
	[R].AMTKDNNLLGR.[F]		1	1	1232.64	Medium	411.552	26
	[K].ANKITITNDKGR.[L]		1	2	1330.74	High	444.253	66
	[K].AFYPEEISSMVLTK.[ML]		2	0	1614.81	High	538.941	63
	[K].AFYPEEISSMVLTK.[ML]	1xOxidation [M10]	1	0	1630.8	High	544.273	55
	[K].DAGVIAGLNVLR.[I]		1	0	1197.69	High	599.351	54
	[R].DAKLDKAQIHDLVLVGGSTR.[I]		1	2	2136.18	Low	534.8	11
	[K].AQIHDLVLVGGSTR.[I]		2	0	1465.81	High	733.41	71
	[K].AQIHDLVLVGGSTRIPK.[V]		2	1	1804.04	High	451.767	35
	[R].ARFEELCSDLFR.[S]	1xCarbamidomethyl [C7]	1	1	1542.74	High	514.917	33
	[K].ATAGDTHLGGEDFDNR.[L]		2	0	1675.73	High	838.37	62
	[R].LIGDAAKNQVALNPQNTVFDAK.[R]		1	1	2327.24	High	776.417	31
	[R].LIGDAAKNQVALNPQNTVFDAKR.[L]		1	2	2483.34	High	621.589	56
	[K].LDKAQIHDLVLVGGSTR.[I]		2	1	1822.02	High	608.012	53
	[R].LSKEEIER.[M]		1	1	1003.54	High	502.275	62
	[R].IINEPTAAAIAYGLDR.[RT]		2	0	1687.9	High	844.455	95
	[R].IINEPTAAAIAYGLDRTGKGER.[N]		1	2	2316.23	High	579.813	67
	[R].KFGDPVVQSDMK.[H]		1	1	1350.67	High	450.896	33
P35908	Keratin, type II cytoskeletal 2 epidermal OS=Homo sapiens OX=9606 GN=KRT2 PE=1 SV=2	69	48	62	38	65.4	1828
	Annotated Sequence	Modifications	# PSMs	# Missed Cleavages	Theo. MH+ [Da]	Confidence (by Search Engine): Mascot	m/z [Da] (by Search Engine): Mascot	Ions Score (by Search Engine): Mascot
	[K].FASFIDK.[V]		1	0	827.43	High	414.219	45
	[KR].YEDEINKR.[T]		2	1	1066.52	High	356.177	53
	[K].FASFIDKVR.[F]		1	1	1082.6	High	361.538	51
	[KR].YEDEINK.[HR]		1	0	910.415	Low	455.711	15
	[K].LALDVEIATYR.[K]		1	0	1263.69	High	632.351	78
	[K].LALDVEIATYRK.[L]		1	1	1391.79	High	464.602	44
	[KR].AQYEEIAQR.[S]		1	0	1107.54	Medium	554.275	26
	[R].FLEQQNQVLQTK.[W]		2	0	1475.79	High	738.396	58
	[K].IEISELNR.[V]		1	0	973.531	High	487.269	53
	[K].IEISELNRVIQR.[L]		1	1	1469.84	Medium	490.619	24
	[K].NVQDAIADAEQRGEHALK.[D]		1	1	1964.98	Low	492	2
	[K].NVQDAIADAEQR.[G]		1	0	1329.64	High	665.323	57
	[R].NKLNDLEEALQQAK.[E]		1	1	1613.85	High	538.621	36
	[R].MSGDLSSNVTVSVTSSTISSNVASK.[A]		1	0	2458.2	High	820.071	38
	[K].VELQSK.[V]		1	0	703.398	Medium	352.203	28
	[K].VDPEIQNVK.[A]		1	0	1041.56	Low	521.283	2
	[K].VDLLNQEIEFLK.[V]		1	0	1460.8	High	730.904	83
	[K].YEELQVTVGR.[H]		1	0	1193.62	High	597.313	62
	[R].YGSGGGSKGGSISGGGYGSGGGK.[H]		1	1	1890.86	Low	630.958	18
	[R].YLDGLTAER.[T]		1	0	1037.53	High	519.267	40
	[K].VLYDAEISQIHQSVTDTNVILSMDNSR.[N]		1	0	3048.49	High	1016.84	110
	[K].VLYDAEISQIHQSVTDTNVILSMDNSR.[N]	1xOxidation [M23]	1	0	3064.49	High	1022.17	37
	[R].TSQNSELNNMQDLVEDYKK.[K]	1xOxidation [M10]	1	1	2272.04	High	758.018	61
	[R].TSQNSELNNMQDLVEDYKK.[K]		1	1	2256.04	High	752.687	125
	[R].SKEEAEALYHSK.[Y]		1	1	1391.68	High	464.565	59
	[R].SKEEAEALYHSKYEELQVTVGR.[H]		1	2	2566.28	High	642.325	57
	[K].SISISVAGGGGGFGAAGGFGGR.[G]		2	0	1838.91	High	919.961	87
	[R].SLVGLGGTK.[S]		1	0	831.493	High	416.25	58
	[R].TSQNSELNNMQDLVEDYK.[K]		2	0	2127.95	High	709.988	34
	[R].TAAENDFVTLK.[K]		1	0	1208.62	High	604.811	56
	[R].TAAENDFVTLKK.[D]		2	1	1336.71	High	668.859	70
	[K].DVDNAYMIK.[V]		1	0	1068.5	High	534.756	42
	[K].DVDNAYMIKVELQSK.[V]		1	1	1752.88	Medium	584.966	26
	[K].DVDNAYMIKVELQSK.[V]	1xOxidation [M7]	1	1	1768.88	Low	590.298	3
	[R].DYQELMNVK.[L]		1	0	1139.54	High	570.274	46
	[R].DYQELMNVK.[L]	1xOxidation [M6]	1	0	1155.54	Low	578.271	12
	[R].GFSSGSAVVSGGSR.[R]		2	0	1254.61	High	627.807	71
	[R].GFSSGSAVVSGGSRR.[S]		1	1	1410.71	Medium	470.908	30
	[R].GGGFGGGSSFGGGSGFSGGGFGGGGFGGGR.[F]		2	0	2399.02	High	800.344	42
	[R].GGGGGGFRGFSSGSAVVSGGSR.[R]		1	1	1899.91	Low	633.973	24
	[R].GGSGGGGSISGGGYGSGGGSGGR.[Y]		1	0	1741.75	High	871.379	53
	[K].GGSISGGGYGSGGGK.[H]		1	0	1197.55	High	599.279	67
	[K].AAFGGSGGR.[G]		2	0	779.379	Medium	390.194	26
	[K].AAFGGSGGRGSSSGGGYSSGSSSYGSGGR.[Q]		1	1	2501.07	Low	834.361	14
	[R].LQGEIAHVK.[K]		1	0	994.568	High	497.788	51
	[R].LQGEIAHVKK.[Q]		1	1	1122.66	High	374.892	36
	[R].LLRDYQELMNVK.[L]	1xOxidation [M9]	1	1	1537.8	Medium	513.273	30
	[K].LNDLEEALQQAK.[E]		1	0	1371.71	High	686.36	92
	[R].HGGGGGGFGGGGFGSR.[S]		2	0	1320.58	High	660.795	74
	[R].GSSSGGGYSSGSSSYGSGGR.[Q]		1	0	1740.71	High	870.856	65
	[K].KYEDEINKR.[T]		2	2	1194.61	High	398.875	57
	[K].KYEDEINK.[R]		1	1	1038.51	High	519.759	35
P13645	Keratin, type I cytoskeletal 10 OS=Homo sapiens OX=9606 GN=KRT10 PE=1 SV=6	54	35	55	31	58.8	1827
	Annotated Sequence	Modifications	# PSMs	# Missed Cleavages	Theo. MH+ [Da]	Confidence (by Search Engine): Mascot	m/z [Da] (by Search Engine): Mascot	Ions Score (by Search Engine): Mascot
	[R].LASYLDK.[V]		1	0	809.44	High	405.224	49
	[R].LASYLDKVR.[A]		2	1	1064.61	High	355.541	47
	[KR].LAADDFR.[AITLV]		2	0	807.4	High	404.203	53
	[K].VTMQNLNDR.[L]	1xOxidation [M3]	2	0	1106.53	High	553.767	69
	[K].VTMQNLNDR.[L]		1	0	1090.53	High	545.769	36
	[R].NVSTGDVNVEMNAAPGVDLTQLLNNMR.[S]		1	0	2872.39	High	958.136	88
	[R].NVQALEIELQSQLALK.[Q]		2	0	1797.01	High	899.01	94
	[R].QSVEADINGLR.[KR]		1	0	1201.62	High	601.312	67
	[K].SEITELR.[R]		1	0	847.452	High	424.23	40
	[K].SEITELRR.[N]		1	1	1003.55	High	502.28	35
	[K].QSLEASLAETEGR.[Y]		1	0	1390.68	High	695.844	91
	[R].QSVEADINGLRR.[V]		2	1	1357.72	High	679.363	38
	[K].NQILNLTTDNANILLQIDNAR.[L]		1	0	2367.26	High	789.759	50
	[K].NHEEEMK.[ANDE]		1	0	916.383	Low	458.695	21
	[K].NHEEEMKDLR.[N]		2	1	1300.6	High	434.203	55
	[K].NHEEEMKDLR.[N]	1xOxidation [M6]	1	1	1316.59	High	439.535	69
	[R].VLDELTLTK.[A]		1	0	1031.6	High	516.303	70
	[R].SQYEQLAEQNR.[K]		2	0	1365.64	High	683.324	55
	[R].SQYEQLAEQNRK.[D]		2	1	1493.73	Medium	498.583	31
	[R].SQYEQLAEQNRKDAEAWFNEK.[S]		2	2	2584.21	Low	646.808	15
	[K].SKELTTEIDNNIEQISSYK.[S]		2	1	2212.1	High	738.037	61
	[R].SLLEGEGSSGGGGR.[G]		1	0	1262.6	High	631.802	50
	[R].ISSSKGSLGGGFSSGGFSGGSFSR.[G]		1	1	2210.05	High	737.354	39
	[K].ELTTEIDNNIEQISSYK.[S]		2	0	1996.97	High	998.988	95
	[R].DYSKYYK.[T]		1	1	966.457	Low	483.732	20
	[R].ALEESNYELEGK.[I]		1	0	1381.65	High	691.329	45
	[K].ADLEMQIESLTEELAYLK.[K]		2	0	2096.05	High	699.354	115
	[K].ADLEMQIESLTEELAYLK.[K]	1xOxidation [M5]	2	0	2112.04	High	1056.53	91
	[R].AETECQNTEYQQLLDIK.[I]	1xCarbamidomethyl [C5]	1	0	2082.96	Low	1041.99	0
	[KR].DAEAWFNEK.[S]		1	0	1109.49	High	555.249	45
	[K].IKEWYEK.[H]		1	1	995.52	High	498.264	42
	[R].LKYENEVALR.[Q]		2	1	1234.68	High	412.232	67
	[R].LENEIQTYR.[S]		1	0	1165.58	High	583.297	44
	[K].IRLENEIQTYR.[S]		2	1	1434.77	High	717.889	60
	[K].KNHEEEMKDLR.[N]		1	2	1428.69	Low	476.902	2
	[K].KNHEEEMKDLR.[N]	1xOxidation [M7]	1	2	1444.68	Low	361.927	2
	[K].HGNSHQGEPR.[D]		2	0	1118.51	High	559.758	59
	[K].HYSSSR.[S]		1	0	736.337	Medium	368.672	24
	[K].GSLGGGFSSGGFSGGSFSR.[G]		1	0	1707.77	High	854.389	42
P35527	Keratin, type I cytoskeletal 9 OS=Homo sapiens OX=9606 GN=KRT9 PE=1 SV=3	72	37	61	36	62	1811
	Annotated Sequence	Modifications	# PSMs	# Missed Cleavages	Theo. MH+ [Da]	Confidence (by Search Engine): Mascot	m/z [Da] (by Search Engine): Mascot	Ions Score (by Search Engine): Mascot
	[R].LASYLDK.[V]		1	0	809.44	High	405.224	49
	[R].QGVDADINGLR.[Q]		1	0	1157.59	High	579.299	77
	[K].NYSPYYNTIDDLKDQIVDLTVGNNK.[T]		1	1	2902.41	High	968.142	75
	[R].QEYEQLIAK.[N]		1	0	1121.58	High	561.296	50
	[R].QVLDNLTMEK.[S]		1	0	1190.61	High	595.808	44
	[R].QVLDNLTMEK.[S]	1xOxidation [M8]	1	0	1206.6	Low	603.806	16
	[K].NRKDIENQYETQITQIEHEVSSSGQEVQSSAK.[E]		1	2	3662.75	High	733.357	39
	[K].NHKEEMSQLTGQNSGDVNVEINVAPGKDLTK.[T]	1xOxidation [M6]	1	2	3368.64	Low	842.915	6
	[R].MTLDDFR.[I]		1	0	897.413	High	449.21	47
	[R].MTLDDFR.[I]	1xOxidation [M1]	2	0	913.408	High	457.208	35
	[K].NHKEEMSQLTGQNSGDVNVEINVAPGK.[D]		1	1	2895.39	High	724.603	35
	[K].NHKEEMSQLTGQNSGDVNVEINVAPGKDLTK.[T]		1	2	3352.64	High	838.916	52
	[R].SGGGGGGGLGSGGSIR.[S]		2	0	1232.6	High	616.803	60
	[K].VQALEEANNDLENK.[I]		2	0	1586.77	Low	793.887	5
	[K].STMQELNSR.[L]		2	0	1065.5	Medium	533.253	29
	[K].STMQELNSR.[L]	1xOxidation [M3]	3	0	1081.49	High	541.251	48
	[K].TLNDMRQEYEQLIAK.[N]	1xOxidation [M5]	2	1	1867.92	High	934.464	38
	[K].TLNDMRQEYEQLIAK.[N]		2	1	1851.93	Medium	617.981	30
	[K].TLNDMR.[Q]		1	0	749.361	High	375.184	34
	[K].TLLDIDNTR.[M]		1	0	1060.56	High	530.785	47
	[K].EIETYHNLLEGGQEDFESSGAGK.[I]		2	0	2510.13	High	837.383	95
	[K].DQIVDLTVGNNK.[T]		1	0	1315.69	High	658.346	32
	[K].EVTQLR.[H]		2	0	745.42	High	373.214	43
	[R].GGGGSFGYSYGGGSGGGFSASSLGGGFGGGSR.[G]		2	0	2705.16	Low	902.391	24
	[R].GGSGGSHGGGSGFGGESGGSYGGGEEASGSGGGYGGGSGK.[S]		1	0	3223.28	High	1075.1	105
	[R].GGSGGSYGGGGSGGGYGGGSGSR.[G]		3	0	1791.73	High	896.368	126
	[R].GGSGGSYGGGSGSGGGSGGGYGGGSGGGHSGGSGGGHSGGSGGNYGGGSGSGGGSGGGYGGGSGSR.[G]		1	0	4972.94	High	1243.99	71
	[K].FEMEQNLR.[Q]		1	0	1066.5	High	533.753	39
	[K].FEMEQNLR.[Q]	1xOxidation [M3]	1	0	1082.49	Low	541.751	13
	[R].FSSSGGGGGGGR.[F]		2	0	982.434	High	491.721	63
	[R].FSSSGGGGGGGRFSSSSGYGGGSSR.[V]		1	1	2198.94	Low	733.654	17
	[R].FSSSSGYGGGSSR.[V]		1	0	1235.53	High	618.268	49
	[K].DIENQYETQITQIEHEVSSSGQEVQSSAK.[E]		2	0	3264.51	High	1088.84	83
	[R].IKFEMEQNLR.[Q]		2	1	1307.68	High	436.564	64
	[R].IKFEMEQNLR.[Q]	1xOxidation [M5]	1	1	1323.67	Low	441.895	14
	[K].IQDWYDK.[K]		1	0	967.452	High	484.23	34
	[K].IQDWYDKK.[G]		1	1	1095.55	High	548.277	48
	[R].LEKEIETYHNLLEGGQEDFESSGAGK.[I]		1	1	2880.35	Low	720.844	20
	[K].KGPAAIQK.[N]		1	1	812.499	High	406.753	63
	[R].HGVQELEIELQSQLSK.[K]		2	0	1837.97	High	613.327	82
	[R].HGVQELEIELQSQLSKK.[A]		1	1	1966.06	High	656.026	75
	[R].KDIENQYETQITQIEHEVSSSGQEVQSSAK.[E]		1	1	3392.61	High	848.909	41
	[R].LASYLDKVQALEEANNDLENK.[I]		1	1	2377.19	High	793.068	110
	[R].GSRGGSGGSYGGGGSGGGYGGGSGSR.[G]		1	1	2091.88	High	697.966	50
Q13085	Acetyl-CoA carboxylase 1 OS=Homo sapiens OX=9606 GN=ACACA PE=1 SV=2	25	46	49	46	265.4	935
	Annotated Sequence	Modifications	# PSMs	# Missed Cleavages	Theo. MH+ [Da]	Confidence (by Search Engine): Mascot	m/z [Da] (by Search Engine): Mascot	Ions Score (by Search Engine): Mascot
	[R].RVDPVYIHLAER.[L]		2	1	1467.81	High	489.941	35
	[R].QVLIASHLPSYELR.[H]		1	0	1625.9	High	542.639	46
	[R].QVQAEVPGSPIFVMR.[L]		1	0	1657.87	Low	829.44	23
	[K].RPGAALDPGCVLAK.[M]	1xCarbamidomethyl [C10]	1	0	1424.77	Medium	475.594	22
	[K].QLTEEDGVHSVIEENIK.[C]		1	0	1939.96	Low	647.326	21
	[R].IYVSANSGAR.[I]		1	0	1037.54	Low	519.273	18
	[K].ITDIIGKEEGIGPENLR.[G]		1	1	1854	High	618.67	37
	[R].ITSENPDEGFKPSSGTVQELNFR.[S]		1	0	2552.23	High	851.414	86
	[K].MQLDNPSKVQQAELHTGSLPR.[I]		1	1	2349.2	High	588.055	46
	[K].VEVGTEVTDYR.[F]		1	0	1267.62	High	634.312	36
	[K].VLIANNGIAAVK.[C]		1	0	1182.72	High	591.864	34
	[R].TVELSIPADPANLDSEAK.[I]		1	0	1869.94	Low	935.476	21
	[R].YLYLTPQDYK.[R]		1	0	1303.66	Medium	652.332	25
	[K].VQQAELHTGSLPR.[I]		1	0	1435.77	High	479.26	47
	[R].VSALNSVHCEHVEDEGESR.[Y]	1xCarbamidomethyl [C9]	2	0	2153.95	High	539.244	40
	[R].TIQVENSHLILTGAGALNK.[V]		1	0	1979.09	High	660.369	55
	[K].SVHSSVPLLNSKDPIDR.[I]		1	1	1863.99	High	466.754	50
	[R].TAQIMFQAYGDK.[Q]		1	0	1372.66	Low	686.832	7
	[K].TCVFEKENDPSVMR.[S]	1xCarbamidomethyl [C2]	1	1	1711.78	Low	571.264	5
	[K].EASFEYLQNEGER.[L]		1	0	1571.7	High	786.352	52
	[R].EFTQQNK.[A]		1	0	894.432	Low	447.72	1
	[R].GGSWVVIDSSINPR.[H]		1	0	1486.76	High	743.886	47
	[R].GHVIAAR.[I]		1	0	723.426	Low	362.217	17
	[R].FVVMVTPEDLKANAEYIK.[M]		1	1	2067.08	High	689.7	41
	[R].FVVMVTPEDLKANAEYIK.[M]	1xOxidation [M4]	1	1	2083.08	Low	695.031	7
	[R].AIGIGAYLVR.[L]		1	0	1032.62	High	516.814	39
	[R].DFTVASPAEFVTR.[F]		1	0	1439.72	Low	720.36	26
	[R].DKFEEDRIYR.[H]		1	2	1370.67	Low	457.561	21
	[R].DIIVIGNDITYR.[I]		1	0	1391.75	Low	696.38	19
	[R].ARLGGIPVGVVAVETR.[T]		1	1	1593.94	High	531.986	48
	[K].ATLVDHGIRR.[L]		1	1	1137.65	High	379.888	36
	[R].LGTPELSTAERKELENK.[L]		1	2	1915.01	Low	479.509	17
	[K].IIEEAPATIATPAVFEHMEQCAVK.[L]	1xCarbamidomethyl [C21]	1	0	2655.32	High	885.777	53
	[R].IIEFVPTK.[T]		1	0	946.561	Low	473.784	13
	[R].IIEFVPTKTPYDPR.[W]		1	1	1675.91	Low	559.307	19
	[R].LLLEDLVK.[K]		1	0	942.587	High	471.797	45
	[R].LGTPELSTAERK.[E]		1	1	1301.71	High	434.574	38
	[R].IGSFGPQEDLLFLR.[A]		1	0	1591.85	High	796.428	103
	[R].LGTPELSTAER.[K]		1	0	1173.61	High	587.31	37
	[R].LGGIPVGVVAVETR.[T]		1	0	1366.81	High	683.906	54
	[R].IGLAEEIR.[H]		1	0	900.515	Medium	450.761	26
	[R].IPPNVEK.[S]		1	0	796.456	Low	398.732	5
	[K].IIQQAGQVWFPDSAFK.[T]		1	0	1834.95	High	917.979	39
	[R].HLEPALAFQLELNR.[M]		1	0	1650.9	High	550.97	34
	[K].GYVKDVDDGLQAAEEVGYPVMIK.[A]		1	1	2496.23	Low	832.75	22
	[R].GSVLEPEGTVEIKFR.[R]		1	1	1660.89	High	554.302	43
	[R].KVNNADDFPNLFR.[Q]		1	1	1549.78	Low	517.264	21
Q01105	Protein SET OS=Homo sapiens OX=9606 GN=SET PE=1 SV=3	44	19	28	19	33.5	719
	Annotated Sequence	Modifications	# PSMs	# Missed Cleavages	Theo. MH+ [Da]	Confidence (by Search Engine): Mascot	m/z [Da] (by Search Engine): Mascot	Ions Score (by Search Engine): Mascot
	[K].RSSQTQNK.[A]		1	1	948.486	Medium	474.747	24
	[K].RSELIAK.[I]		1	1	816.494	High	408.75	40
	[K].RQSPLPPQKK.[K]		1	2	1178.7	Low	393.572	15
	[K].RQSPLPPQK.[K]		1	1	1050.61	Low	525.807	16
	[R].QPFFQK.[R]		1	0	794.42	Low	397.714	4
	[K].SGKDLTKR.[S]		1	2	904.521	High	452.764	53
	[RK].VEVTEFEDIK.[S]		1	0	1208.6	High	604.806	76
	[RK].VEVTEFEDIKSGYR.[I]		2	1	1671.82	High	557.946	68
	[K].VLSKEFHLNESGDPSSK.[S]		2	1	1873.93	High	937.466	88
	[K].STEIKWK.[S]		1	1	891.493	High	446.251	37
	[K].SGKDLTK.[R]		1	1	748.42	Low	374.714	16
	[K].EFHLNESGDPSSK.[S]		2	0	1446.65	High	723.828	81
	[K].EFHLNESGDPSSKSTEIK.[W]		2	1	2004.95	Low	501.993	16
	[R].IDFYFDENPYFENK.[V]		2	0	1840.81	High	920.907	80
	[K].LRQPFFQK.[R]		2	1	1063.6	Medium	532.305	23
	[R].LNEQASEEILK.[V]		1	0	1273.66	High	637.336	32
	[R].LNEQASEEILKVEQK.[Y]		2	1	1757.93	High	586.648	79
	[K].KKPRPPPALGPEETSASAGLPK.[K]		2	1	2228.24	High	557.816	47
	[K].KPRPPPALGPEETSASAGLPK.[K]		2	0	2100.14	High	700.721	75
P13647	Keratin, type II cytoskeletal 5 OS=Homo sapiens OX=9606 GN=KRT5 PE=1 SV=3	34	27	33	14	62.3	707
	Annotated Sequence	Modifications	# PSMs	# Missed Cleavages	Theo. MH+ [Da]	Confidence (by Search Engine): Mascot	m/z [Da] (by Search Engine): Mascot	Ions Score (by Search Engine): Mascot
	[K].FASFIDK.[V]		1	0	827.43	High	414.219	45
	[KR].YEDEINKR.[T]		2	1	1066.52	High	356.177	53
	[K].FASFIDKVR.[F]		1	1	1082.6	High	361.538	51
	[KR].YEDEINK.[HR]		1	0	910.415	Low	455.711	15
	[R].LDSELR.[NSG]		1	0	732.389	Medium	366.698	31
	[K].LALDVEIATYR.[K]		1	0	1263.69	High	632.351	78
	[K].LALDVEIATYRK.[L]		1	1	1391.79	High	464.602	44
	[RK].NKYEDEINKR.[T]		2	2	1308.65	High	436.89	65
	[R].FLEQQNK.[VLAIM]		1	0	906.468	Low	453.738	13
	[R].QLDSIVGER.[G]		1	0	1016.54	High	508.773	46
	[K].WTLLQEQGTK.[T]		1	0	1203.64	High	602.323	54
	[KR].HGDDLR.[NQR]		1	0	712.337	High	356.672	44
	[R].GRLDSELR.[NG]		1	1	945.511	High	473.259	39
	[R].SFSTASAITPSVSR.[T]		1	0	1410.72	Low	705.865	24
	[R].SGGGGGGGFGR.[V]		1	0	865.391	High	433.2	34
	[R].NMQDLVEDFK.[N]		1	0	1238.57	Low	619.79	19
	[K].VLDTKWTLLQEQGTK.[T]		1	1	1759.96	Medium	587.324	27
	[K].VDALMDEINFMK.[M]		1	0	1425.68	High	713.341	50
	[K].VDALMDEINFMK.[M]	1xOxidation [M5]	1	0	1441.67	Low	721.338	16
	[K].VDALMDEINFMK.[M]	2xOxidation [M5; M11]	1	0	1457.67	Low	729.336	20
	[K].YEELQQTAGR.[H]		1	0	1194.57	High	597.791	48
	[R].TTAENEFVMLKK.[D]	1xOxidation [M9]	1	1	1426.72	High	476.247	53
	[R].TTAENEFVMLKK.[D]		1	1	1410.73	High	470.915	35
	[R].SLYNLGGSK.[R]		1	0	938.494	High	469.751	56
	[R].SLYNLGGSKR.[I]		1	1	1094.6	High	365.537	30
	[R].TSFTSVSR.[S]		1	0	884.447	Medium	442.728	24
	[R].TEAESWYQTK.[Y]		1	0	1242.56	Medium	621.786	24
	[R].ISISTSGGSFR.[N]		1	0	1111.57	High	556.291	63
	[K].HEISEMNR.[M]	1xOxidation [M6]	1	0	1031.46	Low	516.231	10
	[K].HEISEMNR.[M]		1	0	1015.46	High	508.235	33
	[K].LAELEEALQK.[A]		1	0	1143.63	Medium	572.317	29
P07437	Tubulin beta chain OS=Homo sapiens OX=9606 GN=TUBB PE=1 SV=2	41	17	29	4	49.6	650
	Annotated Sequence	Modifications	# PSMs	# Missed Cleavages	Theo. MH+ [Da]	Confidence (by Search Engine): Mascot	m/z [Da] (by Search Engine): Mascot	Ions Score (by Search Engine): Mascot
	[R].KLAVNMVPFPR.[L]	1xOxidation [M6]	1	1	1287.72	Low	429.913	14
	[R].KLAVNMVPFPR.[L]		1	1	1271.73	Low	424.581	3
	[K].TAVCDIPPRGLK.[M]	1xCarbamidomethyl [C4]	1	1	1326.72	High	442.912	32
	[R].MSMKEVDEQMLNVQNK.[N]	1xOxidation [M3]	1	1	1939.89	Low	647.302	16
	[R].MSMKEVDEQMLNVQNK.[N]		1	1	1923.9	High	641.971	52
	[-].MREIVHIQAGQCGNQIGAK.[F]	1xCarbamidomethyl [C12]; 1xOxidation [M1]	4	1	2126.06	Low	532.271	19
	[-].MREIVHIQAGQCGNQIGAK.[F]	1xCarbamidomethyl [C12]	4	1	2110.06	High	528.272	44
	[K].NSSYFVEWIPNNVK.[TV]		1	0	1696.83	High	848.921	48
	[K].GHYTEGAELVDSVLDVVR.[K]		1	0	1958.98	High	653.666	49
	[K].IREEYPDRIMNTFSVVPSPK.[V]		1	2	2378.22	Low	595.31	21
	[K].IREEYPDR.[I]		2	1	1077.53	High	539.27	34
	[K].LAVNMVPFPR.[L]		1	0	1143.63	High	572.321	63
	[K].IREEYPDRIMNTFSVVPSPK.[V]	1xOxidation [M10]	1	2	2394.21	Medium	599.309	25
	[R].IMNTFSVVPSPK.[V]		1	0	1319.7	High	660.356	47
	[R].IMNTFSVVPSPK.[V]	1xOxidation [M2]	1	0	1335.7	High	668.353	41
	[R].ISEQFTAMFR.[R]	1xOxidation [M8]	1	0	1245.59	Low	623.3	11
	[K].LAVNMVPFPR.[L]	1xOxidation [M5]	1	0	1159.63	High	580.319	71
	[KR].NMMAACDPR.[H]	1xCarbamidomethyl [C6]	1	0	1065.43	Low	533.218	18
	[KR].NMMAACDPR.[H]	1xCarbamidomethyl [C6]; 1xOxidation [M3]	1	0	1081.42	Low	541.215	13
	[R].YLTVAAVFR.[G]		1	0	1039.59	High	520.3	48
	[R].ISVYYNEATGGK.[Y]		1	0	1301.64	High	651.322	34
	[R].ISVYYNEATGGKYVPR.[A]		1	1	1816.92	High	606.314	66
	[R].AILVDLEPGTMDSVR.[S]		1	0	1615.84	High	808.421	56
	[R].AILVDLEPGTMDSVR.[S]	1xOxidation [M11]	1	0	1631.83	Low	816.419	16
	[R].ALTVPELTQQVFDAK.[N]		2	0	1659.9	High	553.97	80
Q96MM7	Heparan-sulfate 6-O-sulfotransferase 2 OS=Homo sapiens OX=9606 GN=HS6ST2 PE=1 SV=2	30	19	25	17	69.1	627
	Annotated Sequence	Modifications	# PSMs	# Missed Cleavages	Theo. MH+ [Da]	Confidence (by Search Engine): Mascot	m/z [Da] (by Search Engine): Mascot	Ions Score (by Search Engine): Mascot
	[KR].ETWLFSR.[F]		1	0	938.473	High	469.74	48
	[K].TGGTTFGR.[H]		2	0	796.395	High	398.701	63
	[R].NKVLLESAK.[S]		1	1	1001.6	High	501.303	51
	[R].NKVLLESAKSNLK.[H]		1	2	1443.85	Low	481.956	2
	[R].NIQLEQPCECR.[V]	2xCarbamidomethyl [C8; C10]	2	0	1446.65	Medium	723.827	30
	[R].VEAELAASRPGSVAASVR.[A]		2	0	1769.95	Medium	590.655	28
	[K].VLLESAK.[S]		1	0	759.461	High	380.234	45
	[R].YLSEWR.[H]		1	0	853.42	High	427.214	39
	[K].TQYLFEK.[T]		1	0	928.477	High	464.742	38
	[K].EFMDCPYNLANNR.[Q]	1xCarbamidomethyl [C5]	1	0	1643.69	Low	822.351	8
	[K].DLFLQR.[Y]		1	0	791.441	Medium	396.224	23
	[K].ASLHVCDGRPPTSEELPSCYTGDDWSGCPLK.[E]	3xCarbamidomethyl [C6; C19; C28]	1	0	3491.53	Low	873.638	16
	[K].ASSSLAGAACAPLFALLSR.[G]	1xCarbamidomethyl [C10]	2	0	1862.98	High	931.994	76
	[R].ASSVEINEEIQK.[R]		1	0	1346.68	High	673.844	41
	[R].ASSVEINEEIQKR.[I]		2	1	1502.78	High	751.894	63
	[R].IEGLNFLDMELYSYAK.[D]	1xOxidation [M9]	1	0	1921.93	High	961.466	68
	[K].HMAFFGLTEFQR.[K]	1xOxidation [M2]	1	0	1499.71	Low	500.575	12
	[R].KASSSLAGAACAPLFALLSR.[G]	1xCarbamidomethyl [C11]	1	1	1991.07	High	664.363	49
	[R].KTQYLFEK.[T]		2	1	1056.57	High	528.79	61
P54652	Heat shock-related 70 kDa protein 2 OS=Homo sapiens OX=9606 GN=HSPA2 PE=1 SV=1	19	14	20	1	70	586
	Annotated Sequence	Modifications	# PSMs	# Missed Cleavages	Theo. MH+ [Da]	Confidence (by Search Engine): Mascot	m/z [Da] (by Search Engine): Mascot	Ions Score (by Search Engine): Mascot
	[RK].VEIIANDQGNR.[TI]		2	0	1228.63	High	614.818	52
	[R].IINEPTAAAIAYGLDK.[KRG]		1	0	1659.9	High	553.971	41
	[K].ITITNDKGR.[L]		1	1	1017.57	High	509.288	52
	[R].TTPSYVAFTDTER.[L]		2	0	1487.7	High	744.355	53
	[R].NTTIPTK.[QK]		2	0	774.436	High	387.721	50
	[R].TTPSYVAFTDTERLIGDAAK.[N]		1	1	2156.09	Medium	1078.55	27
	[K].ITITNDK.[G]		1	0	804.446	High	402.727	52
	[K].VQVEYK.[G]		1	0	765.414	Low	383.211	14
	[R].IINEPTAAAIAYGLDKK.[GV]		2	1	1787.99	High	596.668	97
	[R].ARFEELNADLFR.[G]		2	1	1480.75	High	494.256	56
	[K].STAGDTHLGGEDFDNR.[M]		2	0	1691.73	High	846.367	48
	[K].VQVEYKGETK.[TS]		2	1	1180.62	High	394.212	54
	[R].IPKIQK.[L]		1	1	726.487	High	363.747	23
	[K].NQVAMNPTNTIFDAKR.[L]		1	1	1819.91	Low	607.306	0
P02533	Keratin, type I cytoskeletal 14 OS=Homo sapiens OX=9606 GN=KRT14 PE=1 SV=4	33	16	20	6	51.5	534
	Annotated Sequence	Modifications	# PSMs	# Missed Cleavages	Theo. MH+ [Da]	Confidence (by Search Engine): Mascot	m/z [Da] (by Search Engine): Mascot	Ions Score (by Search Engine): Mascot
	[R].LASYLDK.[V]		1	0	809.44	High	405.224	49
	[R].LASYLDKVR.[A]		2	1	1064.61	High	355.541	47
	[KR].LAADDFR.[AITLV]		2	0	807.4	High	404.203	53
	[K].VTMQNLNDR.[L]	1xOxidation [M3]	2	0	1106.53	High	553.767	69
	[K].VTMQNLNDR.[L]		1	0	1090.53	High	545.769	36
	[R].ILNEMR.[D]		1	0	775.413	High	388.21	36
	[R].VLDELTLAR.[AT]		1	0	1029.59	High	515.301	53
	[K].DYSPYFK.[T]		1	0	919.42	Medium	460.214	28
	[R].ALEEANADLEVK.[I]		1	0	1301.66	High	651.333	45
	[K].TIEDLR.[NK]		2	0	746.404	Medium	373.706	31
	[K].TRLEQEIATYR.[RS]		1	1	1379.73	Low	460.581	23
	[K].NHEEEMNALR.[G]		1	0	1242.55	Low	414.856	0
	[R].TKYETELNLR.[M]		1	1	1266.67	High	422.895	35
	[R].EVATNSELVQSGK.[S]		1	0	1361.69	High	681.349	92
	[R].APSTYGGGLSVSSSR.[F]		1	0	1425.7	Medium	713.352	26
	[K].DAEEWFFTK.[T]		1	0	1172.53	High	586.767	45
	[R].LLEGEDAHLSSSQFSSGSQSSR.[D]		1	0	2309.06	High	770.36	59
P68363	Tubulin alpha-1B chain OS=Homo sapiens OX=9606 GN=TUBA1B PE=1 SV=1	37	12	19	2	50.1	501
	Annotated Sequence	Modifications	# PSMs	# Missed Cleavages	Theo. MH+ [Da]	Confidence (by Search Engine): Mascot	m/z [Da] (by Search Engine): Mascot	Ions Score (by Search Engine): Mascot
	[R].NLDIERPTYTNLNR.[L]		1	0	1718.88	Low	573.633	9
	[K].AYHEQLSVAEITNACFEPANQMVK.[C]	1xCarbamidomethyl [C15]; 1xOxidation [M22]	1	0	2766.29	Low	922.766	2
	[K].AYHEQLSVAEITNACFEPANQMVK.[C]	1xCarbamidomethyl [C15]	1	0	2750.29	High	917.435	102
	[R].IHFPLATYAPVISAEK.[A]		2	0	1756.96	High	878.985	60
	[R].AVCMLSNTTAIAEAWAR.[L]	1xCarbamidomethyl [C3]; 1xOxidation [M4]	2	0	1880.9	High	940.952	36
	[R].AVCMLSNTTAIAEAWAR.[L]	1xCarbamidomethyl [C3]	2	0	1864.9	High	932.957	37
	[K].VGINYQPPTVVPGGDLAK.[V]		1	0	1824.99	Low	912.996	14
	[R].AVFVDLEPTVIDEVR.[T]		2	0	1701.91	High	851.456	94
	[R].LSVDYGK.[K]		1	0	781.409	Low	391.208	15
	[K].TIGGGDDSFNTFFSETGAGK.[H]		1	0	2007.89	High	1004.45	43
	[R].LSVDYGKK.[S]		1	1	909.504	High	455.256	41
	[K].DVNAAIATIK.[T]		1	0	1015.58	Medium	508.294	28
	[R].SIQFVDWCPTGFK.[V]	1xCarbamidomethyl [C8]	1	0	1584.75	High	792.88	63
	[R].LISQIVSSITASLR.[F]		2	0	1487.88	High	744.444	55
P68371	Tubulin beta-4B chain OS=Homo sapiens OX=9606 GN=TUBB4B PE=1 SV=1	38	15	26	2	49.8	467
	Annotated Sequence	Modifications	# PSMs	# Missed Cleavages	Theo. MH+ [Da]	Confidence (by Search Engine): Mascot	m/z [Da] (by Search Engine): Mascot	Ions Score (by Search Engine): Mascot
	[R].KLAVNMVPFPR.[L]	1xOxidation [M6]	1	1	1287.72	Low	429.913	14
	[R].KLAVNMVPFPR.[L]		1	1	1271.73	Low	424.581	3
	[K].TAVCDIPPRGLK.[M]	1xCarbamidomethyl [C4]	1	1	1326.72	High	442.912	32
	[R].MSMKEVDEQMLNVQNK.[N]	1xOxidation [M3]	1	1	1939.89	Low	647.302	16
	[R].MSMKEVDEQMLNVQNK.[N]		1	1	1923.9	High	641.971	52
	[-].MREIVHIQAGQCGNQIGAK.[F]	1xCarbamidomethyl [C12]; 1xOxidation [M1]	4	1	2126.06	Low	532.271	19
	[-].MREIVHIQAGQCGNQIGAK.[F]	1xCarbamidomethyl [C12]	4	1	2110.06	High	528.272	44
	[K].NSSYFVEWIPNNVK.[TV]		1	0	1696.83	High	848.921	48
	[K].GHYTEGAELVDSVLDVVR.[K]		1	0	1958.98	High	653.666	49
	[K].IREEYPDRIMNTFSVVPSPK.[V]		1	2	2378.22	Low	595.31	21
	[K].IREEYPDR.[I]		2	1	1077.53	High	539.27	34
	[K].LAVNMVPFPR.[L]		1	0	1143.63	High	572.321	63
	[K].IREEYPDRIMNTFSVVPSPK.[V]	1xOxidation [M10]	1	2	2394.21	Medium	599.309	25
	[R].IMNTFSVVPSPK.[V]		1	0	1319.7	High	660.356	47
	[R].IMNTFSVVPSPK.[V]	1xOxidation [M2]	1	0	1335.7	High	668.353	41
	[R].ISEQFTAMFR.[R]	1xOxidation [M8]	1	0	1245.59	Low	623.3	11
	[K].LAVNMVPFPR.[L]	1xOxidation [M5]	1	0	1159.63	High	580.319	71
	[KR].NMMAACDPR.[H]	1xCarbamidomethyl [C6]	1	0	1065.43	Low	533.218	18
	[KR].NMMAACDPR.[H]	1xCarbamidomethyl [C6]; 1xOxidation [M3]	1	0	1081.42	Low	541.215	13
	[R].YLTVAAVFR.[G]		1	0	1039.59	High	520.3	48
	[R].AVLVDLEPGTMDSVR.[S]	1xOxidation [M11]	1	0	1617.82	Low	809.412	7
	[R].AVLVDLEPGTMDSVR.[S]		1	0	1601.82	Low	801.415	22
	[R].INVYYNEATGGKYVPR.[A]		1	1	1843.93	High	615.317	49
P02538	Keratin, type II cytoskeletal 6A OS=Homo sapiens OX=9606 GN=KRT6A PE=1 SV=3	20	17	19	3	60	429
	Annotated Sequence	Modifications	# PSMs	# Missed Cleavages	Theo. MH+ [Da]	Confidence (by Search Engine): Mascot	m/z [Da] (by Search Engine): Mascot	Ions Score (by Search Engine): Mascot
	[K].FASFIDK.[V]		1	0	827.43	High	414.219	45
	[KR].YEDEINKR.[T]		2	1	1066.52	High	356.177	53
	[K].FASFIDKVR.[F]		1	1	1082.6	High	361.538	51
	[KR].YEDEINK.[HR]		1	0	910.415	Low	455.711	15
	[R].LDSELR.[NSG]		1	0	732.389	Medium	366.698	31
	[K].LALDVEIATYR.[K]		1	0	1263.69	High	632.351	78
	[K].LALDVEIATYRK.[L]		1	1	1391.79	High	464.602	44
	[RK].NKYEDEINKR.[T]		2	2	1308.65	High	436.89	65
	[KR].AQYEEIAQR.[S]		1	0	1107.54	Medium	554.275	26
	[R].FLEQQNK.[VLAIM]		1	0	906.468	Low	453.738	13
	[R].QLDSIVGER.[G]		1	0	1016.54	High	508.773	46
	[K].WTLLQEQGTK.[T]		1	0	1203.64	High	602.323	54
	[KR].HGDDLR.[NQR]		1	0	712.337	High	356.672	44
	[R].GRLDSELR.[NG]		1	1	945.511	High	473.259	39
	[R].SGFSSVSVSR.[S]		1	0	1012.51	Low	506.757	18
	[R].SLYGLGGSK.[R]		1	0	881.473	Low	441.24	19
	[R].TAAENEFVTLK.[K]		1	0	1222.63	Medium	611.819	25
Q71U36	Tubulin alpha-1A chain OS=Homo sapiens OX=9606 GN=TUBA1A PE=1 SV=1	34	11	17	1	50.1	415
	Annotated Sequence	Modifications	# PSMs	# Missed Cleavages	Theo. MH+ [Da]	Confidence (by Search Engine): Mascot	m/z [Da] (by Search Engine): Mascot	Ions Score (by Search Engine): Mascot
	[R].NLDIERPTYTNLNR.[L]		1	0	1718.88	Low	573.633	9
	[K].AYHEQLSVAEITNACFEPANQMVK.[C]	1xCarbamidomethyl [C15]; 1xOxidation [M22]	1	0	2766.29	Low	922.766	2
	[K].AYHEQLSVAEITNACFEPANQMVK.[C]	1xCarbamidomethyl [C15]	1	0	2750.29	High	917.435	102
	[R].IHFPLATYAPVISAEK.[A]		2	0	1756.96	High	878.985	60
	[R].AVCMLSNTTAIAEAWAR.[L]	1xCarbamidomethyl [C3]; 1xOxidation [M4]	2	0	1880.9	High	940.952	36
	[R].AVCMLSNTTAIAEAWAR.[L]	1xCarbamidomethyl [C3]	2	0	1864.9	High	932.957	37
	[K].VGINYQPPTVVPGGDLAK.[V]		1	0	1824.99	Low	912.996	14
	[R].AVFVDLEPTVIDEVR.[T]		2	0	1701.91	High	851.456	94
	[R].LSVDYGK.[K]		1	0	781.409	Low	391.208	15
	[K].TIGGGDDSFNTFFSETGAGK.[H]		1	0	2007.89	High	1004.45	43
	[R].LSVDYGKK.[S]		1	1	909.504	High	455.256	41
	[K].DVNAAIATIK.[T]		1	0	1015.58	Medium	508.294	28
	[R].TIQFVDWCPTGFK.[V]	1xCarbamidomethyl [C8]	1	0	1598.77	Low	799.889	4
P78371	T-complex protein 1 subunit beta OS=Homo sapiens OX=9606 GN=CCT2 PE=1 SV=4	32	12	13	12	57.5	414
	Annotated Sequence	Modifications	# PSMs	# Missed Cleavages	Theo. MH+ [Da]	Confidence (by Search Engine): Mascot	m/z [Da] (by Search Engine): Mascot	Ions Score (by Search Engine): Mascot
	[R].MLPTIIADNAGYDSADLVAQLR.[A]		1	0	2347.2	High	783.07	102
	[R].LTSFIGAIAIGDLVK.[S]		1	0	1517.89	High	759.451	83
	[K].VAEIEHAEKEK.[M]		1	1	1282.66	High	428.226	48
	[K].VLVDMSR.[V]		1	0	819.439	High	410.224	41
	[R].VQDDEVGDGTTSVTVLAAELLR.[E]		2	0	2288.16	High	763.392	99
	[R].EALLSSAVDHGSDEVK.[F]		1	0	1656.81	High	552.941	35
	[R].GATQQILDEAER.[S]		1	0	1330.66	Low	665.834	21
	[R].AAHSEGNTTAGLDMR.[E]		1	0	1530.7	High	510.904	37
	[K].AGADEERAETAR.[L]		1	1	1275.59	Low	425.869	3
	[K].IGVNQPK.[R]		1	0	755.441	Low	378.224	16
	[K].ILIANTGMDTDKIK.[I]		1	1	1532.84	High	511.617	65
	[R].LALVTGGEIASTFDHPELVK.[L]		1	0	2097.12	Medium	699.713	28
P50991	T-complex protein 1 subunit delta OS=Homo sapiens OX=9606 GN=CCT4 PE=1 SV=4	38	16	18	15	57.9	401
	Annotated Sequence	Modifications	# PSMs	# Missed Cleavages	Theo. MH+ [Da]	Confidence (by Search Engine): Mascot	m/z [Da] (by Search Engine): Mascot	Ions Score (by Search Engine): Mascot
	[R].SIHDALCVIR.[CN]	1xCarbamidomethyl [C7]	2	0	1183.63	Low	395.213	16
	[M].PENVAPR.[S]		1	0	782.416	Low	391.711	21
	[R].LTEYSR.[T]		1	0	768.389	High	384.698	35
	[K].VIDPATATSVDLRDIK.[I]		1	1	1713.94	High	571.985	33
	[K].TVTIVVR.[G]		1	0	787.504	High	394.255	32
	[K].VSNSGITRVEK.[A]		1	1	1189.65	High	397.223	34
	[R].TLSGMESYCVR.[A]	1xCarbamidomethyl [C9]	1	0	1302.58	High	651.795	34
	[K].TGCNVLLIQK.[S]	1xCarbamidomethyl [C3]	1	0	1145.63	High	573.321	41
	[K].GIHPTIISESFQK.[A]		1	0	1456.78	Low	486.265	17
	[R].ALIAGGGAPEIELALR.[L]		1	0	1550.89	High	775.949	54
	[R].AFADAMEVIPSTLAENAGLNPISTVTELR.[N]		1	0	3030.55	High	1010.85	50
	[R].AFADAMEVIPSTLAENAGLNPISTVTELR.[N]	1xOxidation [M6]	1	0	3046.54	High	1016.19	70
	[R].DKPAQIR.[F]		1	0	827.473	Low	414.24	13
	[K].AQDIEAGDGTTSVVIIAGSLLDSCTK.[L]	1xCarbamidomethyl [C24]	2	0	2621.3	High	874.438	80
	[K].AVADAIR.[T]		1	0	715.41	Medium	358.209	26
	[K].LGGTIDDCELVEGLVLTQK.[V]	1xCarbamidomethyl [C8]	1	0	2060.06	Low	687.357	14
	[K].IGLIQFCLSAPK.[T]	1xCarbamidomethyl [C7]	1	0	1346.75	High	673.879	54
P08779	Keratin, type I cytoskeletal 16 OS=Homo sapiens OX=9606 GN=KRT16 PE=1 SV=4	20	12	16	2	51.2	356
	Annotated Sequence	Modifications	# PSMs	# Missed Cleavages	Theo. MH+ [Da]	Confidence (by Search Engine): Mascot	m/z [Da] (by Search Engine): Mascot	Ions Score (by Search Engine): Mascot
	[R].LASYLDK.[V]		1	0	809.44	High	405.224	49
	[R].LASYLDKVR.[A]		2	1	1064.61	High	355.541	47
	[KR].LAADDFR.[AITLV]		2	0	807.4	High	404.203	53
	[K].VTMQNLNDR.[L]	1xOxidation [M3]	2	0	1106.53	High	553.767	69
	[K].VTMQNLNDR.[L]		1	0	1090.53	High	545.769	36
	[R].ILNEMR.[D]		1	0	775.413	High	388.21	36
	[R].VLDELTLAR.[AT]		1	0	1029.59	High	515.301	53
	[K].DYSPYFK.[T]		1	0	919.42	Medium	460.214	28
	[R].ALEEANADLEVK.[I]		1	0	1301.66	High	651.333	45
	[K].TIEDLR.[NK]		2	0	746.404	Medium	373.706	31
	[K].TRLEQEIATYR.[RS]		1	1	1379.73	Low	460.581	23
	[R].SEVTELR.[R]		1	0	833.436	Low	417.222	20
	[R].TKYEHELALR.[Q]		1	1	1259.67	Low	420.563	7
P49368	T-complex protein 1 subunit gamma OS=Homo sapiens OX=9606 GN=CCT3 PE=1 SV=4	35	15	16	15	60.5	327
	Annotated Sequence	Modifications	# PSMs	# Missed Cleavages	Theo. MH+ [Da]	Confidence (by Search Engine): Mascot	m/z [Da] (by Search Engine): Mascot	Ions Score (by Search Engine): Mascot
	[R].NVLLDPQLVPGGGASEMAVAHALTEK.[S]		1	0	2617.37	Low	873.128	11
	[R].NVLLDPQLVPGGGASEMAVAHALTEK.[S]	1xOxidation [M17]	1	0	2633.36	Low	878.459	2
	[R].IVLLDSSLEYK.[K]		1	0	1279.71	High	640.361	82
	[K].SMIEISR.[T]		1	0	835.434	Medium	418.221	28
	[K].TAVETAVLLLR.[I]		1	0	1185.72	High	593.363	57
	[R].TLIQNCGASTIR.[L]	1xCarbamidomethyl [C6]	1	0	1333.69	High	667.349	39
	[RK].TIADIIR.[IT]		2	0	801.483	High	401.245	55
	[R].EIQVQHPAAK.[S]		1	0	1120.61	Low	374.209	21
	[K].ACTILLR.[G]	1xCarbamidomethyl [C2]	1	0	846.487	High	423.747	49
	[R].AVAQALEVIPR.[T]		1	0	1166.69	High	583.849	73
	[K].IGDEYFTFITDCKDPK.[A]	1xCarbamidomethyl [C12]	1	1	1948.9	Low	650.305	10
	[K].ISIPVDISDSDMMLNIINSSITTK.[A]		1	0	2607.33	High	869.781	40
	[R].LLTSLR.[A]		1	0	702.451	High	351.729	35
	[K].KGESQTDIEITREEDFTR.[I]		1	2	2154.03	Low	539.263	1
	[R].GVMINKDVTHPR.[M]		1	1	1366.73	Low	456.247	2
	[R].KVQSGNINAAK.[T]		1	1	1129.63	High	377.216	30
O60704	Protein-tyrosine sulfotransferase 2 OS=Homo sapiens OX=9606 GN=TPST2 PE=1 SV=1	36	11	15	9	41.9	312
	Annotated Sequence	Modifications	# PSMs	# Missed Cleavages	Theo. MH+ [Da]	Confidence (by Search Engine): Mascot	m/z [Da] (by Search Engine): Mascot	Ions Score (by Search Engine): Mascot
	[K].FLLMVR.[D]		1	0	778.464	High	389.736	36
	[K].FLLMVR.[D]	1xOxidation [M4]	1	0	794.459	High	397.733	31
	[R].SGTTLMR.[A]		1	0	765.392	Low	383.199	2
	[R].VLCNKDPFTLK.[S]	1xCarbamidomethyl [C3]	1	1	1334.71	Low	445.576	14
	[K].WTGHIPGDVVR.[D]		1	0	1236.65	High	412.888	37
	[K].SSVYLSR.[L]		2	0	811.431	High	406.219	49
	[R].STDQVIKPVNLEALSK.[W]		1	0	1741.97	Low	581.328	8
	[K].AIEVMYAQCMEVGKEK.[C]	1xCarbamidomethyl [C9]	1	1	1885.89	High	629.3	34
	[R].AMLDAHPEVR.[C]	1xOxidation [M2]	2	0	1154.56	High	385.526	62
	[K].AMPLIFVGGVPR.[S]		1	0	1256.72	High	628.863	48
	[K].AMPLIFVGGVPR.[S]	1xOxidation [M2]	1	0	1272.71	High	636.861	46
	[K].CLPVYYEQLVLHPR.[R]	1xCarbamidomethyl [C1]	1	0	1786.93	High	596.316	57
	[R].LDEAGVTDEVLDAAMQAFILEVIAK.[H]	1xOxidation [M15]	1	0	2677.36	High	893.126	44
P27824	Calnexin OS=Homo sapiens OX=9606 GN=CANX PE=1 SV=2	14	10	12	10	67.5	296
	Annotated Sequence	Modifications	# PSMs	# Missed Cleavages	Theo. MH+ [Da]	Confidence (by Search Engine): Mascot	m/z [Da] (by Search Engine): Mascot	Ions Score (by Search Engine): Mascot
	[K].QTSGMEYK.[K]		1	0	943.419	High	472.214	48
	[K].RPDADLK.[T]		1	0	814.442	High	407.725	44
	[R].IVDDWANDGWGLK.[K]		1	0	1488.71	Low	744.86	10
	[R].IVDDWANDGWGLKK.[A]		1	1	1616.81	High	539.607	42
	[K].TYFTDK.[K]		1	0	774.367	Low	387.687	6
	[K].VTYKAPVPTGEVYFADSFDR.[G]		1	1	2262.11	High	754.708	51
	[K].TGIYEEK.[H]		2	0	839.415	High	420.211	49
	[K].AEEDEILNR.[S]		1	0	1088.52	Low	544.765	10
	[K].APVPTGEVYFADSFDR.[G]		1	0	1770.83	High	885.921	63
	[K].LPGDKGLVLMSR.[A]	1xOxidation [M10]	1	1	1301.72	High	434.58	39
	[K].LPGDKGLVLMSR.[A]		1	1	1285.73	High	429.248	81
P40227	T-complex protein 1 subunit zeta OS=Homo sapiens OX=9606 GN=CCT6A PE=1 SV=3	22	8	10	8	58	294
	Annotated Sequence	Modifications	# PSMs	# Missed Cleavages	Theo. MH+ [Da]	Confidence (by Search Engine): Mascot	m/z [Da] (by Search Engine): Mascot	Ions Score (by Search Engine): Mascot
	[K].SETDTSLIR.[G]		1	0	1021.52	Low	511.262	4
	[K].NAIDDGCVVPGAGAVEVAMAEALIK.[H]	1xCarbamidomethyl [C7]	1	0	2470.23	High	824.083	67
	[K].VLAQNSGFDLQETLVK.[I]		1	0	1761.94	Low	881.473	14
	[K].VATAQDDITGDGTTSNVLIIGELLK.[Q]		2	0	2544.34	High	1272.67	57
	[R].EMDRETLIDVAR.[T]		1	1	1447.72	Low	483.245	24
	[R].AQAALAVNISAAR.[G]		1	0	1255.71	High	628.36	35
	[R].AQLGVQAFADALLIIPK.[V]		2	0	1768.04	High	590.018	84
	[K].HKSETDTSLIR.[G]		1	1	1286.67	Medium	429.562	25
P11021	Endoplasmic reticulum chaperone BiP OS=Homo sapiens OX=9606 GN=HSPA5 PE=1 SV=2	28	15	15	13	72.3	285
	Annotated Sequence	Modifications	# PSMs	# Missed Cleavages	Theo. MH+ [Da]	Confidence (by Search Engine): Mascot	m/z [Da] (by Search Engine): Mascot	Ions Score (by Search Engine): Mascot
	[RK].VEIIANDQGNR.[TI]		2	0	1228.63	High	614.818	52
	[R].IINEPTAAAIAYGLDK.[KRG]		1	0	1659.9	High	553.971	41
	[K].ITITNDQNR.[L]		1	0	1074.55	Low	537.781	20
	[R].LTPEEIER.[MA]		2	0	986.515	Medium	493.762	26
	[R].ITPSYVAFTPEGER.[L]		1	0	1566.78	High	783.896	45
	[R].ITPSYVAFTPEGERLIGDAAK.[N]		1	1	2235.17	High	745.728	34
	[R].TWNDPSVQQDIK.[F]		1	0	1430.69	Low	715.849	17
	[K].VYEGERPLTK.[D]		1	0	1191.64	Low	397.884	22
	[K].VTHAVVTVPAYFNDAQR.[Q]		1	0	1887.97	High	629.995	48
	[K].SQIFSTASDNQPTVTIK.[V]		1	0	1836.93	Low	918.97	25
	[K].TFAPEEISAMVLTK.[M]		1	0	1536.8	Low	512.938	17
	[K].DAGTIAGLNVMR.[I]		1	0	1217.63	Low	609.319	12
	[R].IEIESFYEGEDFSETLTR.[A]		1	0	2164.99	High	1083	39
	[R].IINEPTAAAIAYGLDKR.[E]		1	1	1816	High	606.004	86
	[K].KSDIDEIVLVGGSTR.[I]		1	1	1588.85	Low	530.289	24
P06576	ATP synthase subunit beta, mitochondrial OS=Homo sapiens OX=9606 GN=ATP5F1B PE=1 SV=3	27	10	12	10	56.5	265
	Annotated Sequence	Modifications	# PSMs	# Missed Cleavages	Theo. MH+ [Da]	Confidence (by Search Engine): Mascot	m/z [Da] (by Search Engine): Mascot	Ions Score (by Search Engine): Mascot
	[K].VLDSGAPIKIPVGPETLGR.[I]		1	1	1919.1	High	640.37	51
	[K].TVLIMELINNVAK.[A]		1	0	1457.84	High	729.424	79
	[R].VALTGLTVAEYFR.[D]		1	0	1439.79	High	720.398	33
	[K].VALVYGQMNEPPGAR.[A]		1	0	1601.81	Low	801.41	18
	[K].VALVYGQMNEPPGAR.[A]	1xOxidation [M8]	1	0	1617.81	Low	809.407	4
	[K].VVDLLAPYAK.[G]		1	0	1088.64	High	544.821	58
	[R].TIAMDGTEGLVR.[G]		1	0	1262.64	Medium	631.824	28
	[R].TIAMDGTEGLVR.[G]	1xOxidation [M4]	1	0	1278.64	Medium	639.822	24
	[R].AIAELGIYPAVDPLDSTSR.[I]		1	0	1988.03	High	994.521	38
	[K].ADKLAEEHSS.[-]		1	1	1086.51	Low	362.841	3
	[R].IMDPNIVGSEHYDVAR.[G]		1	0	1815.87	High	605.962	61
	[R].IMNVIGEPIDERGPIK.[T]		1	1	1780.96	Low	594.326	3
P17987	T-complex protein 1 subunit alpha OS=Homo sapiens OX=9606 GN=TCP1 PE=1 SV=1	29	13	14	13	60.3	261
	Annotated Sequence	Modifications	# PSMs	# Missed Cleavages	Theo. MH+ [Da]	Confidence (by Search Engine): Mascot	m/z [Da] (by Search Engine): Mascot	Ions Score (by Search Engine): Mascot
	[K].MLVDDIGDVTITNDGATILK.[L]		1	0	2104.08	Low	1052.55	2
	[R].YINENLIVNTDELGR.[D]		1	0	1762.9	Medium	881.953	32
	[R].YPVNSVNILK.[A]		1	0	1146.65	Low	573.83	7
	[R].SQNVMAAASIANIVK.[S]		1	0	1516.82	Medium	758.913	26
	[R].SLLVIPNTLAVNAAQDSTDLVAK.[L]		2	0	2353.3	High	785.104	108
	[R].TSASIILR.[G]		1	0	860.52	High	430.764	33
	[R].EQLAIAEFAR.[S]		1	0	1147.61	High	574.309	32
	[R].GANDFMCDEMER.[S]	1xCarbamidomethyl [C7]	1	0	1474.54	Low	737.774	3
	[K].LGVQVVITDPEKLDQIR.[Q]		1	1	1923.09	Low	641.703	1
	[K].LLEVEHPAAK.[V]		1	0	1106.62	High	369.545	57
	[R].ICDDELILIK.[N]	1xCarbamidomethyl [C2]	1	0	1231.66	High	616.334	69
	[R].ICDDELILIKNTK.[A]	1xCarbamidomethyl [C2]	1	1	1574.85	Low	525.62	21
	[R].IDDLIK.[L]		1	0	716.419	Low	358.713	21
P60709	Actin, cytoplasmic 1 OS=Homo sapiens OX=9606 GN=ACTB PE=1 SV=1	26	7	7	7	41.7	229
	Annotated Sequence	Modifications	# PSMs	# Missed Cleavages	Theo. MH+ [Da]	Confidence (by Search Engine): Mascot	m/z [Da] (by Search Engine): Mascot	Ions Score (by Search Engine): Mascot
	[K].QEYDESGPSIVHR.[K]		1	0	1516.7	High	506.239	60
	[R].VAPEEHPVLLTEAPLNPK.[A]		1	0	1954.06	High	652.027	49
	[KR].SYELPDGQVITIGNER.[F]		1	0	1790.89	High	895.95	36
	[K].AGFAGDDAPR.[A]		1	0	976.448	High	488.728	63
	[R].AVFPSIVGRPR.[QH]		1	0	1198.71	Low	400.24	16
	[K].IIAPPER.[K]		1	0	795.472	High	398.24	50
	[K].LCYVALDFEQEMATAASSSSLEK.[S]	1xCarbamidomethyl [C2]	1	0	2550.17	High	850.729	56
P62987	Ubiquitin-60S ribosomal protein L40 OS=Homo sapiens OX=9606 GN=UBA52 PE=1 SV=2	48	8	11	8	14.7	217
	Annotated Sequence	Modifications	# PSMs	# Missed Cleavages	Theo. MH+ [Da]	Confidence (by Search Engine): Mascot	m/z [Da] (by Search Engine): Mascot	Ions Score (by Search Engine): Mascot
	[K].QLEDGR.[T]		1	0	717.353	Low	359.18	19
	[-G].MQIFVK.[T]	1xOxidation [M1]	1	0	781.428	High	391.218	33
	[-G].MQIFVK.[T]		1	0	765.433	High	383.22	48
	[R].TLSDYNIQKESTLHLVLR.[L]		1	1	2130.16	Medium	533.295	27
	[K].TITLEVEPSDTIENVKAK.[I]		1	1	1987.06	High	663.025	76
	[K].TITLEVEPSDTIENVK.[A]		1	0	1787.93	High	894.467	43
	[K].ESTLHLVLR.[L]		1	0	1067.62	High	356.545	35
	[K].AKIQDKEGIPPDQQR.[L]		2	2	1722.91	Low	574.976	10
	[K].IQDKEGIPPDQQR.[L]		2	1	1523.78	High	762.394	49
Q99832	T-complex protein 1 subunit eta OS=Homo sapiens OX=9606 GN=CCT7 PE=1 SV=2	31	11	12	11	59.3	215
	Annotated Sequence	Modifications	# PSMs	# Missed Cleavages	Theo. MH+ [Da]	Confidence (by Search Engine): Mascot	m/z [Da] (by Search Engine): Mascot	Ions Score (by Search Engine): Mascot
	[K].VQGGALEDSQLVAGVAFKK.[T]		1	1	1917.04	Medium	639.686	27
	[K].SQDAEVGDGTTSVTLLAAEFLK.[Q]		2	0	2252.13	High	1126.57	51
	[R].TIPGKQQLLIGAYAK.[A]		1	1	1600.94	Low	534.319	6
	[K].TCTFILR.[G]	1xCarbamidomethyl [C2]	1	0	910.481	High	455.745	46
	[K].EGTDSSQGIPQLVSNISACQVIAEAVR.[T]	1xCarbamidomethyl [C19]	1	0	2829.4	Low	943.807	19
	[R].GGAEQFMEETER.[S]		1	0	1383.58	High	692.297	35
	[K].ALEIIPR.[Q]		1	0	811.504	High	406.256	41
	[K].ATISNDGATILK.[L]		1	0	1203.66	Low	602.333	19
	[K].LLDVVHPAAK.[T]		1	0	1062.63	Low	354.882	11
	[R].GMDKLIVDGR.[G]		1	1	1103.59	Low	368.534	4
	[R].INALTAASEAACLIVSVDETIKNPR.[S]	1xCarbamidomethyl [C12]	1	1	2656.4	High	886.138	66
P50990	T-complex protein 1 subunit theta OS=Homo sapiens OX=9606 GN=CCT8 PE=1 SV=4	33	12	12	12	59.6	203
	Annotated Sequence	Modifications	# PSMs	# Missed Cleavages	Theo. MH+ [Da]	Confidence (by Search Engine): Mascot	m/z [Da] (by Search Engine): Mascot	Ions Score (by Search Engine): Mascot
	[K].QITSYGETCPGLEQYAIKK.[F]	1xCarbamidomethyl [C9]	1	1	2186.08	Medium	729.366	31
	[K].NLRDIDEVSSLLR.[T]		1	1	1529.83	Low	510.615	13
	[K].LYAVHQEGNKNVGLDIEAEVPAVK.[D]		1	1	2593.36	High	649.096	33
	[R].LVPGGGATEIELAK.[Q]		1	0	1354.76	High	677.883	53
	[K].TVGATALPR.[L]		1	0	885.515	High	443.262	31
	[K].TAEELMNFSKGEENLMDAQVK.[A]		1	1	2384.11	Low	795.375	14
	[K].FAEAFEAIPR.[A]		1	0	1150.59	High	575.798	65
	[R].ALAENSGVKANEVISK.[L]		1	1	1629.88	Low	543.965	15
	[R].IGLSVSEVIEGYEIACR.[K]	1xCarbamidomethyl [C16]	1	0	1894.96	Medium	947.983	29
	[K].LFVTNDAATILR.[E]		1	0	1333.75	Medium	667.378	26
	[K].IAVYSCPFDGMITETK.[G]	1xCarbamidomethyl [C6]	1	0	1831.86	Low	916.433	5
	[R].GSTDNLMDDIER.[A]		1	0	1365.6	High	683.302	40
Q8IZP7	Heparan-sulfate 6-O-sulfotransferase 3 OS=Homo sapiens OX=9606 GN=HS6ST3 PE=2 SV=3	19	8	11	6	54.8	197
	Annotated Sequence	Modifications	# PSMs	# Missed Cleavages	Theo. MH+ [Da]	Confidence (by Search Engine): Mascot	m/z [Da] (by Search Engine): Mascot	Ions Score (by Search Engine): Mascot
	[KR].ETWLFSR.[F]		1	0	938.473	High	469.74	48
	[K].TGGTTFGR.[H]		2	0	796.395	High	398.701	63
	[R].RAQAPPEEWER.[R]		1	1	1368.67	Low	456.894	18
	[R].RPQLPPPPR.[G]		1	0	1057.63	High	353.214	40
	[R].GAAAPEEEDEEPGDPREGEEEEEEDEPDPEAPENGSLPR.[F]		1	1	4232.73	Low	1058.94	0
	[R].AGEAGPPAVPGPAR.[R]		2	0	1246.65	Medium	623.831	31
	[R].AGEAGPPAVPGPARR.[A]		2	1	1402.75	Medium	468.256	30
	[R].AQAPPEEWER.[R]		1	0	1212.56	Low	606.786	9
P48643	T-complex protein 1 subunit epsilon OS=Homo sapiens OX=9606 GN=CCT5 PE=1 SV=1	22	10	11	9	59.6	194
	Annotated Sequence	Modifications	# PSMs	# Missed Cleavages	Theo. MH+ [Da]	Confidence (by Search Engine): Mascot	m/z [Da] (by Search Engine): Mascot	Ions Score (by Search Engine): Mascot
	[R].SIHDALCVIR.[CN]	1xCarbamidomethyl [C7]	2	0	1183.63	Low	395.213	16
	[K].MLVIEQCK.[N]	1xCarbamidomethyl [C7]	1	0	1020.52	Medium	510.765	25
	[K].VGGRLEDTK.[L]		1	1	974.527	Low	487.767	1
	[R].WVGGPEIELIAIATGGR.[I]		1	0	1738.95	High	869.978	100
	[K].EMNPALGIDCLHK.[G]	1xCarbamidomethyl [C10]	1	0	1497.72	Low	499.911	19
	[R].DVDFELIKVEGK.[V]		1	1	1391.74	High	464.585	51
	[R].AVTIFIR.[G]		1	0	819.509	High	410.258	27
	[K].GVIVDKDFSHPQMPK.[K]		2	1	1697.87	Low	566.628	20
	[K].IDDIRKPGESEE.[-]		1	1	1387.67	Low	463.229	1
	[K].IAILTCPFEPPKPK.[T]	1xCarbamidomethyl [C6]	1	0	1610.9	High	537.638	43
P02768	Albumin OS=Homo sapiens OX=9606 GN=ALB PE=1 SV=2	7	4	6	4	69.3	164
	Annotated Sequence	Modifications	# PSMs	# Missed Cleavages	Theo. MH+ [Da]	Confidence (by Search Engine): Mascot	m/z [Da] (by Search Engine): Mascot	Ions Score (by Search Engine): Mascot
	[K].LVTDLTK.[V]		1	0	789.472	High	395.239	53
	[K].YICENQDSISSK.[L]	1xCarbamidomethyl [C3]	2	0	1443.64	Low	722.324	14
	[K].CCTESLVNR.[R]	2xCarbamidomethyl [C1; C2]	1	0	1138.5	High	569.753	63
	[K].KVPQVSTPTLVEVSR.[N]		2	1	1639.94	High	547.317	69
P02765	Alpha-2-HS-glycoprotein OS=Homo sapiens OX=9606 GN=AHSG PE=1 SV=2	5	3	5	3	39.3	150
	Annotated Sequence	Modifications	# PSMs	# Missed Cleavages	Theo. MH+ [Da]	Confidence (by Search Engine): Mascot	m/z [Da] (by Search Engine): Mascot	Ions Score (by Search Engine): Mascot
	[R].AHYDLR.[H]		2	0	774.389	High	387.698	36
	[K].CDSSPDSAEDVR.[K]	1xCarbamidomethyl [C1]	2	0	1337.53	High	669.268	65
	[K].CDSSPDSAEDVRK.[V]	1xCarbamidomethyl [C1]	1	1	1465.62	High	489.212	42
P10809	60 kDa heat shock protein, mitochondrial OS=Homo sapiens OX=9606 GN=HSPD1 PE=1 SV=2	20	7	7	7	61	148
	Annotated Sequence	Modifications	# PSMs	# Missed Cleavages	Theo. MH+ [Da]	Confidence (by Search Engine): Mascot	m/z [Da] (by Search Engine): Mascot	Ions Score (by Search Engine): Mascot
	[K].LVQDVANNTNEEAGDGTTTATVLAR.[S]		1	0	2560.25	Low	854.088	2
	[K].VGEVIVTKDDAMLLK.[G]		1	1	1630.91	High	544.307	32
	[R].TLKIPAMTIAK.[N]		1	1	1186.72	Low	396.246	13
	[K].GIIDPTKVVR.[T]		1	1	1097.67	High	366.561	31
	[R].ALMLQGVDLLADAVAVTMGPK.[G]	1xOxidation [M18]	1	0	2129.13	High	710.384	79
	[R].IQEIIEQLDVTTSEYEKEKLNER.[L]		1	2	2807.43	Low	702.614	5
	[K].LSDGVAVLK.[V]		1	0	901.535	High	451.271	57
Q9NYU2	UDP-glucose:glycoprotein glucosyltransferase 1 OS=Homo sapiens OX=9606 GN=UGGT1 PE=1 SV=3	5	5	6	5	177.1	140
	Annotated Sequence	Modifications	# PSMs	# Missed Cleavages	Theo. MH+ [Da]	Confidence (by Search Engine): Mascot	m/z [Da] (by Search Engine): Mascot	Ions Score (by Search Engine): Mascot
	[R].IYSHDGTDSPPDADEVVIVLNNFK.[S]		1	0	2645.27	Low	882.429	18
	[R].IVPEWQDYDQEIK.[Q]		1	0	1662.8	High	831.904	51
	[R].YVLEPEISFTSDNSFAK.[G]		1	0	1946.94	Low	973.973	4
	[K].EGETYFDVVAVVDPVTR.[E]		2	0	1895.94	High	948.473	97
	[R].FTILDSQGK.[T]		1	0	1008.54	Low	504.772	23
Q9UMS4	Pre-mRNA-processing factor 19 OS=Homo sapiens OX=9606 GN=PRPF19 PE=1 SV=1	23	9	10	9	55.1	139
	Annotated Sequence	Modifications	# PSMs	# Missed Cleavages	Theo. MH+ [Da]	Confidence (by Search Engine): Mascot	m/z [Da] (by Search Engine): Mascot	Ions Score (by Search Engine): Mascot
	[R].QELSHALYQHDAACR.[V]	1xCarbamidomethyl [C14]	1	0	1798.83	Low	450.463	7
	[K].TVPEELVKPEELSK.[Y]		2	0	1597.87	High	533.294	41
	[K].SSEQILATLKGHTK.[K]		1	1	1512.84	Low	504.951	4
	[R].SLKFYSL.[-]		1	1	857.477	Low	429.243	7
	[K].TLQLDNNFEVK.[S]		1	0	1320.68	High	660.844	34
	[R].GKTVPEELVKPEELSK.[Y]		1	1	1782.98	High	594.999	64
	[K].LQDKATVLTTER.[K]		1	1	1374.76	High	458.925	33
	[K].ILTGGADKNVVVFDK.[S]		1	1	1575.87	Low	525.963	5
	[K].KVTSVVFHPSQDLVFSASPDATIR.[I]		1	1	2601.37	Medium	651.098	28
O60507	Protein-tyrosine sulfotransferase 1 OS=Homo sapiens OX=9606 GN=TPST1 PE=1 SV=1	23	6	7	4	42.2	138
	Annotated Sequence	Modifications	# PSMs	# Missed Cleavages	Theo. MH+ [Da]	Confidence (by Search Engine): Mascot	m/z [Da] (by Search Engine): Mascot	Ions Score (by Search Engine): Mascot
	[K].FLLMVR.[D]		1	0	778.464	High	389.736	36
	[K].FLLMVR.[D]	1xOxidation [M4]	1	0	794.459	High	397.733	31
[truncated: 765 more rows]

## Sheet: H6ST2 noTPST NL
Accession	Description	Coverage [%]	# Peptides	# PSMs	# Unique Peptides	MW [kDa]	Score Mascot: Mascot	Modifications
[truncated: 8 more rows]

[truncated: 6 more sheets: H6ST2 withTPST DDA, H6ST2 withTPST NL, H6ST3 noTPST DDA, H6ST3 noTPST NL, H6ST3 withTPST DDA, H6ST3 withTPST NL]
